# Supplementary material for: UBE2C expression is elevated in hepatoblastoma and correlates with inferior patient survival
Source: Front Genet. 2023 Jun 12;14:1170940. doi: 10.3389/fgene.2023.1170940 (PMC10291054; doi:10.3389/fgene.2023.1170940)
Supplement: Supplementary file 2 [file Table2.XLSX]

## Sheet: HB-243
Ensembl gene ID	symbol	logFC
ENSG00000134339	SAA2	-17.8521
ENSG00000124875	CXCL6	-17.6468
ENSG00000166741	NNMT	-16.6873
ENSG00000173432	SAA1	-15.9445
ENSG00000132703	APCS	-15.6851
ENSG00000229807	XIST	-14.3781
ENSG00000077420	APBB1IP	-14.1956
ENSG00000178922	HYI	-13.8341
ENSG00000113600	C9	-13.6133
ENSG00000158825	CDA	-13.302
ENSG00000165105	RASEF	-13.1631
ENSG00000148346	LCN2	-13.1505
ENSG00000132693	CRP	-12.9219
ENSG00000115602	IL1RL1	-12.7372
ENSG00000087258	GNAO1	-12.6423
ENSG00000122420	PTGFR	-12.5933
ENSG00000112299	VNN1	-12.4589
ENSG00000121895	TMEM156	-12.355
ENSG00000136305	CIDEB	-12.3227
ENSG00000163739	CXCL1	-12.2271
ENSG00000117594	HSD11B1	-12.1794
ENSG00000109906	ZBTB16	-12.1746
ENSG00000176595	KBTBD11	-12.1728
ENSG00000237596	AL138828.1	-12.0078
ENSG00000243137	PSG4	-11.9682
ENSG00000111249	CUX2	-11.9603
ENSG00000131016	AKAP12	-11.823
ENSG00000136867	SLC31A2	-11.7814
ENSG00000099954	CECR2	-11.723
ENSG00000178860	MSC	-11.6803
ENSG00000074416	MGLL	-11.6547
ENSG00000113805	CNTN3	-11.5835
ENSG00000115604	IL18R1	-11.5522
ENSG00000231013	AC013275.1	-11.4893
ENSG00000248187	AC078850.1	-11.4814
ENSG00000162654	GBP4	-11.45
ENSG00000143195	ILDR2	-11.4238
ENSG00000163430	FSTL1	-11.2973
ENSG00000017427	IGF1	-11.2243
ENSG00000108242	CYP2C18	-11.2198
ENSG00000244474	UGT1A4	-11.2113
ENSG00000132821	VSTM2L	-11.2014
ENSG00000164949	GEM	-11.1467
ENSG00000142684	ZNF593	-11.1454
ENSG00000135480	KRT7	-11.1027
ENSG00000244122	UGT1A7	-11.0645
ENSG00000158125	XDH	-11.0315
ENSG00000229656	ITGB1-DT	-11.026
ENSG00000284652	BX323043.1	-11.0112
ENSG00000120907	ADRA1A	-10.9987
ENSG00000270607	AC009549.1	-10.9429
ENSG00000115598	IL1RL2	-10.9193
ENSG00000255974	CYP2A6	-10.8673
ENSG00000106236	NPTX2	-10.833
ENSG00000147573	TRIM55	-10.7722
ENSG00000134830	C5AR2	-10.7331
ENSG00000203727	SAMD5	-10.7323
ENSG00000151892	GFRA1	-10.7275
ENSG00000044012	GUCA2B	-10.7206
ENSG00000076662	ICAM3	-10.7111
ENSG00000259370	AC103740.1	-10.6684
ENSG00000041982	TNC	-10.6501
ENSG00000148671	ADIRF	-10.6492
ENSG00000171819	ANGPTL7	-10.631
ENSG00000262160	AC020978.5	-10.627
ENSG00000165259	HDX	-10.6269
ENSG00000265158	LRRC37A7P	-10.6249
ENSG00000138347	MYPN	-10.6168
ENSG00000139626	ITGB7	-10.567
ENSG00000140459	CYP11A1	-10.5228
ENSG00000173349	SFT2D3	-10.501
ENSG00000135144	DTX1	-10.4963
ENSG00000180543	TSPYL5	-10.4638
ENSG00000151365	THRSP	-10.4504
ENSG00000137965	IFI44	-10.4035
ENSG00000273149	AL138963.4	-10.3955
ENSG00000272688	AP005329.3	-10.3928
ENSG00000108691	CCL2	-10.3745
ENSG00000093134	VNN3	-10.287
ENSG00000225611	LINC02158	-10.2635
ENSG00000168685	IL7R	-10.2419
ENSG00000145777	TSLP	-10.2357
ENSG00000246082	NUDT16P1	-10.1915
ENSG00000135094	SDS	-10.1497
ENSG00000285155	AC092153.1	-10.1377
ENSG00000146233	CYP39A1	-10.1239
ENSG00000272913	AC009237.14	-10.1011
ENSG00000162949	CAPN13	-10.0833
ENSG00000204941	PSG5	-10.0749
ENSG00000224982	TMEM233	-10.0722
ENSG00000184887	BTBD6	-10.0668
ENSG00000136732	GYPC	-10.0512
ENSG00000236882	LINC01554	-10.0169
ENSG00000129680	MAP7D3	-9.98133
ENSG00000226306	NPY6R	-9.96753
ENSG00000187098	MITF	-9.93625
ENSG00000229689	AC009237.3	-9.93029
ENSG00000163734	CXCL3	-9.92962
ENSG00000170379	TCAF2	-9.92803
ENSG00000277893	SRD5A2	-9.92572
ENSG00000120659	TNFSF11	-9.92072
ENSG00000148965	SAA4	-9.91381
ENSG00000161896	IP6K3	-9.89667
ENSG00000147027	TMEM47	-9.87904
ENSG00000224721	AC007182.1	-9.85829
ENSG00000164619	BMPER	-9.85295
ENSG00000134463	ECHDC3	-9.84802
ENSG00000235531	MSC-AS1	-9.84677
ENSG00000231924	PSG1	-9.81321
ENSG00000243135	UGT1A3	-9.79463
ENSG00000212916	MAP10	-9.78439
ENSG00000260314	MRC1	-9.78257
ENSG00000237767	LINC01370	-9.74156
ENSG00000146215	CRIP3	-9.72946
ENSG00000162366	PDZK1IP1	-9.69212
ENSG00000205622	AP001042.1	-9.66203
ENSG00000160868	CYP3A4	-9.65075
ENSG00000102466	FGF14	-9.64249
ENSG00000129993	CBFA2T3	-9.60055
ENSG00000124467	PSG8	-9.5879
ENSG00000269001	AC092070.2	-9.58185
ENSG00000166780	BMERB1	-9.57386
ENSG00000257335	MGAM	-9.56611
ENSG00000101981	F9	-9.55111
ENSG00000135063	FAM189A2	-9.54817
ENSG00000272831	AC027644.3	-9.52881
ENSG00000269374	AC011497.2	-9.49727
ENSG00000183671	GPR1	-9.4462
ENSG00000115221	ITGB6	-9.40573
ENSG00000179674	ARL14	-9.39857
ENSG00000137727	ARHGAP20	-9.35856
ENSG00000256937	KRT17P8	-9.34775
ENSG00000261115	TMEM178B	-9.34576
ENSG00000013588	GPRC5A	-9.34522
ENSG00000109272	PF4V1	-9.31207
ENSG00000257219	LNCOG	-9.30194
ENSG00000182793	GSTA5	-9.30146
ENSG00000048052	HDAC9	-9.28881
ENSG00000136869	TLR4	-9.2856
ENSG00000152749	GPR180	-9.26196
ENSG00000119938	PPP1R3C	-9.26186
ENSG00000205683	DPF3	-9.25976
ENSG00000002745	WNT16	-9.25343
ENSG00000257732	AC089983.1	-9.25043
ENSG00000143341	HMCN1	-9.2392
ENSG00000264006	AKR1C8P	-9.23608
ENSG00000152977	ZIC1	-9.22803
ENSG00000115457	IGFBP2	-9.2209
ENSG00000173210	ABLIM3	-9.21311
ENSG00000071242	RPS6KA2	-9.19297
ENSG00000164283	ESM1	-9.18215
ENSG00000210100	MT-TI	-9.15759
ENSG00000135046	ANXA1	-9.15579
ENSG00000271361	HTATSF1P2	-9.14354
ENSG00000248568	KRT8P48	-9.13656
ENSG00000158473	CD1D	-9.13045
ENSG00000188487	INSC	-9.12387
ENSG00000135636	DYSF	-9.08847
ENSG00000158716	DUSP23	-9.08443
ENSG00000283199	C13orf46	-9.07544
ENSG00000121966	CXCR4	-9.0521
ENSG00000166473	PKD1L2	-9.02922
ENSG00000124107	SLPI	-9.00958
ENSG00000260850	AC007344.1	-9.00368
ENSG00000145945	FAM50B	-8.99856
ENSG00000247516	MIR4458HG	-8.9833
ENSG00000095596	CYP26A1	-8.98013
ENSG00000170743	SYT9	-8.9289
ENSG00000184060	ADAP2	-8.92025
ENSG00000254416	LINC02732	-8.91965
ENSG00000102032	RENBP	-8.91139
ENSG00000196263	ZNF471	-8.90046
ENSG00000166920	C15orf48	-8.88307
ENSG00000185811	IKZF1	-8.88296
ENSG00000172123	SLFN12	-8.87534
ENSG00000234502	FYTTD1P1	-8.86585
ENSG00000250305	TRMT9B	-8.86311
ENSG00000139508	SLC46A3	-8.84469
ENSG00000283413	AC008703.1	-8.84072
ENSG00000153086	ACMSD	-8.84009
ENSG00000241990	PRR34-AS1	-8.83893
ENSG00000119915	ELOVL3	-8.83276
ENSG00000213058	AL365357.1	-8.82391
ENSG00000144649	GASK1A	-8.82196
ENSG00000175040	CHST2	-8.81784
ENSG00000160179	ABCG1	-8.78539
ENSG00000061918	GUCY1B1	-8.78406
ENSG00000137198	GMPR	-8.77121
ENSG00000163735	CXCL5	-8.76123
ENSG00000123610	TNFAIP6	-8.75769
ENSG00000214050	FBXO16	-8.72047
ENSG00000138722	MMRN1	-8.70486
ENSG00000117245	KIF17	-8.69724
ENSG00000102362	SYTL4	-8.67722
ENSG00000259881	AC092384.2	-8.66973
ENSG00000134538	SLCO1B1	-8.66375
ENSG00000140505	CYP1A2	-8.66081
ENSG00000233058	LINC00884	-8.65723
ENSG00000006606	CCL26	-8.64724
ENSG00000170955	CAVIN3	-8.63821
ENSG00000165521	EML5	-8.63117
ENSG00000183668	PSG9	-8.6051
ENSG00000072133	RPS6KA6	-8.60171
ENSG00000241119	UGT1A9	-8.59116
ENSG00000080709	KCNN2	-8.59019
ENSG00000214860	EVPLL	-8.57862
ENSG00000235847	LDHAP7	-8.56772
ENSG00000254211	LINC01485	-8.56761
ENSG00000106133	NSUN5P2	-8.56372
ENSG00000243701	DUBR	-8.56134
ENSG00000154822	PLCL2	-8.55903
ENSG00000151136	BTBD11	-8.54852
ENSG00000256612	CYP2B7P	-8.54388
ENSG00000158731	OR10J6P	-8.53411
ENSG00000164120	HPGD	-8.529
ENSG00000206432	TMEM200C	-8.50389
ENSG00000058404	CAMK2B	-8.50225
ENSG00000228262	LINC01320	-8.50076
ENSG00000184860	SDR42E1	-8.49319
ENSG00000145911	N4BP3	-8.49262
ENSG00000253525	AC104966.1	-8.465
ENSG00000226067	LINC00623	-8.44773
ENSG00000169509	CRCT1	-8.44137
ENSG00000128052	KDR	-8.43816
ENSG00000093072	ADA2	-8.4348
ENSG00000181585	TMIE	-8.43027
ENSG00000155926	SLA	-8.4114
ENSG00000141338	ABCA8	-8.40647
ENSG00000151631	AKR1C6P	-8.40176
ENSG00000168913	ENHO	-8.39793
ENSG00000116729	WLS	-8.39636
ENSG00000180861	LINC01559	-8.38917
ENSG00000140835	CHST4	-8.38588
ENSG00000101017	CD40	-8.38251
ENSG00000166333	ILK	-8.37508
ENSG00000118990	GLRXP3	-8.36659
ENSG00000173077	DELEC1	-8.3464
ENSG00000203697	CAPN8	-8.32545
ENSG00000219797	PPIAP9	-8.31767
ENSG00000104267	CA2	-8.30052
ENSG00000184156	KCNQ3	-8.29968
ENSG00000265254	AC015917.2	-8.28931
ENSG00000156535	CD109	-8.26343
ENSG00000105825	TFPI2	-8.25365
ENSG00000004468	CD38	-8.23556
ENSG00000165887	ANKRD2	-8.21965
ENSG00000136999	CCN3	-8.20226
ENSG00000246379	AC040168.1	-8.19729
ENSG00000163661	PTX3	-8.18624
ENSG00000117983	MUC5B	-8.17942
ENSG00000198542	ITGBL1	-8.17693
ENSG00000115361	ACADL	-8.17273
ENSG00000134184	GSTM1	-8.15815
ENSG00000100097	LGALS1	-8.15082
ENSG00000180509	KCNE1	-8.15007
ENSG00000022267	FHL1	-8.14238
ENSG00000131378	RFTN1	-8.1287
ENSG00000110876	SELPLG	-8.11289
ENSG00000164674	SYTL3	-8.11036
ENSG00000001561	ENPP4	-8.105
ENSG00000213886	UBD	-8.08487
ENSG00000166927	MS4A7	-8.07778
ENSG00000134539	KLRD1	-8.07711
ENSG00000167165	UGT1A6	-8.07698
ENSG00000123338	NCKAP1L	-8.07485
ENSG00000169891	REPS2	-8.07151
ENSG00000111713	GYS2	-8.06703
ENSG00000215124	AMD1P4	-8.04653
ENSG00000285373	LINC02478	-8.04508
ENSG00000135905	DOCK10	-8.03464
ENSG00000144481	TRPM8	-8.03262
ENSG00000189292	ALKAL2	-8.03041
ENSG00000165025	SYK	-8.03
ENSG00000069812	HES2	-8.02061
ENSG00000228063	LYPLAL1-DT	-7.98667
ENSG00000115840	SLC25A12	-7.98363
ENSG00000187134	AKR1C1	-7.98249
ENSG00000173237	C11orf86	-7.97606
ENSG00000235947	EGOT	-7.96729
ENSG00000135697	BCO1	-7.96666
ENSG00000236366	AL359313.1	-7.96443
ENSG00000214866	DCDC2C	-7.9462
ENSG00000173535	TNFRSF10C	-7.92474
ENSG00000039139	DNAH5	-7.90866
ENSG00000243232	PCDHAC2	-7.90591
ENSG00000175445	LPL	-7.90505
ENSG00000115232	ITGA4	-7.88136
ENSG00000163638	ADAMTS9	-7.87986
ENSG00000269964	MEI4	-7.8767
ENSG00000236345	SCAT8	-7.8662
ENSG00000229124	VIM-AS1	-7.85786
ENSG00000165731	RET	-7.83882
ENSG00000198535	C2CD4A	-7.83755
ENSG00000127129	EDN2	-7.83423
ENSG00000122756	CNTFR	-7.81971
ENSG00000146678	IGFBP1	-7.81655
ENSG00000137507	LRRC32	-7.81089
ENSG00000250327	RPSAP70	-7.80841
ENSG00000111700	SLCO1B3	-7.79068
ENSG00000106366	SERPINE1	-7.79015
ENSG00000136881	BAAT	-7.78795
ENSG00000272419	LINC01145	-7.78507
ENSG00000242221	PSG2	-7.78316
ENSG00000064042	LIMCH1	-7.78027
ENSG00000106123	EPHB6	-7.7745
ENSG00000254399	GLYATL1P4	-7.77383
ENSG00000156920	ADGRG4	-7.76372
ENSG00000010278	CD9	-7.76016
ENSG00000272851	AC096772.2	-7.75957
ENSG00000224114	AL591846.2	-7.75607
ENSG00000168702	LRP1B	-7.74786
ENSG00000065325	GLP2R	-7.74528
ENSG00000182771	GRID1	-7.74185
ENSG00000148483	TMEM236	-7.73489
ENSG00000166750	SLFN5	-7.7174
ENSG00000237949	LINC00844	-7.7139
ENSG00000272727	LINC02266	-7.71178
ENSG00000255150	EID3	-7.71127
ENSG00000154451	GBP5	-7.69228
ENSG00000236136	ADORA2BP1	-7.69134
ENSG00000173267	SNCG	-7.68886
ENSG00000260886	TAT-AS1	-7.68764
ENSG00000143839	REN	-7.68569
ENSG00000134954	ETS1	-7.68208
ENSG00000104154	SLC30A4	-7.67525
ENSG00000225308	ASS1P11	-7.67256
ENSG00000105122	RASAL3	-7.66944
ENSG00000163393	SLC22A15	-7.66939
ENSG00000148841	ITPRIP	-7.66335
ENSG00000154678	PDE1C	-7.6579
ENSG00000241794	SPRR2A	-7.65708
ENSG00000184985	SORCS2	-7.65267
ENSG00000253628	AC110011.1	-7.63819
ENSG00000188761	BCL2L15	-7.63502
ENSG00000258017	AC011603.3	-7.63254
ENSG00000262823	AC127521.1	-7.60567
ENSG00000164099	PRSS12	-7.60268
ENSG00000172380	GNG12	-7.59878
ENSG00000171551	ECEL1	-7.58702
ENSG00000131620	ANO1	-7.57976
ENSG00000227117	HORMAD2-AS1	-7.57959
ENSG00000104415	CCN4	-7.578
ENSG00000197442	MAP3K5	-7.57483
ENSG00000187024	PTRH1	-7.56384
ENSG00000163817	SLC6A20	-7.5621
ENSG00000146399	TAAR1	-7.55585
ENSG00000272914	AL359532.1	-7.55036
ENSG00000150656	CNDP1	-7.53335
ENSG00000211772	TRBC2	-7.53203
ENSG00000163762	TM4SF18	-7.53071
ENSG00000023445	BIRC3	-7.52833
ENSG00000108342	CSF3	-7.52815
ENSG00000251442	LINC01094	-7.52724
ENSG00000224122	POU6F2-AS1	-7.52137
ENSG00000138166	DUSP5	-7.51085
ENSG00000176399	DMRTA1	-7.51078
ENSG00000183018	SPNS2	-7.50892
ENSG00000151790	TDO2	-7.50281
ENSG00000169067	ACTBL2	-7.49735
ENSG00000213025	COX20P1	-7.49683
ENSG00000229221	HNRNPA1P66	-7.49568
ENSG00000198680	TUSC1	-7.4771
ENSG00000277737	FP325317.1	-7.47582
ENSG00000133561	GIMAP6	-7.47385
ENSG00000162896	PIGR	-7.46443
ENSG00000277639	AC007906.2	-7.46405
ENSG00000101460	MAP1LC3A	-7.4599
ENSG00000167798	C3P1	-7.43856
ENSG00000134278	SPIRE1	-7.43242
ENSG00000267452	LINC02073	-7.43175
ENSG00000170214	ADRA1B	-7.42891
ENSG00000078114	NEBL	-7.42182
ENSG00000198650	TAT	-7.40834
ENSG00000136573	BLK	-7.40707
ENSG00000275830	AL390755.1	-7.40683
ENSG00000166736	HTR3A	-7.40677
ENSG00000171772	SYCE1	-7.4011
ENSG00000281655	AP000851.2	-7.40036
ENSG00000139211	AMIGO2	-7.39356
ENSG00000129988	LBP	-7.39247
ENSG00000159231	CBR3	-7.38335
ENSG00000126785	RHOJ	-7.37627
ENSG00000269968	AC006064.4	-7.37538
ENSG00000187823	RTL4	-7.37505
ENSG00000173040	EVC2	-7.37301
ENSG00000162595	DIRAS3	-7.37244
ENSG00000147100	SLC16A2	-7.36284
ENSG00000067798	NAV3	-7.35893
ENSG00000162645	GBP2	-7.35585
ENSG00000125675	GRIA3	-7.34808
ENSG00000069122	ADGRF5	-7.34569
ENSG00000273305	AC009237.15	-7.34344
ENSG00000231437	LINC01750	-7.34342
ENSG00000072315	TRPC5	-7.34038
ENSG00000253288	AC046195.1	-7.3374
ENSG00000218819	TDRD15	-7.33715
ENSG00000210195	MT-TT	-7.33333
ENSG00000129151	BBOX1	-7.32695
ENSG00000248810	LINC02432	-7.31928
ENSG00000178828	RNF186	-7.31337
ENSG00000215861	AC245297.1	-7.30817
ENSG00000118156	ZNF541	-7.3063
ENSG00000267052	AC005050.1	-7.30628
ENSG00000110328	GALNT18	-7.29187
ENSG00000109819	PPARGC1A	-7.29076
ENSG00000196557	CACNA1H	-7.28701
ENSG00000166033	HTRA1	-7.28292
ENSG00000184106	TREML3P	-7.27523
ENSG00000135547	HEY2	-7.275
ENSG00000229372	SZT2-AS1	-7.27408
ENSG00000273221	AL355816.2	-7.2736
ENSG00000100038	TOP3B	-7.2622
ENSG00000153291	SLC25A27	-7.25908
ENSG00000237945	LINC00649	-7.25142
ENSG00000276980	AC008760.2	-7.24977
ENSG00000187474	FPR3	-7.24923
ENSG00000109511	ANXA10	-7.24399
ENSG00000213386	AC022217.2	-7.24359
ENSG00000164035	EMCN	-7.24349
ENSG00000234851	RPL23AP42	-7.24158
ENSG00000166396	SERPINB7	-7.24155
ENSG00000251411	AC093827.3	-7.2395
ENSG00000174611	KY	-7.23797
ENSG00000166148	AVPR1A	-7.23759
ENSG00000276772	AC025271.4	-7.23706
ENSG00000116176	TPSG1	-7.23328
ENSG00000162520	SYNC	-7.23093
ENSG00000170775	GPR37	-7.22503
ENSG00000277734	TRAC	-7.21504
ENSG00000259207	ITGB3	-7.20866
ENSG00000129675	ARHGEF6	-7.19353
ENSG00000057704	TMCC3	-7.18518
ENSG00000189419	SPATA41	-7.1778
ENSG00000198205	ZXDA	-7.17595
ENSG00000100351	GRAP2	-7.17191
ENSG00000188910	GJB3	-7.16902
ENSG00000237514	PTP4A1P7	-7.16889
ENSG00000228666	KRT18P1	-7.16801
ENSG00000133019	CHRM3	-7.16008
ENSG00000019169	MARCO	-7.13911
ENSG00000277013	AC008556.1	-7.13794
ENSG00000224237	MICOS10P3	-7.13739
ENSG00000275302	CCL4	-7.13492
ENSG00000145247	OCIAD2	-7.13292
ENSG00000227634	LINC01714	-7.1324
ENSG00000163239	TDRD10	-7.1315
ENSG00000266976	AC079466.1	-7.12883
ENSG00000181126	HLA-V	-7.12635
ENSG00000169429	CXCL8	-7.10797
ENSG00000171451	DSEL	-7.1052
ENSG00000240224	UGT1A5	-7.09817
ENSG00000168016	TRANK1	-7.0968
ENSG00000169291	SHE	-7.09629
ENSG00000165633	VSTM4	-7.09589
ENSG00000162618	ADGRL4	-7.09556
ENSG00000273143	AL355512.1	-7.09307
ENSG00000184254	ALDH1A3	-7.09274
ENSG00000215267	AKR1C7P	-7.09257
ENSG00000268129	AC026304.1	-7.09192
ENSG00000143479	DYRK3	-7.09077
ENSG00000047457	CP	-7.08687
ENSG00000117114	ADGRL2	-7.07795
ENSG00000143028	SYPL2	-7.07738
ENSG00000115648	MLPH	-7.07161
ENSG00000157510	AFAP1L1	-7.06327
ENSG00000172935	MRGPRF	-7.05642
ENSG00000073756	PTGS2	-7.05402
ENSG00000232060	SLC4A1APP1	-7.05381
ENSG00000236548	RNF217-AS1	-7.05339
ENSG00000146373	RNF217	-7.0482
ENSG00000139725	RHOF	-7.02696
ENSG00000277632	CCL3	-7.02153
ENSG00000168427	KLHL30	-7.02089
ENSG00000205106	LINC02716	-7.01362
ENSG00000242600	MBL1P	-7.01332
ENSG00000231245	C1DP1	-7.00909
ENSG00000116882	HAO2	-6.97949
ENSG00000172716	SLFN11	-6.97546
ENSG00000260653	AC237221.1	-6.97306
ENSG00000163814	CDCP1	-6.97242
ENSG00000247033	AC099508.1	-6.96999
ENSG00000151640	DPYSL4	-6.96743
ENSG00000065320	NTN1	-6.95851
ENSG00000086205	FOLH1	-6.95615
ENSG00000100036	SLC35E4	-6.94092
ENSG00000175920	DOK7	-6.93938
ENSG00000182866	LCK	-6.93701
ENSG00000077279	DCX	-6.93623
ENSG00000170442	KRT86	-6.93609
ENSG00000272789	AC010976.2	-6.93267
ENSG00000091879	ANGPT2	-6.93124
ENSG00000184408	KCND2	-6.93036
ENSG00000227694	RPL23AP74	-6.93027
ENSG00000270002	AC022028.2	-6.92839
ENSG00000230191	IFITM3P4	-6.92717
ENSG00000198331	HYLS1	-6.92563
ENSG00000249992	TMEM158	-6.92042
ENSG00000137941	TTLL7	-6.91751
ENSG00000113389	NPR3	-6.90547
ENSG00000271503	CCL5	-6.90395
ENSG00000137573	SULF1	-6.90318
ENSG00000117009	KMO	-6.90317
ENSG00000197083	ZNF300P1	-6.88861
ENSG00000116183	PAPPA2	-6.88662
ENSG00000196159	FAT4	-6.88625
ENSG00000167037	SGSM1	-6.88618
ENSG00000227158	AC073621.2	-6.88377
ENSG00000116785	CFHR3	-6.87995
ENSG00000180353	HCLS1	-6.86778
ENSG00000171747	LGALS4	-6.86042
ENSG00000155918	RAET1L	-6.85288
ENSG00000210107	MT-TQ	-6.84492
ENSG00000269985	AL021328.1	-6.84038
ENSG00000242715	CCDC169	-6.83969
ENSG00000134343	ANO3	-6.83722
ENSG00000242732	RTL5	-6.83641
ENSG00000143001	TMEM61	-6.83588
ENSG00000261644	AC007728.2	-6.80175
ENSG00000112796	ENPP5	-6.79613
ENSG00000269939	PCF11-AS1	-6.79591
ENSG00000185614	INKA1	-6.79549
ENSG00000165124	SVEP1	-6.79482
ENSG00000164621	SMAD5-AS1	-6.79391
ENSG00000258689	LINC01269	-6.79206
ENSG00000105371	ICAM4	-6.79098
ENSG00000228707	AL691426.1	-6.78935
ENSG00000233415	AL133419.1	-6.78907
ENSG00000258430	AL583722.2	-6.78757
ENSG00000255823	MTRNR2L8	-6.77635
ENSG00000131015	ULBP2	-6.76879
ENSG00000115607	IL18RAP	-6.75176
ENSG00000178038	ALS2CL	-6.75126
ENSG00000127824	TUBA4A	-6.75096
ENSG00000133574	GIMAP4	-6.7502
ENSG00000163209	SPRR3	-6.747
ENSG00000183979	NPB	-6.74678
ENSG00000138378	STAT4	-6.74618
ENSG00000198077	CYP2A7	-6.74611
ENSG00000189350	TOGARAM2	-6.74608
ENSG00000274383	AC103691.1	-6.74532
ENSG00000185477	GPRIN3	-6.74498
ENSG00000234819	AL353705.4	-6.74399
ENSG00000213574	LDHAP5	-6.74206
ENSG00000167676	PLIN4	-6.7392
ENSG00000178075	GRAMD1C	-6.7238
ENSG00000275216	AL161431.1	-6.72086
ENSG00000145147	SLIT2	-6.71035
ENSG00000167613	LAIR1	-6.70608
ENSG00000218980	FTH1P15	-6.69984
ENSG00000185215	TNFAIP2	-6.69482
ENSG00000257918	AC079385.3	-6.69472
ENSG00000283267	FAM237B	-6.69295
ENSG00000241104	CEACAMP10	-6.69116
ENSG00000168631	MUCL3	-6.68909
ENSG00000261617	LINC02177	-6.68881
ENSG00000230795	HLA-K	-6.68382
ENSG00000198729	PPP1R14C	-6.6794
ENSG00000256940	PPP1R14B-AS1	-6.66276
ENSG00000116667	C1orf21	-6.65191
ENSG00000112096	SOD2	-6.65179
ENSG00000157111	TMEM171	-6.64622
ENSG00000272449	AL139246.5	-6.64614
ENSG00000243710	CFAP57	-6.64595
ENSG00000175084	DES	-6.64587
ENSG00000112782	CLIC5	-6.64584
ENSG00000226038	PPIAP21	-6.64541
ENSG00000241770	AC104411.2	-6.6442
ENSG00000282849	AL359834.1	-6.64203
ENSG00000237417	XRCC6P1	-6.64105
ENSG00000259354	AC025580.2	-6.64067
ENSG00000101977	MCF2	-6.64032
ENSG00000011201	ANOS1	-6.63949
ENSG00000197580	BCO2	-6.63649
ENSG00000239830	RPS4XP22	-6.63485
ENSG00000139971	ARMH4	-6.63004
ENSG00000187720	THSD4	-6.61887
ENSG00000177459	ERICH5	-6.61211
ENSG00000181458	TMEM45A	-6.6047
ENSG00000228812	LAMA5-AS1	-6.60314
ENSG00000058085	LAMC2	-6.60127
ENSG00000189420	ZFP92	-6.59402
ENSG00000255310	AF131215.5	-6.59136
ENSG00000129757	CDKN1C	-6.58901
ENSG00000224231	LINC01832	-6.58805
ENSG00000170624	SGCD	-6.58723
ENSG00000233117	LINC00702	-6.58704
ENSG00000170160	CCDC144A	-6.58671
ENSG00000227766	AL671277.1	-6.58648
ENSG00000259071	AL359397.2	-6.58641
ENSG00000228445	UGT1A2P	-6.58608
ENSG00000228340	MIR646HG	-6.5851
ENSG00000230623	AC104461.1	-6.58463
ENSG00000230333	AC004160.1	-6.58461
ENSG00000223949	ROR1-AS1	-6.58375
ENSG00000144407	PTH2R	-6.58254
ENSG00000257940	AC079598.1	-6.58189
ENSG00000213626	LBH	-6.57313
ENSG00000036448	MYOM2	-6.55794
ENSG00000148175	STOM	-6.5557
ENSG00000171017	LRRC8E	-6.55077
ENSG00000121207	LRAT	-6.54536
ENSG00000107282	APBA1	-6.54436
ENSG00000232177	MTND4P24	-6.54062
ENSG00000235275	KRT18P16	-6.53837
ENSG00000129467	ADCY4	-6.53691
ENSG00000244459	AC147067.1	-6.53657
ENSG00000224886	AL132656.1	-6.53569
ENSG00000165983	PTER	-6.53439
ENSG00000164520	RAET1E	-6.53371
ENSG00000019991	HGF	-6.53325
ENSG00000225674	IPO7P2	-6.53263
ENSG00000140379	BCL2A1	-6.53245
ENSG00000175518	UBQLNL	-6.53144
ENSG00000214870	AC004540.1	-6.52659
ENSG00000141506	PIK3R5	-6.52215
ENSG00000133138	TBC1D8B	-6.51856
ENSG00000145626	UGT3A1	-6.50877
ENSG00000124496	TRERF1	-6.50505
ENSG00000164342	TLR3	-6.50484
ENSG00000175003	SLC22A1	-6.50068
ENSG00000107249	GLIS3	-6.49622
ENSG00000185201	IFITM2	-6.49158
ENSG00000166025	AMOTL1	-6.48605
ENSG00000158714	SLAMF8	-6.48105
ENSG00000280184	AL023806.3	-6.47887
ENSG00000169744	LDB2	-6.47879
ENSG00000138115	CYP2C8	-6.47877
ENSG00000146070	PLA2G7	-6.47847
ENSG00000270120	AC007728.3	-6.47832
ENSG00000221826	PSG3	-6.47604
ENSG00000232765	AL158819.1	-6.47593
ENSG00000122133	PAEP	-6.47524
ENSG00000277022	AL031663.3	-6.47419
ENSG00000232633	AC079465.1	-6.47368
ENSG00000265393	AC084125.4	-6.47363
ENSG00000102452	NALCN	-6.47335
ENSG00000232759	AC002480.1	-6.47311
ENSG00000232284	GNG12-AS1	-6.47144
ENSG00000259470	KRT8P9	-6.47102
ENSG00000131196	NFATC1	-6.46708
ENSG00000176971	FIBIN	-6.4629
ENSG00000154262	ABCA6	-6.45375
ENSG00000163220	S100A9	-6.42726
ENSG00000188171	ZNF626	-6.41968
ENSG00000197888	UGT2B17	-6.41865
ENSG00000158458	NRG2	-6.41791
ENSG00000249156	TAF11L12	-6.41762
ENSG00000221866	PLXNA4	-6.41734
ENSG00000164220	F2RL2	-6.41681
ENSG00000185739	SRL	-6.41644
ENSG00000256751	PLBD1-AS1	-6.41435
ENSG00000273356	LINC02019	-6.41397
ENSG00000280837	CPS1-IT1	-6.41395
ENSG00000259353	AC090515.5	-6.41361
ENSG00000257017	HP	-6.41291
ENSG00000154874	CCDC144B	-6.41274
ENSG00000244441	AC126182.2	-6.41176
ENSG00000196228	SULT1C3	-6.41145
ENSG00000258285	TESC-AS1	-6.41111
ENSG00000267690	LDLRAD4-AS1	-6.41055
ENSG00000213512	GBP7	-6.41021
ENSG00000151702	FLI1	-6.40995
ENSG00000223940	KRT8P8	-6.40924
ENSG00000149212	SESN3	-6.40507
ENSG00000102931	ARL2BP	-6.39943
ENSG00000108370	RGS9	-6.38382
ENSG00000114698	PLSCR4	-6.37818
ENSG00000187229	AC100800.1	-6.37815
ENSG00000138646	HERC5	-6.36931
ENSG00000250786	SNHG18	-6.36583
ENSG00000137726	FXYD6	-6.35589
ENSG00000234199	LINC01191	-6.35461
ENSG00000228291	ARL4AP3	-6.35364
ENSG00000273320	AC007032.1	-6.35338
ENSG00000198610	AKR1C4	-6.35262
ENSG00000219986	BTF3P7	-6.35017
ENSG00000100053	CRYBB3	-6.3485
ENSG00000156414	TDRD9	-6.34735
ENSG00000274173	AL035661.1	-6.34671
ENSG00000164303	ENPP6	-6.34574
ENSG00000080573	COL5A3	-6.34566
ENSG00000267264	AC006504.3	-6.34485
ENSG00000140470	ADAMTS17	-6.32611
ENSG00000133477	FAM83F	-6.32021
ENSG00000273599	AL731571.1	-6.31919
ENSG00000187122	SLIT1	-6.30759
ENSG00000101695	RNF125	-6.30509
ENSG00000146411	SLC2A12	-6.30485
ENSG00000105974	CAV1	-6.30427
ENSG00000124374	PAIP2B	-6.3001
ENSG00000138061	CYP1B1	-6.29487
ENSG00000261286	ATP2C2-AS1	-6.28844
ENSG00000254402	LRRC24	-6.28769
ENSG00000225889	AC012368.1	-6.2868
ENSG00000189134	NKAPL	-6.28656
ENSG00000258232	AC125611.3	-6.28622
ENSG00000253736	AC022217.4	-6.28612
ENSG00000241322	CDRT1	-6.28567
ENSG00000120658	ENOX1	-6.28457
ENSG00000151632	AKR1C2	-6.28428
ENSG00000230532	AC091133.1	-6.28371
ENSG00000232517	AC112198.2	-6.28336
ENSG00000136327	NKX2-8	-6.28324
ENSG00000022556	NLRP2	-6.28316
ENSG00000249669	CARMN	-6.28278
ENSG00000261071	AL441883.1	-6.28266
ENSG00000137868	STRA6	-6.28257
ENSG00000087494	PTHLH	-6.28119
ENSG00000054983	GALC	-6.27777
ENSG00000171385	KCND3	-6.27636
ENSG00000163827	LRRC2	-6.27469
ENSG00000198483	ANKRD35	-6.27358
ENSG00000170458	CD14	-6.26524
ENSG00000136689	IL1RN	-6.25795
ENSG00000166292	TMEM100	-6.25538
ENSG00000111907	TPD52L1	-6.23763
ENSG00000134389	CFHR5	-6.23293
ENSG00000131386	GALNT15	-6.22999
ENSG00000171564	FGB	-6.22966
ENSG00000109794	FAM149A	-6.226
ENSG00000133985	TTC9	-6.22249
ENSG00000130755	GMFG	-6.21995
ENSG00000248632	NA	-6.21832
ENSG00000267757	EML2-AS1	-6.21624
ENSG00000087116	ADAMTS2	-6.21598
ENSG00000173068	BNC2	-6.2149
ENSG00000257181	AC025423.4	-6.21477
ENSG00000166796	LDHC	-6.21443
ENSG00000197497	ZNF665	-6.2143
ENSG00000078053	AMPH	-6.21324
ENSG00000237007	KRT18P52	-6.21318
ENSG00000271239	AC007423.1	-6.21005
ENSG00000232667	AC004862.1	-6.20975
ENSG00000143194	MAEL	-6.20973
ENSG00000026751	SLAMF7	-6.20741
ENSG00000121900	TMEM54	-6.20326
ENSG00000172824	CES4A	-6.19995
ENSG00000080561	MID2	-6.19446
ENSG00000217555	CKLF	-6.19072
ENSG00000170006	TMEM154	-6.17909
ENSG00000152463	OLAH	-6.15993
ENSG00000152779	SLC16A12	-6.15745
ENSG00000240303	ACAD11	-6.15044
ENSG00000231903	AC079354.1	-6.14629
ENSG00000213791	AC104212.2	-6.14299
ENSG00000153707	PTPRD	-6.14284
ENSG00000251593	MSNP1	-6.14281
ENSG00000129226	CD68	-6.14272
ENSG00000255345	AP002957.1	-6.14198
ENSG00000138669	PRKG2	-6.14194
ENSG00000281358	RASSF1-AS1	-6.14153
ENSG00000228643	AC079779.2	-6.14145
ENSG00000099998	GGT5	-6.14071
ENSG00000273275	AC017083.2	-6.14039
ENSG00000165072	MAMDC2	-6.14035
ENSG00000248874	C5orf17	-6.14032
ENSG00000088726	TMEM40	-6.14012
ENSG00000077264	PAK3	-6.14011
ENSG00000127954	STEAP4	-6.14003
ENSG00000213036	AL445305.1	-6.13995
ENSG00000213225	NOC2LP1	-6.13957
ENSG00000214249	CTAGE11P	-6.13918
ENSG00000119922	IFIT2	-6.12555
ENSG00000168282	MGAT2	-6.12317
ENSG00000241635	UGT1A1	-6.11458
ENSG00000250696	AC111000.4	-6.09863
ENSG00000163825	RTP3	-6.08792
ENSG00000162897	FCAMR	-6.07601
ENSG00000126759	CFP	-6.06874
ENSG00000187545	PRAMEF10	-6.0662
ENSG00000257956	NOP56P3	-6.06535
ENSG00000215034	DSTNP4	-6.06438
ENSG00000237927	AL078604.2	-6.06002
ENSG00000245552	AP000787.1	-6.05942
ENSG00000156113	KCNMA1	-6.04032
ENSG00000112769	LAMA4	-6.03617
ENSG00000085662	AKR1B1	-6.03343
ENSG00000007933	FMO3	-6.02937
ENSG00000284693	LINC02606	-6.02892
ENSG00000183696	UPP1	-6.02613
ENSG00000106034	CPED1	-6.02441
ENSG00000140450	ARRDC4	-6.02268
ENSG00000278318	ZNF229	-6.0215
ENSG00000151883	PARP8	-6.02077
ENSG00000167772	ANGPTL4	-6.0204
ENSG00000139352	ASCL1	-6.01905
ENSG00000135077	HAVCR2	-6.01738
ENSG00000171714	ANO5	-6.00455
ENSG00000110723	EXPH5	-6.00115
ENSG00000264230	ANXA8L1	-6.00073
ENSG00000103569	AQP9	-5.99826
ENSG00000143119	CD53	-5.99561
ENSG00000172799	ZBTB8OSP2	-5.9937
ENSG00000025423	HSD17B6	-5.99293
ENSG00000235832	CNN2P3	-5.99209
ENSG00000121898	CPXM2	-5.98822
ENSG00000257327	AC012555.1	-5.98501
ENSG00000276101	AC027601.4	-5.98471
ENSG00000276144	NA	-5.98471
ENSG00000237494	AL360007.1	-5.98467
ENSG00000233521	LINC01638	-5.98421
ENSG00000235527	HIPK1-AS1	-5.98414
ENSG00000165434	PGM2L1	-5.98401
ENSG00000273204	AC104506.1	-5.98345
ENSG00000283597	FAM169B	-5.98344
ENSG00000175868	CALCB	-5.98338
ENSG00000214553	LRRC37A11P	-5.98336
ENSG00000169129	AFAP1L2	-5.98297
ENSG00000043591	ADRB1	-5.9813
ENSG00000276107	AC037198.1	-5.98109
ENSG00000266947	AC022916.2	-5.98098
ENSG00000183580	FBXL7	-5.98035
ENSG00000121570	DPPA4	-5.97937
ENSG00000112599	GUCA1B	-5.97511
ENSG00000258484	SPESP1	-5.97268
ENSG00000163412	EIF4E3	-5.97116
ENSG00000156049	GNA14	-5.96912
ENSG00000077063	CTTNBP2	-5.9658
ENSG00000041353	RAB27B	-5.96498
ENSG00000081041	CXCL2	-5.9639
ENSG00000173227	SYT12	-5.96247
ENSG00000229230	MT1P3	-5.95434
ENSG00000124225	PMEPA1	-5.95433
ENSG00000181481	RNF135	-5.9465
ENSG00000142303	ADAMTS10	-5.94175
ENSG00000156515	HK1	-5.93687
ENSG00000151364	KCTD14	-5.93161
ENSG00000155307	SAMSN1	-5.93127
ENSG00000140519	RHCG	-5.92811
ENSG00000115380	EFEMP1	-5.91983
ENSG00000078018	MAP2	-5.9125
ENSG00000136630	HLX	-5.91179
ENSG00000164825	DEFB1	-5.91111
ENSG00000275285	AL391095.3	-5.90674
ENSG00000011600	TYROBP	-5.90596
ENSG00000268670	AC016586.1	-5.90309
ENSG00000169126	ARMC4	-5.90214
ENSG00000152503	TRIM36	-5.90211
ENSG00000179399	GPC5	-5.90185
ENSG00000090376	IRAK3	-5.90139
ENSG00000279419	AC004925.1	-5.90022
ENSG00000255960	AC092851.1	-5.89747
ENSG00000236360	RRAS2P1	-5.8971
ENSG00000124003	MOGAT1	-5.89694
ENSG00000276121	AC122108.3	-5.89673
ENSG00000102349	KLF8	-5.89519
ENSG00000273018	FAM106A	-5.89427
ENSG00000169252	ADRB2	-5.88012
ENSG00000108950	FAM20A	-5.87936
ENSG00000235770	LINC00607	-5.87815
ENSG00000106688	SLC1A1	-5.87111
ENSG00000180596	H2BC4	-5.8546
ENSG00000189410	SH2D5	-5.8487
ENSG00000136114	THSD1	-5.84797
ENSG00000127774	EMC6	-5.84383
ENSG00000138119	MYOF	-5.84362
ENSG00000167612	ANKRD33	-5.83935
ENSG00000176855	KRT18P28	-5.83673
ENSG00000175489	LRRC25	-5.8322
ENSG00000085117	CD82	-5.83167
ENSG00000171954	CYP4F22	-5.83147
ENSG00000108798	ABI3	-5.81642
ENSG00000110448	CD5	-5.8136
ENSG00000160180	TFF3	-5.81112
ENSG00000175985	PLEKHD1	-5.81054
ENSG00000260765	CES1P2	-5.81026
ENSG00000100341	PNPLA5	-5.81015
ENSG00000210151	MT-TS1	-5.81015
ENSG00000147862	NFIB	-5.81
ENSG00000232022	FAAHP1	-5.80979
ENSG00000225765	LINC01831	-5.80961
ENSG00000188991	SLC15A5	-5.8096
ENSG00000257878	AC007298.2	-5.80873
ENSG00000224295	OLFM5P	-5.8075
ENSG00000277566	AC089999.4	-5.80614
ENSG00000180113	TDRD6	-5.80599
ENSG00000223749	MIR503HG	-5.80567
ENSG00000224415	AC007683.1	-5.8056
ENSG00000166183	ASPG	-5.80535
ENSG00000285721	NA	-5.80482
ENSG00000138696	BMPR1B	-5.80467
ENSG00000198121	LPAR1	-5.80448
ENSG00000188517	COL25A1	-5.80403
ENSG00000153956	CACNA2D1	-5.80401
ENSG00000174912	METTL15P1	-5.80378
ENSG00000102287	GABRE	-5.80176
ENSG00000266801	AC009137.2	-5.80176
ENSG00000280198	AC087163.3	-5.80141
ENSG00000133131	MORC4	-5.78902
ENSG00000235523	AL135924.2	-5.78569
ENSG00000168917	SLC35G2	-5.78468
ENSG00000175175	PPM1E	-5.78357
ENSG00000204540	PSORS1C1	-5.78224
ENSG00000102755	FLT1	-5.77151
ENSG00000091656	ZFHX4	-5.76271
ENSG00000110002	VWA5A	-5.76053
ENSG00000136872	ALDOB	-5.76026
ENSG00000227066	Z98257.1	-5.75879
ENSG00000157470	FAM81A	-5.75243
ENSG00000080200	CRYBG3	-5.74673
ENSG00000082397	EPB41L3	-5.74238
ENSG00000132938	MTUS2	-5.73966
ENSG00000163898	LIPH	-5.73747
ENSG00000171408	PDE7B	-5.73124
ENSG00000158014	SLC30A2	-5.72711
ENSG00000186994	KANK3	-5.72591
ENSG00000179104	TMTC2	-5.72423
ENSG00000000971	CFH	-5.72156
ENSG00000157542	KCNJ6	-5.71933
ENSG00000183549	ACSM5	-5.71571
ENSG00000106952	TNFSF8	-5.71294
ENSG00000042980	ADAM28	-5.71179
ENSG00000178562	CD28	-5.71176
ENSG00000076641	PAG1	-5.71134
ENSG00000175161	CADM2	-5.70828
ENSG00000115112	TFCP2L1	-5.70816
ENSG00000188933	USP32P1	-5.70713
ENSG00000121297	TSHZ3	-5.70661
ENSG00000237352	LINC01358	-5.70431
ENSG00000184731	FAM110C	-5.70269
ENSG00000154153	RETREG1	-5.70126
ENSG00000166670	MMP10	-5.69816
ENSG00000138079	SLC3A1	-5.68675
ENSG00000223969	AC002456.1	-5.68356
ENSG00000130635	COL5A1	-5.66852
ENSG00000250237	AC010273.3	-5.6627
ENSG00000164136	IL15	-5.66216
ENSG00000089327	FXYD5	-5.66197
ENSG00000249352	LINC02198	-5.66049
ENSG00000156804	FBXO32	-5.65046
ENSG00000168491	CCDC110	-5.64812
ENSG00000005108	THSD7A	-5.63694
ENSG00000197535	MYO5A	-5.63609
ENSG00000027075	PRKCH	-5.62463
ENSG00000172348	RCAN2	-5.62064
ENSG00000232133	IMPDH1P10	-5.61289
ENSG00000056291	NPFFR2	-5.61282
ENSG00000102802	MEDAG	-5.60817
ENSG00000140987	ZSCAN32	-5.60726
ENSG00000118113	MMP8	-5.60719
ENSG00000241416	KRT8P13	-5.6069
ENSG00000189320	FAM180A	-5.60685
ENSG00000203722	RAET1G	-5.60599
ENSG00000224011	AC110602.1	-5.6049
ENSG00000261821	AC090826.1	-5.6046
ENSG00000273448	AC006480.3	-5.60367
ENSG00000250318	AC003072.1	-5.60354
ENSG00000179362	HMGN2P46	-5.60343
ENSG00000179344	HLA-DQB1	-5.60308
ENSG00000181656	GPR88	-5.60188
ENSG00000173917	HOXB2	-5.60093
ENSG00000217643	PTGES3P2	-5.60051
ENSG00000068615	REEP1	-5.59811
ENSG00000164841	TMEM74	-5.59529
ENSG00000162032	SPSB3	-5.59099
ENSG00000008513	ST3GAL1	-5.58961
ENSG00000090530	P3H2	-5.58854
ENSG00000127124	HIVEP3	-5.57741
ENSG00000215018	COL28A1	-5.57388
ENSG00000245750	DRAIC	-5.5705
ENSG00000187554	TLR5	-5.56928
ENSG00000259727	AC103740.2	-5.56866
ENSG00000142920	AZIN2	-5.5601
ENSG00000240668	KRT8P36	-5.55896
ENSG00000188906	LRRK2	-5.55105
ENSG00000119125	GDA	-5.54778
ENSG00000273466	AC012510.1	-5.54501
ENSG00000114480	GBE1	-5.54496
ENSG00000234617	SNRK-AS1	-5.53803
ENSG00000223361	FTH1P10	-5.52585
ENSG00000169860	P2RY1	-5.52409
ENSG00000103528	SYT17	-5.51776
ENSG00000131094	C1QL1	-5.51082
ENSG00000110799	VWF	-5.51059
ENSG00000091831	ESR1	-5.50899
ENSG00000166401	SERPINB8	-5.50675
ENSG00000186818	LILRB4	-5.50105
ENSG00000139278	GLIPR1	-5.49947
ENSG00000102174	PHEX	-5.49746
ENSG00000256229	ZNF486	-5.49652
ENSG00000050730	TNIP3	-5.49621
ENSG00000178662	CSRNP3	-5.49494
ENSG00000253293	HOXA10	-5.49402
ENSG00000235387	SPAAR	-5.4936
ENSG00000189149	CRYM-AS1	-5.49285
ENSG00000164736	SOX17	-5.49043
ENSG00000186235	LINC02610	-5.48993
ENSG00000198821	CD247	-5.48969
ENSG00000227355	AL359644.1	-5.48754
ENSG00000128872	TMOD2	-5.48187
ENSG00000167207	NOD2	-5.48125
ENSG00000173698	ADGRG2	-5.47703
ENSG00000128573	FOXP2	-5.46555
ENSG00000144837	PLA1A	-5.45907
ENSG00000183049	CAMK1D	-5.45407
ENSG00000154133	ROBO4	-5.45144
ENSG00000215644	GCGR	-5.44971
ENSG00000156006	NAT2	-5.43913
ENSG00000277837	AC090340.1	-5.43672
ENSG00000140285	FGF7	-5.42522
ENSG00000166073	GPR176	-5.41621
ENSG00000131019	ULBP3	-5.40935
ENSG00000186466	AQP7P1	-5.38696
ENSG00000253819	LINC01151	-5.38611
ENSG00000090339	ICAM1	-5.38258
ENSG00000171608	PIK3CD	-5.38232
ENSG00000198846	TOX	-5.37598
ENSG00000144063	MALL	-5.37385
ENSG00000198336	MYL4	-5.37352
ENSG00000223382	LINC01778	-5.37155
ENSG00000060709	RIMBP2	-5.37038
ENSG00000163565	IFI16	-5.36865
ENSG00000170921	TANC2	-5.36689
ENSG00000277399	GPR179	-5.36574
ENSG00000174125	TLR1	-5.36093
ENSG00000174564	IL20RB	-5.35075
ENSG00000161671	EMC10	-5.35042
ENSG00000214922	HLA-F-AS1	-5.34681
ENSG00000134531	EMP1	-5.3461
ENSG00000197937	ZNF347	-5.33808
ENSG00000229619	MBNL1-AS1	-5.33516
ENSG00000172995	ARPP21	-5.33307
ENSG00000226986	AC092017.1	-5.33266
ENSG00000178965	ERICH3	-5.33197
ENSG00000151948	GLT1D1	-5.32724
ENSG00000119138	KLF9	-5.31979
ENSG00000155016	CYP2U1	-5.31481
ENSG00000105499	PLA2G4C	-5.31076
ENSG00000084110	HAL	-5.30592
ENSG00000101605	MYOM1	-5.30238
ENSG00000176927	EFCAB5	-5.29905
ENSG00000239911	PRKAG2-AS1	-5.28992
ENSG00000273328	AC099329.2	-5.28956
ENSG00000079257	LXN	-5.28952
ENSG00000205861	PCOTH	-5.28823
ENSG00000170745	KCNS3	-5.28453
ENSG00000113578	FGF1	-5.27554
ENSG00000024422	EHD2	-5.27519
ENSG00000186854	TRABD2A	-5.27492
ENSG00000225470	JPX	-5.27254
ENSG00000130303	BST2	-5.2722
ENSG00000145687	SSBP2	-5.27081
ENSG00000253276	CCDC71L	-5.25816
ENSG00000147642	SYBU	-5.25198
ENSG00000213406	ANXA2P1	-5.24994
ENSG00000134802	SLC43A3	-5.24712
ENSG00000052344	PRSS8	-5.24233
ENSG00000124203	ZNF831	-5.24209
ENSG00000183423	LRIT3	-5.23582
ENSG00000265574	WDR45BP1	-5.23524
ENSG00000115008	IL1A	-5.23455
ENSG00000228446	ANKRD49P1	-5.23411
ENSG00000253661	ZFHX4-AS1	-5.23408
ENSG00000258561	AL359232.1	-5.23249
ENSG00000179455	MKRN3	-5.23163
ENSG00000273340	MICE	-5.23135
ENSG00000081237	PTPRC	-5.22922
ENSG00000198502	HLA-DRB5	-5.22916
ENSG00000163235	TGFA	-5.22526
ENSG00000095585	BLNK	-5.22025
ENSG00000160188	RSPH1	-5.21949
ENSG00000025708	TYMP	-5.21869
ENSG00000164078	MST1R	-5.21705
ENSG00000115009	CCL20	-5.21347
ENSG00000143776	CDC42BPA	-5.2117
ENSG00000131831	RAI2	-5.21119
ENSG00000230074	AL162231.2	-5.20991
ENSG00000111341	MGP	-5.20374
ENSG00000137767	SQOR	-5.20263
ENSG00000185567	AHNAK2	-5.20121
ENSG00000159398	CES5A	-5.19816
ENSG00000146674	IGFBP3	-5.19503
ENSG00000204389	HSPA1A	-5.19276
ENSG00000172403	SYNPO2	-5.18219
ENSG00000168874	ATOH8	-5.1816
ENSG00000240972	MIF	-5.17434
ENSG00000140511	HAPLN3	-5.16914
ENSG00000257052	AP003721.4	-5.16864
ENSG00000175287	PHYHD1	-5.16851
ENSG00000146386	ABRACL	-5.16688
ENSG00000225492	GBP1P1	-5.16303
ENSG00000162591	MEGF6	-5.16121
ENSG00000155158	TTC39B	-5.15873
ENSG00000203721	LINC00862	-5.15363
ENSG00000139144	PIK3C2G	-5.15241
ENSG00000130508	PXDN	-5.14065
ENSG00000160862	AZGP1	-5.13541
ENSG00000129295	LRRC6	-5.12918
ENSG00000231711	LINC00899	-5.12896
ENSG00000127329	PTPRB	-5.12512
ENSG00000077092	RARB	-5.1222
ENSG00000184867	ARMCX2	-5.1188
ENSG00000164116	GUCY1A1	-5.1171
ENSG00000118520	ARG1	-5.11407
ENSG00000143867	OSR1	-5.10863
ENSG00000125910	S1PR4	-5.09364
ENSG00000134061	CD180	-5.09335
ENSG00000168405	CMAHP	-5.09261
ENSG00000184226	PCDH9	-5.09259
ENSG00000239617	AC073610.1	-5.09178
ENSG00000164344	KLKB1	-5.08985
ENSG00000258227	CLEC5A	-5.08963
ENSG00000011638	TMEM159	-5.08915
ENSG00000184005	ST6GALNAC3	-5.08795
ENSG00000150625	GPM6A	-5.08793
ENSG00000170954	ZNF415	-5.08707
ENSG00000178538	CA8	-5.08633
ENSG00000197889	MEIG1	-5.08586
ENSG00000169297	NR0B1	-5.08543
ENSG00000121743	GJA3	-5.08415
ENSG00000146374	RSPO3	-5.08188
ENSG00000080910	CFHR2	-5.08166
ENSG00000109956	B3GAT1	-5.08155
ENSG00000240225	ZNF542P	-5.08152
ENSG00000136542	GALNT5	-5.08132
ENSG00000255366	AC120036.4	-5.07941
ENSG00000105251	SHD	-5.07863
ENSG00000162722	TRIM58	-5.0777
ENSG00000182247	UBE2E2	-5.07633
ENSG00000079931	MOXD1	-5.07254
ENSG00000103316	CRYM	-5.07098
ENSG00000158859	ADAMTS4	-5.06883
ENSG00000136842	TMOD1	-5.06257
ENSG00000154258	ABCA9	-5.06231
ENSG00000162398	LEXM	-5.06016
ENSG00000267909	CCDC177	-5.05873
ENSG00000229512	AC068580.1	-5.05598
ENSG00000171798	KNDC1	-5.05286
ENSG00000102359	SRPX2	-5.05132
ENSG00000212719	LINC02693	-5.05087
ENSG00000010310	GIPR	-5.0447
ENSG00000128274	A4GALT	-5.0368
ENSG00000223723	BX842568.2	-5.03567
ENSG00000083454	P2RX5	-5.03157
ENSG00000021461	CYP3A43	-5.03117
ENSG00000137875	BCL2L10	-5.02539
ENSG00000253341	AC115837.1	-5.01921
ENSG00000227124	ZNF717	-5.01731
ENSG00000183853	KIRREL1	-5.00465
ENSG00000237523	LINC00857	-5.00133
ENSG00000228705	LINC00659	-5.00076
ENSG00000213967	ZNF726	-4.99863
ENSG00000196136	SERPINA3	-4.99413
ENSG00000281100	AC105749.1	-4.99321
ENSG00000187837	H1-2	-4.9895
ENSG00000135709	KIAA0513	-4.98789
ENSG00000054277	OPN3	-4.98677
ENSG00000204642	HLA-F	-4.98582
ENSG00000141965	FEM1A	-4.98554
ENSG00000131370	SH3BP5	-4.98273
ENSG00000168389	MFSD2A	-4.98141
ENSG00000148677	ANKRD1	-4.9799
ENSG00000074410	CA12	-4.97882
ENSG00000242048	AC093583.1	-4.97623
ENSG00000205323	SARNP	-4.97459
ENSG00000103021	CCDC113	-4.97274
ENSG00000135750	KCNK1	-4.96958
ENSG00000130558	OLFM1	-4.96785
ENSG00000196611	MMP1	-4.9659
ENSG00000265190	ANXA8	-4.96368
ENSG00000266962	AC067852.2	-4.96102
ENSG00000271858	Z84492.1	-4.95999
ENSG00000284719	AL033527.4	-4.95876
ENSG00000243629	LINC00880	-4.95369
ENSG00000155659	VSIG4	-4.95339
ENSG00000253846	PCDHGA10	-4.94935
ENSG00000230787	PSAT1P3	-4.94515
ENSG00000101405	OXT	-4.93779
ENSG00000132464	ENAM	-4.93349
ENSG00000247011	AC005920.1	-4.9256
ENSG00000036828	CASR	-4.92529
ENSG00000237807	AC022034.1	-4.92484
ENSG00000152760	TCTEX1D1	-4.92482
ENSG00000187870	RNFT1P3	-4.92316
ENSG00000124785	NRN1	-4.92277
ENSG00000187513	GJA4	-4.92243
ENSG00000112319	EYA4	-4.92164
ENSG00000154330	PGM5	-4.92141
ENSG00000248079	DPH6-DT	-4.92099
ENSG00000105479	CCDC114	-4.92096
ENSG00000264964	AP001033.3	-4.92094
ENSG00000169071	ROR2	-4.92073
ENSG00000134873	CLDN10	-4.91932
ENSG00000152049	KCNE4	-4.91661
ENSG00000156234	CXCL13	-4.91582
ENSG00000206625	RNU6-1	-4.91492
ENSG00000042493	CAPG	-4.91313
ENSG00000261488	TBILA	-4.91072
ENSG00000111335	OAS2	-4.90599
ENSG00000084764	MAPRE3	-4.90513
ENSG00000232070	TMEM253	-4.90361
ENSG00000262902	MTCO1P40	-4.89086
ENSG00000156453	PCDH1	-4.88613
ENSG00000159189	C1QC	-4.88551
ENSG00000239697	TNFSF12	-4.88422
ENSG00000171444	MCC	-4.87987
ENSG00000149968	MMP3	-4.87368
ENSG00000164430	CGAS	-4.87186
ENSG00000159733	ZFYVE28	-4.86868
ENSG00000260418	AL023284.4	-4.86418
ENSG00000234456	MAGI2-AS3	-4.85873
ENSG00000204291	COL15A1	-4.85713
ENSG00000278834	AC073508.3	-4.85591
ENSG00000177409	SAMD9L	-4.85163
ENSG00000151320	AKAP6	-4.84692
ENSG00000170382	LRRN2	-4.84317
ENSG00000249746	AC099509.1	-4.84177
ENSG00000135114	OASL	-4.84056
ENSG00000179148	ALOXE3	-4.83954
ENSG00000198959	TGM2	-4.8394
ENSG00000197943	PLCG2	-4.83851
ENSG00000047365	ARAP2	-4.83787
ENSG00000144843	ADPRH	-4.83787
ENSG00000168785	TSPAN5	-4.83749
ENSG00000277511	AC116407.2	-4.83625
ENSG00000128849	CGNL1	-4.83308
ENSG00000284959	AC007262.2	-4.83254
ENSG00000196935	SRGAP1	-4.82895
ENSG00000197935	ZNF311	-4.82696
ENSG00000234745	HLA-B	-4.82187
ENSG00000166206	GABRB3	-4.82164
ENSG00000073734	ABCB11	-4.82128
ENSG00000120051	CFAP58	-4.81932
ENSG00000234518	PTGES3P1	-4.80866
ENSG00000186019	AC021092.1	-4.80521
ENSG00000185467	KPNA7	-4.80431
ENSG00000141431	ASXL3	-4.80368
ENSG00000174130	TLR6	-4.79605
ENSG00000146521	LINC01558	-4.79552
ENSG00000204632	HLA-G	-4.79063
ENSG00000128683	GAD1	-4.78501
ENSG00000248383	PCDHAC1	-4.78262
ENSG00000129465	RIPK3	-4.78226
ENSG00000171843	MLLT3	-4.77504
ENSG00000116285	ERRFI1	-4.77437
ENSG00000176435	CLEC14A	-4.76988
ENSG00000203667	COX20	-4.76793
ENSG00000280208	GGT4P	-4.76456
ENSG00000237517	DGCR5	-4.76227
ENSG00000164236	ANKRD33B	-4.75952
ENSG00000229314	ORM1	-4.75878
ENSG00000154099	DNAAF1	-4.75587
ENSG00000238142	BX284668.5	-4.75531
ENSG00000001626	CFTR	-4.75199
ENSG00000115165	CYTIP	-4.7473
ENSG00000196139	AKR1C3	-4.7469
ENSG00000148795	CYP17A1	-4.74315
ENSG00000281741	AC241377.4	-4.74301
ENSG00000269220	LINC00528	-4.73936
ENSG00000254859	AC067930.3	-4.73923
ENSG00000222005	LINC01118	-4.73911
ENSG00000151490	PTPRO	-4.73863
ENSG00000164122	ASB5	-4.73779
ENSG00000226609	AL390067.1	-4.73736
ENSG00000164867	NOS3	-4.73711
ENSG00000260776	AC104758.2	-4.7368
ENSG00000260290	AC092115.2	-4.73653
ENSG00000101638	ST8SIA5	-4.73646
ENSG00000256546	AC156455.1	-4.73554
ENSG00000267199	AP001029.2	-4.73534
ENSG00000204710	SPDYC	-4.73473
ENSG00000149972	CNTN5	-4.7341
ENSG00000277991	FP236241.2	-4.73361
ENSG00000263531	AC130324.1	-4.73314
ENSG00000248713	C4orf54	-4.73269
ENSG00000146054	TRIM7	-4.7277
ENSG00000072163	LIMS2	-4.72418
ENSG00000214313	AZGP1P1	-4.71875
ENSG00000134871	COL4A2	-4.71805
ENSG00000258603	AC005225.2	-4.70749
ENSG00000162909	CAPN2	-4.69827
ENSG00000274225	AP001065.3	-4.69753
ENSG00000156466	GDF6	-4.69336
ENSG00000010030	ETV7	-4.68992
ENSG00000250548	LINC01303	-4.68948
ENSG00000166833	NAV2	-4.68791
ENSG00000110852	CLEC2B	-4.68602
ENSG00000249173	LINC01093	-4.68428
ENSG00000132274	TRIM22	-4.68107
ENSG00000185885	IFITM1	-4.68034
ENSG00000137267	TUBB2A	-4.67928
ENSG00000142227	EMP3	-4.67809
ENSG00000140323	DISP2	-4.67711
ENSG00000172349	IL16	-4.67555
ENSG00000244607	CCDC13	-4.67329
ENSG00000273585	NA	-4.6702
ENSG00000187498	COL4A1	-4.66884
ENSG00000115525	ST3GAL5	-4.6684
ENSG00000117643	MAN1C1	-4.66757
ENSG00000184986	TMEM121	-4.66508
ENSG00000173221	GLRX	-4.65803
ENSG00000163531	NFASC	-4.65754
ENSG00000240204	SMKR1	-4.64748
ENSG00000215105	TTC3P1	-4.64563
ENSG00000189067	LITAF	-4.64356
ENSG00000147883	CDKN2B	-4.6421
ENSG00000169435	RASSF6	-4.64068
ENSG00000236056	GAPDHP14	-4.63772
ENSG00000188549	CCDC9B	-4.63712
ENSG00000197837	H4-16	-4.63533
ENSG00000163328	GPR155	-4.63014
ENSG00000226652	PSMD10P2	-4.62921
ENSG00000139985	ADAM21	-4.62877
ENSG00000171488	LRRC8C	-4.6249
ENSG00000161405	IKZF3	-4.62019
ENSG00000285744	AC083837.1	-4.61751
ENSG00000105088	OLFM2	-4.61592
ENSG00000151117	TMEM86A	-4.61474
ENSG00000249267	LINC00939	-4.60709
ENSG00000225790	AC007953.1	-4.60644
ENSG00000158406	H4C8	-4.60513
ENSG00000178752	ERFE	-4.60485
ENSG00000130300	PLVAP	-4.60425
ENSG00000250303	LINC02762	-4.60069
ENSG00000132965	ALOX5AP	-4.59715
ENSG00000129521	EGLN3	-4.59636
ENSG00000164023	SGMS2	-4.59534
ENSG00000145623	OSMR	-4.59321
ENSG00000115590	IL1R2	-4.59246
ENSG00000178803	ADORA2A-AS1	-4.59151
ENSG00000255151	GLYATL1B	-4.58713
ENSG00000179431	FJX1	-4.58297
ENSG00000026025	VIM	-4.58054
ENSG00000064989	CALCRL	-4.57414
ENSG00000258793	AL355102.4	-4.57381
ENSG00000166405	RIC3	-4.57006
ENSG00000173559	NABP1	-4.56776
ENSG00000274012	RN7SL2	-4.56006
ENSG00000147003	CLTRN	-4.55972
ENSG00000134668	SPOCD1	-4.5579
ENSG00000137265	IRF4	-4.55719
ENSG00000279118	AC093535.2	-4.55694
ENSG00000221947	XKR9	-4.55241
ENSG00000258727	AL135999.1	-4.55146
ENSG00000122862	SRGN	-4.55077
ENSG00000161281	COX7A1	-4.55016
ENSG00000196436	NPIPB15	-4.54574
ENSG00000231574	LINC02015	-4.54562
ENSG00000196511	TPK1	-4.53376
ENSG00000214212	C19orf38	-4.53056
ENSG00000185736	ADARB2	-4.53009
ENSG00000237238	BMS1P10	-4.52892
ENSG00000180432	CYP8B1	-4.52877
ENSG00000172247	C1QTNF4	-4.52708
ENSG00000253339	AC111149.2	-4.52344
ENSG00000107859	PITX3	-4.52302
ENSG00000269825	AC022150.4	-4.52301
ENSG00000223715	LINC01208	-4.52235
ENSG00000250796	AC112484.2	-4.52219
ENSG00000166268	MYRFL	-4.52213
ENSG00000172260	NEGR1	-4.52196
ENSG00000231769	AL035701.1	-4.5215
ENSG00000226711	FAM66C	-4.52149
ENSG00000110427	KIAA1549L	-4.52148
ENSG00000188316	ENO4	-4.52147
ENSG00000156427	FGF18	-4.52147
ENSG00000235574	AC073150.1	-4.52138
ENSG00000266302	AC098850.3	-4.52089
ENSG00000233830	EIF4HP1	-4.52041
ENSG00000229644	NAMPTP1	-4.51914
ENSG00000281469	AC019226.1	-4.51848
ENSG00000225783	MIAT	-4.51824
ENSG00000160460	SPTBN4	-4.51728
ENSG00000274297	AC009269.5	-4.51724
ENSG00000241411	AC104619.1	-4.51687
ENSG00000120279	MYCT1	-4.51306
ENSG00000137819	PAQR5	-4.51263
ENSG00000229951	AC104695.2	-4.50845
ENSG00000224621	AL451042.1	-4.50792
ENSG00000106541	AGR2	-4.50472
ENSG00000187048	CYP4A11	-4.50276
ENSG00000150551	LYPD1	-4.50195
ENSG00000248144	ADH1C	-4.50168
ENSG00000110660	SLC35F2	-4.50133
ENSG00000243753	HLA-L	-4.4967
ENSG00000125810	CD93	-4.49156
ENSG00000176845	METRNL	-4.47936
ENSG00000235385	LINC02154	-4.47674
ENSG00000263823	AC009831.1	-4.47455
ENSG00000256811	AC079360.1	-4.47181
ENSG00000185386	MAPK11	-4.46984
ENSG00000170927	PKHD1	-4.46305
ENSG00000234825	XRCC6P2	-4.45413
ENSG00000117472	TSPAN1	-4.45085
ENSG00000157654	PALM2AKAP2	-4.45074
ENSG00000150051	MKX	-4.44921
ENSG00000249364	AC112206.2	-4.44121
ENSG00000196507	TCEAL3	-4.4402
ENSG00000151689	INPP1	-4.43809
ENSG00000166391	MOGAT2	-4.43593
ENSG00000242960	FTH1P23	-4.43256
ENSG00000152128	TMEM163	-4.43157
ENSG00000173269	MMRN2	-4.42387
ENSG00000005884	ITGA3	-4.4227
ENSG00000166446	CDYL2	-4.4188
ENSG00000151623	NR3C2	-4.40415
ENSG00000156096	UGT2B4	-4.40284
ENSG00000133661	SFTPD	-4.40236
ENSG00000137673	MMP7	-4.39775
ENSG00000170296	GABARAP	-4.39031
ENSG00000101323	HAO1	-4.39015
ENSG00000135828	RNASEL	-4.385
ENSG00000138640	FAM13A	-4.38454
ENSG00000091986	CCDC80	-4.38061
ENSG00000234743	EIF5AP4	-4.37305
ENSG00000227258	SMIM2-AS1	-4.3712
ENSG00000198892	SHISA4	-4.36936
ENSG00000274290	H2BC6	-4.36691
ENSG00000134369	NAV1	-4.36388
ENSG00000122574	WIPF3	-4.36224
ENSG00000162639	HENMT1	-4.35542
ENSG00000007001	UPP2	-4.35148
ENSG00000101000	PROCR	-4.34618
ENSG00000236740	AL033384.1	-4.3406
ENSG00000132357	CARD6	-4.33367
ENSG00000010327	STAB1	-4.3327
ENSG00000253395	AP003469.2	-4.3323
ENSG00000250056	LINC01018	-4.33044
ENSG00000215533	LINC00189	-4.32722
ENSG00000102271	KLHL4	-4.32675
ENSG00000228709	LINC02575	-4.32338
ENSG00000261220	AC103706.1	-4.32311
ENSG00000122694	GLIPR2	-4.32283
ENSG00000100342	APOL1	-4.3213
ENSG00000185519	FAM131C	-4.31822
ENSG00000226564	FTH1P20	-4.31745
ENSG00000151468	CCDC3	-4.31389
ENSG00000104447	TRPS1	-4.31186
ENSG00000261662	NA	-4.30595
ENSG00000107742	SPOCK2	-4.29144
ENSG00000174236	REP15	-4.29129
ENSG00000233621	LINC01137	-4.28805
ENSG00000186868	MAPT	-4.28749
ENSG00000228169	PPIAP19	-4.28502
ENSG00000285294	LINC00842	-4.28318
ENSG00000105550	FGF21	-4.28114
ENSG00000008256	CYTH3	-4.27675
ENSG00000260075	NSFP1	-4.27665
ENSG00000269559	AC093677.2	-4.27621
ENSG00000162482	AKR7A3	-4.27594
ENSG00000133962	CATSPERB	-4.27418
ENSG00000259674	AC092868.2	-4.27389
ENSG00000276337	AC105429.1	-4.27384
ENSG00000272716	AL121658.1	-4.27331
ENSG00000110934	BIN2	-4.2733
ENSG00000166707	ZCCHC18	-4.27311
ENSG00000248185	AC025445.1	-4.27216
ENSG00000179363	TMEM31	-4.27126
ENSG00000203546	AL139353.1	-4.27125
ENSG00000117152	RGS4	-4.27099
ENSG00000196581	AJAP1	-4.2706
ENSG00000155816	FMN2	-4.2699
ENSG00000233215	LINC01687	-4.26985
ENSG00000165325	DEUP1	-4.26975
ENSG00000250764	AC025178.2	-4.2696
ENSG00000165495	PKNOX2	-4.2695
ENSG00000236427	AL589986.2	-4.26873
ENSG00000111254	AKAP3	-4.26871
ENSG00000105255	FSD1	-4.26779
ENSG00000082684	SEMA5B	-4.26779
ENSG00000279766	AC067931.1	-4.26778
ENSG00000174348	PODN	-4.26766
ENSG00000004848	ARX	-4.2672
ENSG00000234378	AC098828.1	-4.2671
ENSG00000003147	ICA1	-4.25861
ENSG00000169248	CXCL11	-4.25567
ENSG00000166432	ZMAT1	-4.25566
ENSG00000228477	AL663070.2	-4.25254
ENSG00000215006	CHCHD2P2	-4.24871
ENSG00000275832	ARHGAP23	-4.24495
ENSG00000115041	KCNIP3	-4.2412
ENSG00000164161	HHIP	-4.24049
ENSG00000150667	FSIP1	-4.23914
ENSG00000019549	SNAI2	-4.23813
ENSG00000105877	DNAH11	-4.23193
ENSG00000177679	SRRM3	-4.22827
ENSG00000182108	DEXI	-4.22548
ENSG00000272325	NUDT3	-4.22496
ENSG00000126458	RRAS	-4.22377
ENSG00000074966	TXK	-4.22326
ENSG00000038945	MSR1	-4.21903
ENSG00000158828	PINK1	-4.21117
ENSG00000130066	SAT1	-4.20667
ENSG00000056558	TRAF1	-4.20564
ENSG00000119508	NR4A3	-4.20492
ENSG00000198879	SFMBT2	-4.204
ENSG00000259203	AC016044.1	-4.20382
ENSG00000145569	OTULINL	-4.20255
ENSG00000158445	KCNB1	-4.20205
ENSG00000173200	PARP15	-4.2019
ENSG00000213943	KRT18P17	-4.20141
ENSG00000137393	RNF144B	-4.20054
ENSG00000228192	AL512353.1	-4.19952
ENSG00000250934	AC016924.1	-4.19927
ENSG00000149596	JPH2	-4.1989
ENSG00000141968	VAV1	-4.19823
ENSG00000170500	LONRF2	-4.19701
ENSG00000134516	DOCK2	-4.19569
ENSG00000235663	SAPCD1-AS1	-4.19452
ENSG00000100505	TRIM9	-4.19406
ENSG00000235500	SNX19P2	-4.19351
ENSG00000172197	MBOAT1	-4.19322
ENSG00000196628	TCF4	-4.1931
ENSG00000236790	LINC00299	-4.19052
ENSG00000135604	STX11	-4.18974
ENSG00000204261	PSMB8-AS1	-4.18577
ENSG00000111145	ELK3	-4.18377
ENSG00000095303	PTGS1	-4.18205
ENSG00000164692	COL1A2	-4.17741
ENSG00000147119	CHST7	-4.17714
ENSG00000171931	FBXW10	-4.17504
ENSG00000158813	EDA	-4.17435
ENSG00000244242	IFITM10	-4.17116
ENSG00000137959	IFI44L	-4.16632
ENSG00000106991	ENG	-4.16591
ENSG00000234737	KRT18P15	-4.16196
ENSG00000272941	AC083862.1	-4.16054
ENSG00000253549	CA3-AS1	-4.15935
ENSG00000269940	AL049840.5	-4.15733
ENSG00000161011	SQSTM1	-4.15545
ENSG00000140274	DUOXA2	-4.15367
ENSG00000274425	AC114271.1	-4.15232
ENSG00000167642	SPINT2	-4.15148
ENSG00000198771	RCSD1	-4.15085
ENSG00000135423	GLS2	-4.15063
ENSG00000011028	MRC2	-4.14995
ENSG00000180801	ARSJ	-4.14968
ENSG00000256262	USP30-AS1	-4.1473
ENSG00000267519	AC020916.1	-4.14367
ENSG00000254486	LINC02547	-4.14164
ENSG00000041515	MYO16	-4.14088
ENSG00000204758	AC008429.1	-4.13831
ENSG00000182584	ACTL10	-4.13526
ENSG00000257252	AC124947.1	-4.1334
ENSG00000253873	PCDHGA11	-4.13283
ENSG00000257790	EIF4A1P4	-4.13245
ENSG00000188015	S100A3	-4.12973
ENSG00000116106	EPHA4	-4.12667
ENSG00000167065	DUSP18	-4.11986
ENSG00000256969	AC084375.1	-4.11809
ENSG00000172215	CXCR6	-4.11622
ENSG00000184292	TACSTD2	-4.11586
ENSG00000259108	LINC01595	-4.11485
ENSG00000162551	ALPL	-4.11168
ENSG00000154783	FGD5	-4.104
ENSG00000278177	AL354811.1	-4.10177
ENSG00000240859	AC093627.4	-4.09715
ENSG00000125966	MMP24	-4.09663
ENSG00000198744	MTCO3P12	-4.09325
ENSG00000143127	ITGA10	-4.09252
ENSG00000176919	C8G	-4.09142
ENSG00000227507	LTB	-4.09088
ENSG00000197956	S100A6	-4.08754
ENSG00000141753	IGFBP4	-4.08657
ENSG00000227051	C14orf132	-4.08648
ENSG00000240661	AC063952.1	-4.08627
ENSG00000120318	ARAP3	-4.08334
ENSG00000243444	NA	-4.08302
ENSG00000074211	PPP2R2C	-4.07941
ENSG00000136250	AOAH	-4.07538
ENSG00000125384	PTGER2	-4.07422
ENSG00000114529	C3orf52	-4.07359
ENSG00000205809	KLRC2	-4.07308
ENSG00000188596	CFAP54	-4.07088
ENSG00000171435	KSR2	-4.06905
ENSG00000215895	HSPA5P1	-4.06902
ENSG00000214491	SEC14L6	-4.06636
ENSG00000182578	CSF1R	-4.06515
ENSG00000176293	ZNF135	-4.06229
ENSG00000102879	CORO1A	-4.05879
ENSG00000048740	CELF2	-4.05806
ENSG00000166840	GLYATL1	-4.05302
ENSG00000213694	S1PR3	-4.0528
ENSG00000267277	AC024575.2	-4.05086
ENSG00000156127	BATF	-4.04989
ENSG00000214282	KRT8P14	-4.04863
ENSG00000136826	KLF4	-4.04183
ENSG00000122733	PHF24	-4.04076
ENSG00000235263	AL928921.1	-4.03701
ENSG00000182568	SATB1	-4.03667
ENSG00000173110	HSPA6	-4.03357
ENSG00000206337	HCP5	-4.03347
ENSG00000185442	FAM174B	-4.03338
ENSG00000130270	ATP8B3	-4.03087
ENSG00000165799	RNASE7	-4.02939
ENSG00000234840	LINC01239	-4.02859
ENSG00000010361	FUZ	-4.02597
ENSG00000198074	AKR1B10	-4.02579
ENSG00000101443	WFDC2	-4.02372
ENSG00000065413	ANKRD44	-4.01572
ENSG00000106258	CYP3A5	-4.01243
ENSG00000179776	CDH5	-4.01198
ENSG00000183722	LHFPL6	-4.0094
ENSG00000143278	F13B	-4.00805
ENSG00000231305	AC112484.1	-4.00764
ENSG00000139926	FRMD6	-4.00697
ENSG00000151967	SCHIP1	-4.0027
ENSG00000159307	SCUBE1	-4.00184
ENSG00000160870	CYP3A7	-3.99645
ENSG00000080493	SLC4A4	-3.99203
ENSG00000163219	ARHGAP25	-3.99094
ENSG00000149557	FEZ1	-3.98745
ENSG00000169554	ZEB2	-3.98619
ENSG00000104368	PLAT	-3.98503
ENSG00000163171	CDC42EP3	-3.985
ENSG00000188659	SAXO2	-3.98009
ENSG00000225111	AC083900.1	-3.98008
ENSG00000149380	P4HA3	-3.97953
ENSG00000155980	KIF5A	-3.97829
ENSG00000226644	AL121899.1	-3.9762
ENSG00000182118	FAM89A	-3.97481
ENSG00000253270	AC090541.1	-3.97415
ENSG00000277159	AL139384.2	-3.97338
ENSG00000128218	VPREB3	-3.97323
ENSG00000107954	NEURL1	-3.97278
ENSG00000229109	AL137847.1	-3.97222
ENSG00000249740	OSMR-AS1	-3.97214
ENSG00000166923	GREM1	-3.97176
ENSG00000256894	AC022509.3	-3.97145
ENSG00000184144	CNTN2	-3.9714
ENSG00000256678	AC025423.3	-3.97052
ENSG00000127325	BEST3	-3.96993
ENSG00000050555	LAMC3	-3.96965
ENSG00000211829	TRDC	-3.96937
ENSG00000109182	CWH43	-3.96921
ENSG00000147223	RIPPLY1	-3.96897
ENSG00000171033	PKIA	-3.96897
ENSG00000105376	ICAM5	-3.96876
ENSG00000125735	TNFSF14	-3.96865
ENSG00000254910	AC136475.2	-3.96865
ENSG00000232774	AL355916.1	-3.96823
ENSG00000081985	IL12RB2	-3.96816
ENSG00000215246	AC116351.1	-3.96813
ENSG00000240005	STIM2-AS1	-3.96731
ENSG00000128335	APOL2	-3.96729
ENSG00000101222	SPEF1	-3.96726
ENSG00000259038	AL121820.2	-3.96725
ENSG00000183873	SCN5A	-3.96691
ENSG00000197479	PCDHB11	-3.96651
ENSG00000232034	AC092168.2	-3.96645
ENSG00000205866	FAM99A	-3.9663
ENSG00000198521	ZNF43	-3.96593
ENSG00000109846	CRYAB	-3.96585
ENSG00000258527	ASB9P1	-3.96561
ENSG00000256056	AC087257.2	-3.96508
ENSG00000197405	C5AR1	-3.9647
ENSG00000272861	AC012360.2	-3.96439
ENSG00000211592	IGKC	-3.96361
ENSG00000230039	CCNYL5	-3.95643
ENSG00000211454	AKR7L	-3.95627
ENSG00000154102	C16orf74	-3.95078
ENSG00000182379	NXPH4	-3.94668
ENSG00000123892	RAB38	-3.94637
ENSG00000134258	VTCN1	-3.94572
ENSG00000203446	AC004988.1	-3.94143
ENSG00000160219	GAB3	-3.9355
ENSG00000154127	UBASH3B	-3.93163
ENSG00000109738	GLRB	-3.93147
ENSG00000211896	IGHG1	-3.92897
ENSG00000163874	ZC3H12A	-3.92835
ENSG00000005381	MPO	-3.92186
ENSG00000203747	FCGR3A	-3.92085
ENSG00000120156	TEK	-3.92027
ENSG00000227411	ACNATP	-3.91904
ENSG00000261438	AL157394.1	-3.9152
ENSG00000133106	EPSTI1	-3.91206
ENSG00000174808	BTC	-3.91144
ENSG00000175984	DENND2C	-3.9091
ENSG00000186642	PDE2A	-3.90536
ENSG00000114200	BCHE	-3.90469
ENSG00000183199	HSP90AB3P	-3.90275
ENSG00000037280	FLT4	-3.90145
ENSG00000196126	HLA-DRB1	-3.8988
ENSG00000179913	B3GNT3	-3.89844
ENSG00000180573	H2AC6	-3.89784
ENSG00000166289	PLEKHF1	-3.89772
ENSG00000132003	ZSWIM4	-3.89699
ENSG00000169764	UGP2	-3.89632
ENSG00000197149	AC107956.1	-3.89476
ENSG00000126709	IFI6	-3.8941
ENSG00000188404	SELL	-3.89382
ENSG00000086300	SNX10	-3.89094
ENSG00000257894	AC027288.3	-3.88757
ENSG00000273038	AL365203.2	-3.88582
ENSG00000264644	KRT18P8	-3.88328
ENSG00000183111	ARHGEF37	-3.88129
ENSG00000178776	C5orf46	-3.87972
ENSG00000081189	MEF2C	-3.87649
ENSG00000137460	FHDC1	-3.87582
ENSG00000101210	EEF1A2	-3.87271
ENSG00000167601	AXL	-3.87137
ENSG00000241889	AC079944.2	-3.86742
ENSG00000133433	GSTT2B	-3.86517
ENSG00000160654	CD3G	-3.86323
ENSG00000259659	AC009996.1	-3.86158
ENSG00000236117	LINC01639	-3.85666
ENSG00000162078	ZG16B	-3.85618
ENSG00000267405	AC005180.1	-3.85597
ENSG00000109944	JHY	-3.85565
ENSG00000158104	HPD	-3.85454
ENSG00000162894	FCMR	-3.85296
ENSG00000197601	FAR1	-3.85083
ENSG00000105835	NAMPT	-3.85074
ENSG00000157856	DRC1	-3.84804
ENSG00000072657	TRHDE	-3.84709
ENSG00000181804	SLC9A9	-3.84625
ENSG00000151882	CCL28	-3.84469
ENSG00000092969	TGFB2	-3.84465
ENSG00000187608	ISG15	-3.84067
ENSG00000163749	CCDC158	-3.8317
ENSG00000179593	ALOX15B	-3.83095
ENSG00000213144	AC084880.1	-3.82933
ENSG00000185561	TLCD2	-3.8283
ENSG00000185507	IRF7	-3.82536
ENSG00000009765	IYD	-3.82524
ENSG00000165996	HACD1	-3.82353
ENSG00000185989	RASA3	-3.8227
ENSG00000111799	COL12A1	-3.81924
ENSG00000163453	IGFBP7	-3.81603
ENSG00000175264	CHST1	-3.81258
ENSG00000231683	AL033397.1	-3.80953
ENSG00000176788	BASP1	-3.80245
ENSG00000096060	FKBP5	-3.80132
ENSG00000116690	PRG4	-3.79835
ENSG00000182400	TRAPPC6B	-3.798
ENSG00000175793	SFN	-3.79603
ENSG00000013619	MAMLD1	-3.79473
ENSG00000179073	TAAR3P	-3.79415
ENSG00000198754	OXCT2	-3.79136
ENSG00000277147	LINC00869	-3.79084
ENSG00000196620	UGT2B15	-3.79057
ENSG00000204764	RANBP17	-3.787
ENSG00000226318	RPS3AP38	-3.78607
ENSG00000205835	GMNC	-3.78263
ENSG00000196368	NUDT11	-3.78143
ENSG00000161940	BCL6B	-3.77795
ENSG00000108821	COL1A1	-3.77788
ENSG00000214185	XPOTP1	-3.77712
ENSG00000213853	EMP2	-3.77489
ENSG00000146530	VWDE	-3.77208
ENSG00000088386	SLC15A1	-3.76895
ENSG00000127920	GNG11	-3.76844
ENSG00000129353	SLC44A2	-3.76003
ENSG00000100312	ACR	-3.75665
ENSG00000154589	LY96	-3.75515
ENSG00000175482	POLD4	-3.75453
ENSG00000154914	USP43	-3.75426
ENSG00000149435	GGTLC1	-3.75408
ENSG00000124224	PPP4R1L	-3.75403
ENSG00000181830	SLC35C1	-3.74645
ENSG00000031081	ARHGAP31	-3.74136
ENSG00000073737	DHRS9	-3.74091
ENSG00000203857	HSD3B1	-3.73932
ENSG00000186377	CYP4X1	-3.73819
ENSG00000224334	AP000357.1	-3.73556
ENSG00000069482	GAL	-3.7343
ENSG00000165125	TRPV6	-3.73372
ENSG00000215089	KRT18P11	-3.73293
ENSG00000236814	AC046176.1	-3.72977
ENSG00000172346	CSDC2	-3.7295
ENSG00000234492	RPL34-AS1	-3.72664
ENSG00000197408	CYP2B6	-3.72467
ENSG00000115919	KYNU	-3.7244
ENSG00000171310	CHST11	-3.72377
ENSG00000174059	CD34	-3.72317
ENSG00000151388	ADAMTS12	-3.72238
ENSG00000182902	SLC25A18	-3.72093
ENSG00000203867	RBM20	-3.71999
ENSG00000245904	AC025164.2	-3.71883
ENSG00000149090	PAMR1	-3.71776
ENSG00000273760	AC245041.1	-3.71568
ENSG00000229417	NPM1P25	-3.71254
ENSG00000213246	SUPT4H1	-3.7105
ENSG00000261241	LINC02128	-3.71004
ENSG00000144820	ADGRG7	-3.70878
ENSG00000276809	AL138955.1	-3.70864
ENSG00000266865	AC138207.8	-3.70778
ENSG00000234076	TPRG1-AS1	-3.70626
ENSG00000169851	PCDH7	-3.70539
ENSG00000251209	LINC00923	-3.70499
ENSG00000166592	RRAD	-3.70484
ENSG00000182224	CYB5D1	-3.70467
ENSG00000185187	SIGIRR	-3.7039
ENSG00000179256	SMCO3	-3.69737
ENSG00000204338	CYP21A1P	-3.69522
ENSG00000134138	MEIS2	-3.68885
ENSG00000231721	LINC-PINT	-3.68857
ENSG00000175274	TP53I11	-3.68304
ENSG00000140280	LYSMD2	-3.67951
ENSG00000116194	ANGPTL1	-3.67949
ENSG00000142156	COL6A1	-3.67783
ENSG00000278948	AL031587.5	-3.67658
ENSG00000153714	LURAP1L	-3.67653
ENSG00000159110	IFNAR2	-3.67598
ENSG00000187688	TRPV2	-3.67566
ENSG00000222009	BTBD19	-3.67016
ENSG00000101577	LPIN2	-3.66901
ENSG00000135525	MAP7	-3.66883
ENSG00000154263	ABCA10	-3.6676
ENSG00000250722	SELENOP	-3.66608
ENSG00000169499	PLEKHA2	-3.65869
ENSG00000116661	FBXO2	-3.65516
ENSG00000083799	CYLD	-3.65511
ENSG00000004776	HSPB6	-3.65309
ENSG00000139567	ACVRL1	-3.6507
ENSG00000179630	LACC1	-3.6495
ENSG00000166532	RIMKLB	-3.64506
ENSG00000237438	CECR7	-3.64423
ENSG00000138821	SLC39A8	-3.64336
ENSG00000274227	AC073575.4	-3.64335
ENSG00000131634	TMEM204	-3.6426
ENSG00000139410	SDSL	-3.64222
ENSG00000203280	KIAA1671-AS1	-3.63856
ENSG00000168481	LGI3	-3.63689
ENSG00000068976	PYGM	-3.63616
ENSG00000146039	SLC17A4	-3.63472
ENSG00000251513	LIX1-AS1	-3.63365
ENSG00000145649	GZMA	-3.63238
ENSG00000283154	IQCJ-SCHIP1	-3.63207
ENSG00000178162	FAR2P2	-3.63074
ENSG00000271784	AL031055.1	-3.62637
ENSG00000006555	TTC22	-3.62496
ENSG00000138755	CXCL9	-3.62267
ENSG00000005243	COPZ2	-3.6217
ENSG00000256576	LINC02361	-3.62139
ENSG00000129595	EPB41L4A	-3.62098
ENSG00000276317	AL357033.3	-3.6189
ENSG00000164933	SLC25A32	-3.61296
ENSG00000260490	MYL12BP1	-3.61185
ENSG00000223804	AC244669.1	-3.6089
ENSG00000141391	PRELID3A	-3.60743
ENSG00000261618	LINC02605	-3.60679
ENSG00000144031	ANKRD53	-3.60283
ENSG00000101955	SRPX	-3.60004
ENSG00000188897	AC099489.1	-3.59546
ENSG00000213866	YBX1P10	-3.5927
ENSG00000152952	PLOD2	-3.58993
ENSG00000078098	FAP	-3.58813
ENSG00000227910	AC092634.3	-3.58489
ENSG00000117971	CHRNB4	-3.58295
ENSG00000226026	AC092802.2	-3.58295
ENSG00000182168	UNC5C	-3.58294
ENSG00000154016	GRAP	-3.58231
ENSG00000260273	AL359711.2	-3.5823
ENSG00000012124	CD22	-3.58098
ENSG00000134201	GSTM5	-3.58
ENSG00000181016	LSMEM1	-3.57942
ENSG00000106853	PTGR1	-3.57782
ENSG00000175556	LONRF3	-3.577
ENSG00000185038	MROH2A	-3.57539
ENSG00000243830	AC092865.1	-3.57051
ENSG00000140465	CYP1A1	-3.57046
ENSG00000252690	AC105339.2	-3.57039
ENSG00000233432	MTIF2P1	-3.56914
ENSG00000172927	MYEOV	-3.56803
ENSG00000158683	PKD1L1	-3.56734
ENSG00000213290	PGK1P2	-3.5671
ENSG00000135838	NPL	-3.56698
ENSG00000112182	BACH2	-3.5657
ENSG00000284882	AL359762.1	-3.5652
ENSG00000176463	SLCO3A1	-3.56289
ENSG00000236078	LINC01447	-3.56259
ENSG00000181649	PHLDA2	-3.56047
ENSG00000153246	PLA2R1	-3.56022
ENSG00000229920	RPS4XP5	-3.56002
ENSG00000183154	AC138356.1	-3.55922
ENSG00000219438	TAFA5	-3.5587
ENSG00000107796	ACTA2	-3.558
ENSG00000226380	AC016831.1	-3.55687
ENSG00000273802	H2BC8	-3.55246
ENSG00000237350	CDC42P6	-3.5504
ENSG00000135272	MDFIC	-3.54558
ENSG00000115226	FNDC4	-3.54334
ENSG00000128284	APOL3	-3.53907
ENSG00000272894	AC004982.2	-3.53874
ENSG00000235001	EIF4A1P2	-3.53861
ENSG00000136002	ARHGEF4	-3.53841
ENSG00000197444	OGDHL	-3.53777
ENSG00000133328	PLAAT2	-3.53738
ENSG00000113140	SPARC	-3.53339
ENSG00000259577	CERNA1	-3.53256
ENSG00000112902	SEMA5A	-3.53215
ENSG00000159228	CBR1	-3.53058
ENSG00000138792	ENPEP	-3.52867
ENSG00000019505	SYT13	-3.52708
ENSG00000178826	TMEM139	-3.52279
ENSG00000123240	OPTN	-3.52128
ENSG00000151474	FRMD4A	-3.5177
ENSG00000182240	BACE2	-3.51502
ENSG00000141447	OSBPL1A	-3.51279
ENSG00000135363	LMO2	-3.51002
ENSG00000021762	OSBPL5	-3.50786
ENSG00000131459	GFPT2	-3.50712
ENSG00000088926	F11	-3.50698
ENSG00000173369	C1QB	-3.50372
ENSG00000159784	FAM131B	-3.48964
ENSG00000175928	LRRN1	-3.48939
ENSG00000272273	IER3-AS1	-3.48856
ENSG00000241680	RPL31P49	-3.48735
ENSG00000079263	SP140	-3.48578
ENSG00000170509	HSD17B13	-3.48509
ENSG00000248485	PCP4L1	-3.48415
ENSG00000102468	HTR2A	-3.48391
ENSG00000223825	DAZAP2P1	-3.48201
ENSG00000235225	RPL31P17	-3.48173
ENSG00000112303	VNN2	-3.4812
ENSG00000198046	ZNF667	-3.48026
ENSG00000105419	MEIS3	-3.47792
ENSG00000228436	AL139260.1	-3.47781
ENSG00000054938	CHRDL2	-3.47774
ENSG00000272189	AL024508.1	-3.4768
ENSG00000144366	GULP1	-3.47444
ENSG00000149781	FERMT3	-3.47444
ENSG00000057657	PRDM1	-3.47442
ENSG00000115468	EFHD1	-3.47186
ENSG00000180644	PRF1	-3.47159
ENSG00000106025	TSPAN12	-3.46897
ENSG00000250673	REELD1	-3.46853
ENSG00000267702	AP005131.6	-3.467
ENSG00000066382	MPPED2	-3.46608
ENSG00000150782	IL18	-3.46537
ENSG00000157613	CREB3L1	-3.46457
ENSG00000182912	TSPEAR-AS2	-3.4625
ENSG00000199133	MIRLET7D	-3.46113
ENSG00000223638	RFPL4A	-3.45904
ENSG00000186469	GNG2	-3.45867
ENSG00000285106	AC016831.6	-3.45605
ENSG00000178226	PRSS36	-3.45473
ENSG00000196569	LAMA2	-3.45402
ENSG00000214827	MTCP1	-3.45318
ENSG00000149564	ESAM	-3.45009
ENSG00000278989	AP001148.1	-3.44954
ENSG00000140937	CDH11	-3.44844
ENSG00000154277	UCHL1	-3.4481
ENSG00000130940	CASZ1	-3.44792
ENSG00000132530	XAF1	-3.4461
ENSG00000238164	TNFRSF14-AS1	-3.4451
ENSG00000221968	FADS3	-3.44501
ENSG00000197780	TAF13	-3.44401
ENSG00000142530	FAM71E1	-3.44361
ENSG00000133488	SEC14L4	-3.4421
ENSG00000270277	AC009948.2	-3.43858
ENSG00000150687	PRSS23	-3.43847
ENSG00000165929	TC2N	-3.43639
ENSG00000144810	COL8A1	-3.4358
ENSG00000117226	GBP3	-3.43085
ENSG00000066056	TIE1	-3.43054
ENSG00000234380	LINC01426	-3.42974
ENSG00000151376	ME3	-3.42841
ENSG00000186976	EFCAB6	-3.42766
ENSG00000185010	F8	-3.42671
ENSG00000157045	NTAN1	-3.42533
ENSG00000104369	JPH1	-3.4218
ENSG00000123095	BHLHE41	-3.41943
ENSG00000187800	PEAR1	-3.41882
ENSG00000267481	AC011477.1	-3.41713
ENSG00000263535	AK4P1	-3.4158
ENSG00000196632	WNK3	-3.41353
ENSG00000225706	PTPRD-AS1	-3.41219
ENSG00000137101	CD72	-3.41076
ENSG00000067221	STOML1	-3.41061
ENSG00000159212	CLIC6	-3.40849
ENSG00000157502	PWWP3B	-3.4079
ENSG00000089060	SLC8B1	-3.40215
ENSG00000130529	TRPM4	-3.4
ENSG00000169918	OTUD7A	-3.39727
ENSG00000260368	AC027373.1	-3.39703
ENSG00000237298	TTN-AS1	-3.39591
ENSG00000116985	BMP8B	-3.39513
ENSG00000189221	MAOA	-3.39506
ENSG00000204131	NHSL2	-3.39198
ENSG00000285554	AC242988.2	-3.38911
ENSG00000227695	DNMBP-AS1	-3.387
ENSG00000101844	ATG4A	-3.38671
ENSG00000076706	MCAM	-3.38656
ENSG00000176485	PLAAT3	-3.38568
ENSG00000121316	PLBD1	-3.38534
ENSG00000248740	LINC02428	-3.3851
ENSG00000240032	LNCSRLR	-3.38339
ENSG00000260641	AC114811.2	-3.38117
ENSG00000235831	BHLHE40-AS1	-3.38053
ENSG00000225614	ZNF469	-3.37899
ENSG00000205940	HSP90AB2P	-3.37726
ENSG00000104953	TLE6	-3.37678
ENSG00000100330	MTMR3	-3.37668
ENSG00000109927	TECTA	-3.37482
ENSG00000144712	CAND2	-3.37468
ENSG00000198431	TXNRD1	-3.3732
ENSG00000266094	RASSF5	-3.37266
ENSG00000244731	C4A	-3.37146
ENSG00000130653	PNPLA7	-3.37127
ENSG00000148335	NTMT1	-3.36978
ENSG00000144035	NAT8	-3.36812
ENSG00000181358	CTAGE10P	-3.36751
ENSG00000228923	AP000355.1	-3.36681
ENSG00000120162	MOB3B	-3.36491
ENSG00000205853	RFPL3S	-3.36446
ENSG00000176381	PRR18	-3.36288
ENSG00000110887	DAO	-3.36237
[truncated: 7,815 more rows]

## Sheet: HB-279
Ensembl gene ID	symbol	logFC
ENSG00000173432	SAA1	-16.5633
ENSG00000162366	PDZK1IP1	-14.5622
ENSG00000166741	NNMT	-14.411
ENSG00000077420	APBB1IP	-14.1956
ENSG00000178922	HYI	-13.8341
ENSG00000136689	IL1RN	-13.6482
ENSG00000134339	SAA2	-13.5143
ENSG00000124107	SLPI	-13.3178
ENSG00000158825	CDA	-13.302
ENSG00000147573	TRIM55	-13.2835
ENSG00000041982	TNC	-13.2295
ENSG00000052344	PRSS8	-13.1978
ENSG00000132693	CRP	-12.9219
ENSG00000229807	XIST	-12.8306
ENSG00000115221	ITGB6	-12.7836
ENSG00000087258	GNAO1	-12.6423
ENSG00000185187	SIGIRR	-12.6091
ENSG00000112769	LAMA4	-12.6081
ENSG00000110244	APOA4	-12.5977
ENSG00000122420	PTGFR	-12.5933
ENSG00000115648	MLPH	-12.5108
ENSG00000162896	PIGR	-12.4955
ENSG00000108691	CCL2	-12.4033
ENSG00000151892	GFRA1	-12.3686
ENSG00000168509	HJV	-12.3228
ENSG00000136305	CIDEB	-12.3227
ENSG00000166920	C15orf48	-12.2628
ENSG00000135480	KRT7	-12.2608
ENSG00000109906	ZBTB16	-12.1746
ENSG00000132703	APCS	-12.0324
ENSG00000132530	XAF1	-11.9105
ENSG00000165124	SVEP1	-11.8844
ENSG00000260549	MT1L	-11.8837
ENSG00000162897	FCAMR	-11.8588
ENSG00000099954	CECR2	-11.723
ENSG00000113805	CNTN3	-11.5835
ENSG00000147027	TMEM47	-11.519
ENSG00000145945	FAM50B	-11.509
ENSG00000248187	AC078850.1	-11.4814
ENSG00000162654	GBP4	-11.45
ENSG00000163825	RTP3	-11.3524
ENSG00000113600	C9	-11.3331
ENSG00000135636	DYSF	-11.2685
ENSG00000135114	OASL	-11.2651
ENSG00000112299	VNN1	-11.2596
ENSG00000108242	CYP2C18	-11.2202
ENSG00000244474	UGT1A4	-11.2113
ENSG00000142684	ZNF593	-11.1454
ENSG00000236882	LINC01554	-11.1125
ENSG00000175287	PHYHD1	-11.0717
ENSG00000244122	UGT1A7	-11.0645
ENSG00000151136	BTBD11	-11.0589
ENSG00000136872	ALDOB	-11.0374
ENSG00000284652	BX323043.1	-11.0112
ENSG00000120907	ADRA1A	-10.9987
ENSG00000131620	ANO1	-10.9561
ENSG00000169509	CRCT1	-10.9521
ENSG00000270607	AC009549.1	-10.9429
ENSG00000103528	SYT17	-10.8906
ENSG00000173077	DELEC1	-10.8571
ENSG00000106236	NPTX2	-10.833
ENSG00000116852	KIF21B	-10.8254
ENSG00000147065	MSN	-10.7652
ENSG00000134830	C5AR2	-10.7331
ENSG00000044012	GUCA2B	-10.7206
ENSG00000166183	ASPG	-10.6883
ENSG00000080573	COL5A3	-10.6529
ENSG00000148671	ADIRF	-10.6492
ENSG00000171819	ANGPTL7	-10.631
ENSG00000262160	AC020978.5	-10.627
ENSG00000165259	HDX	-10.6269
ENSG00000265158	LRRC37A7P	-10.6249
ENSG00000138347	MYPN	-10.6168
ENSG00000135905	DOCK10	-10.5447
ENSG00000134802	SLC43A3	-10.5372
ENSG00000173349	SFT2D3	-10.501
ENSG00000135144	DTX1	-10.4963
ENSG00000265190	ANXA8	-10.4788
ENSG00000196440	ARMCX4	-10.4683
ENSG00000180543	TSPYL5	-10.4638
ENSG00000151365	THRSP	-10.4504
ENSG00000185215	TNFAIP2	-10.4464
ENSG00000241119	UGT1A9	-10.4459
ENSG00000136867	SLC31A2	-10.4376
ENSG00000243137	PSG4	-10.4227
ENSG00000188906	LRRK2	-10.4225
ENSG00000273149	AL138963.4	-10.3955
ENSG00000272688	AP005329.3	-10.3928
ENSG00000213512	GBP7	-10.3362
ENSG00000121316	PLBD1	-10.3122
ENSG00000010438	PRSS3	-10.3
ENSG00000168685	IL7R	-10.2419
ENSG00000146411	SLC2A12	-10.2166
ENSG00000262801	U91319.1	-10.205
ENSG00000198483	ANKRD35	-10.1932
ENSG00000246082	NUDT16P1	-10.1915
ENSG00000166073	GPR176	-10.1547
ENSG00000285155	AC092153.1	-10.1377
ENSG00000162949	CAPN13	-10.0833
ENSG00000166391	MOGAT2	-10.0766
ENSG00000204941	PSG5	-10.0749
ENSG00000224982	TMEM233	-10.0722
ENSG00000136732	GYPC	-10.0512
ENSG00000058085	LAMC2	-10.0398
ENSG00000100652	SLC10A1	-10.0313
ENSG00000163430	FSTL1	-10.0121
ENSG00000171747	LGALS4	-10.0042
ENSG00000130508	PXDN	-9.99839
ENSG00000134548	SPX	-9.98806
ENSG00000198680	TUSC1	-9.98634
ENSG00000115602	IL1RL1	-9.97962
ENSG00000166840	GLYATL1	-9.97072
ENSG00000011638	TMEM159	-9.96045
ENSG00000120659	TNFSF11	-9.92072
ENSG00000175040	CHST2	-9.91322
ENSG00000068615	REEP1	-9.90594
ENSG00000122121	XPNPEP2	-9.89878
ENSG00000212719	LINC02693	-9.88218
ENSG00000167642	SPINT2	-9.86741
ENSG00000237523	LINC00857	-9.8637
ENSG00000224721	AC007182.1	-9.85829
ENSG00000235531	MSC-AS1	-9.84677
ENSG00000248810	LINC02432	-9.83907
ENSG00000156006	NAT2	-9.81786
ENSG00000231924	PSG1	-9.81321
ENSG00000250303	LINC02762	-9.79283
ENSG00000212916	MAP10	-9.78439
ENSG00000260314	MRC1	-9.78257
ENSG00000101981	F9	-9.77941
ENSG00000237767	LINC01370	-9.74156
ENSG00000133477	FAM83F	-9.70409
ENSG00000153707	PTPRD	-9.69748
ENSG00000065320	NTN1	-9.62887
ENSG00000124467	PSG8	-9.5879
ENSG00000180432	CYP8B1	-9.56893
ENSG00000239713	APOBEC3G	-9.54019
ENSG00000101460	MAP1LC3A	-9.49846
ENSG00000284693	LINC02606	-9.47223
ENSG00000110169	HPX	-9.4658
ENSG00000183671	GPR1	-9.4462
ENSG00000100097	LGALS1	-9.41531
ENSG00000178860	MSC	-9.40829
ENSG00000182107	TMEM30B	-9.40382
ENSG00000177675	CD163L1	-9.39532
ENSG00000171385	KCND3	-9.32005
ENSG00000154262	ABCA6	-9.31676
ENSG00000109272	PF4V1	-9.31207
ENSG00000261644	AC007728.2	-9.31019
ENSG00000182793	GSTA5	-9.30146
ENSG00000242048	AC093583.1	-9.29659
ENSG00000197261	C6orf141	-9.29545
ENSG00000166333	ILK	-9.25376
ENSG00000002745	WNT16	-9.25343
ENSG00000227403	LINC01806	-9.2233
ENSG00000273760	AC245041.1	-9.21292
ENSG00000129988	LBP	-9.20113
ENSG00000151790	TDO2	-9.19155
ENSG00000146215	CRIP3	-9.19142
ENSG00000135094	SDS	-9.18783
ENSG00000164283	ESM1	-9.18215
ENSG00000204540	PSORS1C1	-9.16934
ENSG00000210100	MT-TI	-9.15759
ENSG00000124875	CXCL6	-9.14904
ENSG00000271361	HTATSF1P2	-9.14354
ENSG00000106123	EPHB6	-9.13088
ENSG00000158473	CD1D	-9.13045
ENSG00000283199	C13orf46	-9.07544
ENSG00000276850	AC245041.2	-9.0259
ENSG00000124253	PCK1	-9.0115
ENSG00000188015	S100A3	-8.99133
ENSG00000247516	MIR4458HG	-8.9833
ENSG00000095596	CYP26A1	-8.98013
ENSG00000024422	EHD2	-8.97349
ENSG00000176971	FIBIN	-8.97104
ENSG00000106688	SLC1A1	-8.96025
ENSG00000170458	CD14	-8.9484
ENSG00000188171	ZNF626	-8.92921
ENSG00000170743	SYT9	-8.9289
ENSG00000161405	IKZF3	-8.92482
ENSG00000254416	LINC02732	-8.91965
ENSG00000163739	CXCL1	-8.91841
ENSG00000116690	PRG4	-8.91759
ENSG00000133019	CHRM3	-8.90462
ENSG00000122787	AKR1D1	-8.89911
ENSG00000185811	IKZF1	-8.88296
ENSG00000172123	SLFN12	-8.87534
ENSG00000183549	ACSM5	-8.87093
ENSG00000250305	TRMT9B	-8.86311
ENSG00000274173	AL035661.1	-8.8534
ENSG00000198796	ALPK2	-8.85053
ENSG00000011465	DCN	-8.83946
ENSG00000259207	ITGB3	-8.83548
ENSG00000119915	ELOVL3	-8.83276
ENSG00000213058	AL365357.1	-8.82391
ENSG00000061918	GUCY1B1	-8.78406
ENSG00000166292	TMEM100	-8.78221
ENSG00000165841	CYP2C19	-8.77055
ENSG00000158125	XDH	-8.75973
ENSG00000140274	DUOXA2	-8.75772
ENSG00000123610	TNFAIP6	-8.75769
ENSG00000110887	DAO	-8.72499
ENSG00000087116	ADAMTS2	-8.7225
ENSG00000138722	MMRN1	-8.70486
ENSG00000259881	AC092384.2	-8.66973
ENSG00000152463	OLAH	-8.66625
ENSG00000156299	TIAM1	-8.65688
ENSG00000129675	ARHGEF6	-8.6558
ENSG00000006606	CCL26	-8.64724
ENSG00000179776	CDH5	-8.63789
ENSG00000237596	AL138828.1	-8.61186
ENSG00000258603	AC005225.2	-8.60978
ENSG00000183668	PSG9	-8.6051
ENSG00000203857	HSD3B1	-8.59731
ENSG00000155918	RAET1L	-8.59475
ENSG00000140563	MCTP2	-8.59286
ENSG00000250548	LINC01303	-8.59163
ENSG00000211592	IGKC	-8.59011
ENSG00000214860	EVPLL	-8.57862
ENSG00000237440	ZNF737	-8.57794
ENSG00000235847	LDHAP7	-8.56772
ENSG00000237927	AL078604.2	-8.5657
ENSG00000138646	HERC5	-8.54882
ENSG00000158731	OR10J6P	-8.53411
ENSG00000139352	ASCL1	-8.52729
ENSG00000228262	LINC01320	-8.50076
ENSG00000086300	SNX10	-8.49474
ENSG00000167601	AXL	-8.49441
ENSG00000166206	GABRB3	-8.49032
ENSG00000115112	TFCP2L1	-8.48047
ENSG00000229230	MT1P3	-8.47171
ENSG00000145247	OCIAD2	-8.46215
ENSG00000162645	GBP2	-8.46196
ENSG00000165887	ANKRD2	-8.44638
ENSG00000182156	ENPP7	-8.44294
ENSG00000128052	KDR	-8.43816
ENSG00000181585	TMIE	-8.43027
ENSG00000198729	PPP1R14C	-8.42922
ENSG00000076662	ICAM3	-8.42405
ENSG00000155926	SLA	-8.4114
ENSG00000164114	MAP9	-8.40431
ENSG00000197043	ANXA6	-8.39959
ENSG00000227507	LTB	-8.39863
ENSG00000184226	PCDH9	-8.39814
ENSG00000259370	AC103740.1	-8.39734
ENSG00000125810	CD93	-8.39329
ENSG00000010030	ETV7	-8.38769
ENSG00000140835	CHST4	-8.38588
ENSG00000167612	ANKRD33	-8.37157
ENSG00000156113	KCNMA1	-8.37101
ENSG00000139211	AMIGO2	-8.36801
ENSG00000118990	GLRXP3	-8.36659
ENSG00000148965	SAA4	-8.35994
ENSG00000228812	LAMA5-AS1	-8.35952
ENSG00000104490	NCALD	-8.35494
ENSG00000248485	PCP4L1	-8.35486
ENSG00000117114	ADGRL2	-8.35306
ENSG00000155659	VSIG4	-8.34483
ENSG00000152760	TCTEX1D1	-8.33245
ENSG00000276075	AC027682.6	-8.31984
ENSG00000111335	OAS2	-8.31151
ENSG00000204936	CD177	-8.30382
ENSG00000184156	KCNQ3	-8.29968
ENSG00000106034	CPED1	-8.29152
ENSG00000265254	AC015917.2	-8.28931
ENSG00000139626	ITGB7	-8.2833
ENSG00000188910	GJB3	-8.28102
ENSG00000141506	PIK3R5	-8.27886
ENSG00000058404	CAMK2B	-8.25395
ENSG00000105825	TFPI2	-8.25365
ENSG00000156535	CD109	-8.24181
ENSG00000149968	MMP3	-8.23931
ENSG00000118520	ARG1	-8.23725
ENSG00000171408	PDE7B	-8.23541
ENSG00000107736	CDH23	-8.23516
ENSG00000025423	HSD17B6	-8.22327
ENSG00000115468	EFHD1	-8.22168
ENSG00000171840	NINJ2	-8.22162
ENSG00000188404	SELL	-8.21409
ENSG00000246379	AC040168.1	-8.19729
ENSG00000163661	PTX3	-8.18624
ENSG00000198542	ITGBL1	-8.17693
ENSG00000129538	RNASE1	-8.17004
ENSG00000102359	SRPX2	-8.13457
ENSG00000137965	IFI44	-8.13312
ENSG00000153822	KCNJ16	-8.13042
ENSG00000022267	FHL1	-8.12552
ENSG00000250786	SNHG18	-8.10692
ENSG00000215018	COL28A1	-8.10529
ENSG00000102466	FGF14	-8.09953
ENSG00000277893	SRD5A2	-8.09425
ENSG00000179761	PIPOX	-8.0835
ENSG00000166927	MS4A7	-8.07778
ENSG00000134539	KLRD1	-8.07711
ENSG00000127920	GNG11	-8.07386
ENSG00000185885	IFITM1	-8.07176
ENSG00000111713	GYS2	-8.06703
ENSG00000028137	TNFRSF1B	-8.06132
ENSG00000151364	KCTD14	-8.04662
ENSG00000153086	ACMSD	-8.04658
ENSG00000165025	SYK	-8.03
ENSG00000164949	GEM	-8.02358
ENSG00000285417	BX571818.1	-8.0069
ENSG00000178662	CSRNP3	-8.00561
ENSG00000224114	AL591846.2	-7.99817
ENSG00000225611	LINC02158	-7.98625
ENSG00000196611	MMP1	-7.97712
ENSG00000161896	IP6K3	-7.97671
ENSG00000173237	C11orf86	-7.97606
ENSG00000227066	Z98257.1	-7.96928
ENSG00000197601	FAR1	-7.95599
ENSG00000269374	AC011497.2	-7.95535
ENSG00000154133	ROBO4	-7.95282
ENSG00000214866	DCDC2C	-7.9462
ENSG00000173535	TNFRSF10C	-7.92474
ENSG00000189292	ALKAL2	-7.91795
ENSG00000074370	ATP2A3	-7.90713
ENSG00000243232	PCDHAC2	-7.90591
ENSG00000175445	LPL	-7.90505
ENSG00000169554	ZEB2	-7.9049
ENSG00000140470	ADAMTS17	-7.89008
ENSG00000261371	PECAM1	-7.88964
ENSG00000154783	FGD5	-7.88309
ENSG00000187288	CIDEC	-7.8726
ENSG00000253525	AC104966.1	-7.8605
ENSG00000173200	PARP15	-7.8578
ENSG00000204291	COL15A1	-7.85469
ENSG00000164120	HPGD	-7.84415
ENSG00000261115	TMEM178B	-7.84191
ENSG00000165731	RET	-7.83882
ENSG00000172995	ARPP21	-7.83583
ENSG00000227471	AKR1B15	-7.83523
ENSG00000231013	AC013275.1	-7.83272
ENSG00000132185	FCRLA	-7.83252
ENSG00000204287	HLA-DRA	-7.8179
ENSG00000007171	NOS2	-7.81698
ENSG00000162460	TMEM82	-7.79079
ENSG00000163817	SLC6A20	-7.78712
ENSG00000107282	APBA1	-7.78323
ENSG00000242221	PSG2	-7.78316
ENSG00000150656	CNDP1	-7.77376
ENSG00000187498	COL4A1	-7.77193
ENSG00000180644	PRF1	-7.77012
ENSG00000007933	FMO3	-7.76679
ENSG00000156920	ADGRG4	-7.76372
ENSG00000278071	AL161669.3	-7.76303
ENSG00000138119	MYOF	-7.76257
ENSG00000143195	ILDR2	-7.76069
ENSG00000272851	AC096772.2	-7.75957
ENSG00000069812	HES2	-7.75594
ENSG00000264230	ANXA8L1	-7.73904
ENSG00000258484	SPESP1	-7.73295
ENSG00000066056	TIE1	-7.71918
ENSG00000120594	PLXDC2	-7.71338
ENSG00000272727	LINC02266	-7.71178
ENSG00000113389	NPR3	-7.69763
ENSG00000154451	GBP5	-7.69228
ENSG00000230849	GOT2P2	-7.68681
ENSG00000169891	REPS2	-7.68555
ENSG00000160181	TFF2	-7.66876
ENSG00000165757	JCAD	-7.66808
ENSG00000106823	ECM2	-7.66719
ENSG00000158220	ESYT3	-7.66075
ENSG00000154678	PDE1C	-7.6579
ENSG00000241794	SPRR2A	-7.65708
ENSG00000173267	SNCG	-7.64619
ENSG00000253628	AC110011.1	-7.63819
ENSG00000071242	RPS6KA2	-7.62849
ENSG00000072163	LIMS2	-7.62752
ENSG00000135828	RNASEL	-7.62274
ENSG00000138109	CYP2C9	-7.62241
ENSG00000174059	CD34	-7.61826
ENSG00000164116	GUCY1A1	-7.61623
ENSG00000256940	PPP1R14B-AS1	-7.6156
ENSG00000038945	MSR1	-7.61407
ENSG00000186417	GLDN	-7.61326
ENSG00000088386	SLC15A1	-7.61041
ENSG00000243818	AC021074.3	-7.60885
ENSG00000262823	AC127521.1	-7.60567
ENSG00000183580	FBXL7	-7.60346
ENSG00000133816	MICAL2	-7.60009
ENSG00000171551	ECEL1	-7.58702
ENSG00000196126	HLA-DRB1	-7.57898
ENSG00000104415	CCN4	-7.578
ENSG00000248568	KRT8P48	-7.57731
ENSG00000100505	TRIM9	-7.55823
ENSG00000100024	UPB1	-7.53597
ENSG00000211772	TRBC2	-7.53203
ENSG00000198286	CARD11	-7.52865
ENSG00000213967	ZNF726	-7.52612
ENSG00000137959	IFI44L	-7.52425
ENSG00000224122	POU6F2-AS1	-7.52137
ENSG00000256811	AC079360.1	-7.51928
ENSG00000164692	COL1A2	-7.50475
ENSG00000228705	LINC00659	-7.50045
ENSG00000230623	AC104461.1	-7.49809
ENSG00000154153	RETREG1	-7.49634
ENSG00000223865	HLA-DPB1	-7.49552
ENSG00000281100	AC105749.1	-7.49465
ENSG00000166396	SERPINB7	-7.48313
ENSG00000277737	FP325317.1	-7.47582
ENSG00000133561	GIMAP6	-7.47385
ENSG00000163823	CCR1	-7.47193
ENSG00000130558	OLFM1	-7.46831
ENSG00000230787	PSAT1P3	-7.46636
ENSG00000183780	SLC35F3	-7.46624
ENSG00000260850	AC007344.1	-7.46495
ENSG00000172482	AGXT	-7.44717
ENSG00000276600	RAB7B	-7.44264
ENSG00000167798	C3P1	-7.43856
ENSG00000101405	OXT	-7.436
ENSG00000267452	LINC02073	-7.43175
ENSG00000165105	RASEF	-7.43128
ENSG00000162365	CYP4A22	-7.41279
ENSG00000134531	EMP1	-7.41142
ENSG00000168016	TRANK1	-7.40958
ENSG00000136573	BLK	-7.40707
ENSG00000275830	AL390755.1	-7.40683
ENSG00000261241	LINC02128	-7.40386
ENSG00000136869	TLR4	-7.40156
ENSG00000171772	SYCE1	-7.4011
ENSG00000281655	AP000851.2	-7.40036
ENSG00000139725	RHOF	-7.38347
ENSG00000159189	C1QC	-7.3833
ENSG00000174125	TLR1	-7.37819
ENSG00000163219	ARHGAP25	-7.37734
ENSG00000269968	AC006064.4	-7.37538
ENSG00000187823	RTL4	-7.37505
ENSG00000102524	TNFSF13B	-7.3742
ENSG00000162595	DIRAS3	-7.37244
ENSG00000172782	FADS6	-7.37024
ENSG00000017427	IGF1	-7.3677
ENSG00000149131	SERPING1	-7.36455
ENSG00000169291	SHE	-7.35909
ENSG00000113140	SPARC	-7.35484
ENSG00000140519	RHCG	-7.34949
ENSG00000069122	ADGRF5	-7.34569
ENSG00000231437	LINC01750	-7.34342
ENSG00000152661	GJA1	-7.34147
ENSG00000072315	TRPC5	-7.34038
ENSG00000210195	MT-TT	-7.33333
ENSG00000118514	ALDH8A1	-7.33172
ENSG00000167772	ANGPTL4	-7.3201
ENSG00000163295	ALPI	-7.31753
ENSG00000111339	ART4	-7.31712
ENSG00000203747	FCGR3A	-7.31644
ENSG00000120156	TEK	-7.31387
ENSG00000176435	CLEC14A	-7.3135
ENSG00000178828	RNF186	-7.31337
ENSG00000187098	MITF	-7.31114
ENSG00000215861	AC245297.1	-7.30817
ENSG00000267052	AC005050.1	-7.30628
ENSG00000148346	LCN2	-7.30491
ENSG00000225706	PTPRD-AS1	-7.30315
ENSG00000135046	ANXA1	-7.28991
ENSG00000257017	HP	-7.2874
ENSG00000129465	RIPK3	-7.28149
ENSG00000248383	PCDHAC1	-7.28009
ENSG00000135063	FAM189A2	-7.27987
ENSG00000005381	MPO	-7.27756
ENSG00000285294	LINC00842	-7.27722
ENSG00000228923	AP000355.1	-7.27428
ENSG00000229372	SZT2-AS1	-7.27408
ENSG00000273221	AL355816.2	-7.2736
ENSG00000158104	HPD	-7.27159
ENSG00000261040	WFDC21P	-7.2693
ENSG00000272831	AC027644.3	-7.26321
ENSG00000213626	LBH	-7.2595
ENSG00000121895	TMEM156	-7.25524
ENSG00000101017	CD40	-7.25388
ENSG00000171444	MCC	-7.2524
ENSG00000236117	LINC01639	-7.25017
ENSG00000198821	CD247	-7.24979
ENSG00000115165	CYTIP	-7.24863
ENSG00000127954	STEAP4	-7.24724
ENSG00000213386	AC022217.2	-7.24359
ENSG00000164035	EMCN	-7.24349
ENSG00000125675	GRIA3	-7.24266
ENSG00000247081	BAALC-AS1	-7.23903
ENSG00000174611	KY	-7.23797
ENSG00000166148	AVPR1A	-7.23759
ENSG00000164099	PRSS12	-7.2318
ENSG00000183018	SPNS2	-7.22933
ENSG00000116667	C1orf21	-7.22004
ENSG00000277734	TRAC	-7.21504
ENSG00000255974	CYP2A6	-7.21015
ENSG00000162894	FCMR	-7.20896
ENSG00000140279	DUOX2	-7.20641
ENSG00000254211	LINC01485	-7.20584
ENSG00000181804	SLC9A9	-7.20193
ENSG00000184434	LRRC19	-7.20165
ENSG00000165140	FBP1	-7.2013
ENSG00000179593	ALOX15B	-7.19826
ENSG00000249948	GBA3	-7.19617
ENSG00000157303	SUSD3	-7.19549
ENSG00000005844	ITGAL	-7.18034
ENSG00000175264	CHST1	-7.17502
ENSG00000176788	BASP1	-7.17165
ENSG00000181541	MAB21L2	-7.17032
ENSG00000232451	AC018467.1	-7.17009
ENSG00000237514	PTP4A1P7	-7.16889
ENSG00000228666	KRT18P1	-7.16801
ENSG00000204086	RPA4	-7.168
ENSG00000140285	FGF7	-7.16241
ENSG00000099377	HSD3B7	-7.15007
ENSG00000164078	MST1R	-7.14649
ENSG00000089041	P2RX7	-7.14532
ENSG00000019169	MARCO	-7.13911
ENSG00000100385	IL2RB	-7.13858
ENSG00000277013	AC008556.1	-7.13794
ENSG00000110799	VWF	-7.1368
ENSG00000275302	CCL4	-7.13492
ENSG00000236056	GAPDHP14	-7.13444
ENSG00000140511	HAPLN3	-7.13355
ENSG00000241544	LINC02029	-7.13246
ENSG00000227634	LINC01714	-7.1324
ENSG00000163239	TDRD10	-7.1315
ENSG00000143772	ITPKB	-7.13112
ENSG00000249267	LINC00939	-7.13058
ENSG00000124212	PTGIS	-7.13056
ENSG00000196139	AKR1C3	-7.12927
ENSG00000266976	AC079466.1	-7.12883
ENSG00000271503	CCL5	-7.12393
ENSG00000023445	BIRC3	-7.12245
ENSG00000124225	PMEPA1	-7.1169
ENSG00000136250	AOAH	-7.10192
ENSG00000240303	ACAD11	-7.09929
ENSG00000132965	ALOX5AP	-7.09857
ENSG00000240224	UGT1A5	-7.09817
ENSG00000284196	AL158064.1	-7.09473
ENSG00000141449	GREB1L	-7.09463
ENSG00000284377	AL589669.1	-7.09337
ENSG00000080007	DDX43	-7.09324
ENSG00000273143	AL355512.1	-7.09307
ENSG00000145777	TSLP	-7.09293
ENSG00000184254	ALDH1A3	-7.09274
ENSG00000236008	LINC01814	-7.0916
ENSG00000135324	MRAP2	-7.0913
ENSG00000187048	CYP4A11	-7.0856
ENSG00000256937	KRT17P8	-7.08366
ENSG00000170955	CAVIN3	-7.07968
ENSG00000057704	TMCC3	-7.07322
ENSG00000129151	BBOX1	-7.06553
ENSG00000172935	MRGPRF	-7.05642
ENSG00000103710	RASL12	-7.05623
ENSG00000134668	SPOCD1	-7.0553
ENSG00000073756	PTGS2	-7.05402
ENSG00000079257	LXN	-7.05356
ENSG00000227695	DNMBP-AS1	-7.05306
ENSG00000277632	CCL3	-7.02153
ENSG00000168427	KLHL30	-7.02089
ENSG00000111913	RIPOR2	-7.0197
ENSG00000256576	LINC02361	-7.01613
ENSG00000173227	SYT12	-7.01476
ENSG00000154016	GRAP	-7.01455
ENSG00000242600	MBL1P	-7.01332
ENSG00000226659	AC021028.1	-7.01267
ENSG00000106541	AGR2	-7.01099
ENSG00000133106	EPSTI1	-7.00286
ENSG00000001561	ENPP4	-6.99488
ENSG00000006555	TTC22	-6.99
ENSG00000174640	SLCO2A1	-6.97669
ENSG00000163923	RPL39L	-6.97564
ENSG00000260653	AC237221.1	-6.97306
ENSG00000163814	CDCP1	-6.97242
ENSG00000170006	TMEM154	-6.97203
ENSG00000183833	MAATS1	-6.97147
ENSG00000247033	AC099508.1	-6.96999
ENSG00000230039	CCNYL5	-6.96913
ENSG00000175489	LRRC25	-6.95437
ENSG00000128285	MCHR1	-6.95385
ENSG00000206432	TMEM200C	-6.95162
ENSG00000120913	PDLIM2	-6.94841
ENSG00000187024	PTRH1	-6.94752
ENSG00000156127	BATF	-6.94424
ENSG00000181481	RNF135	-6.94334
ENSG00000182866	LCK	-6.93701
ENSG00000170442	KRT86	-6.93609
ENSG00000124134	KCNS1	-6.93494
ENSG00000184408	KCND2	-6.93036
ENSG00000230191	IFITM3P4	-6.92717
ENSG00000186115	CYP4F2	-6.9219
ENSG00000168405	CMAHP	-6.91202
ENSG00000111249	CUX2	-6.90656
ENSG00000115598	IL1RL2	-6.89628
ENSG00000256612	CYP2B7P	-6.89271
ENSG00000116183	PAPPA2	-6.88662
ENSG00000135363	LMO2	-6.88645
ENSG00000227158	AC073621.2	-6.88377
ENSG00000111341	MGP	-6.87741
ENSG00000155307	SAMSN1	-6.87561
ENSG00000159231	CBR3	-6.87336
ENSG00000146352	CLVS2	-6.84963
ENSG00000064042	LIMCH1	-6.84818
ENSG00000210107	MT-TQ	-6.84492
ENSG00000162722	TRIM58	-6.84371
ENSG00000269985	AL021328.1	-6.84038
ENSG00000140937	CDH11	-6.83954
ENSG00000134343	ANO3	-6.83722
ENSG00000143001	TMEM61	-6.83588
ENSG00000188487	INSC	-6.83326
ENSG00000172348	RCAN2	-6.81618
ENSG00000149418	ST14	-6.81479
ENSG00000165633	VSTM4	-6.80391
ENSG00000267909	CCDC177	-6.79935
ENSG00000140945	CDH13	-6.79798
ENSG00000110934	BIN2	-6.79769
ENSG00000138079	SLC3A1	-6.79721
ENSG00000112796	ENPP5	-6.79613
ENSG00000269939	PCF11-AS1	-6.79591
ENSG00000183287	CCBE1	-6.79396
ENSG00000164621	SMAD5-AS1	-6.79391
ENSG00000105371	ICAM4	-6.79098
ENSG00000158014	SLC30A2	-6.79024
ENSG00000233415	AL133419.1	-6.78907
ENSG00000258430	AL583722.2	-6.78757
ENSG00000139508	SLC46A3	-6.78618
ENSG00000255823	MTRNR2L8	-6.78478
ENSG00000219797	PPIAP9	-6.78439
ENSG00000102575	ACP5	-6.78237
ENSG00000163638	ADAMTS9	-6.77755
ENSG00000167701	GPT	-6.77496
ENSG00000110723	EXPH5	-6.76392
ENSG00000178826	TMEM139	-6.76194
ENSG00000128284	APOL3	-6.75595
ENSG00000162511	LAPTM5	-6.75246
ENSG00000115607	IL18RAP	-6.75176
ENSG00000260459	FTLP14	-6.75021
ENSG00000224334	AP000357.1	-6.74978
ENSG00000163209	SPRR3	-6.747
ENSG00000183979	NPB	-6.74678
ENSG00000198077	CYP2A7	-6.74611
ENSG00000213574	LDHAP5	-6.74206
ENSG00000239697	TNFSF12	-6.73986
ENSG00000185404	SP140L	-6.72345
ENSG00000167613	LAIR1	-6.70608
ENSG00000163220	S100A9	-6.7059
ENSG00000234851	RPL23AP42	-6.7031
ENSG00000250934	AC016924.1	-6.69867
ENSG00000127124	HIVEP3	-6.69837
ENSG00000113578	FGF1	-6.69271
ENSG00000131378	RFTN1	-6.69253
ENSG00000241104	CEACAMP10	-6.69116
ENSG00000086548	CEACAM6	-6.69033
ENSG00000168631	MUCL3	-6.68909
ENSG00000091986	CCDC80	-6.68901
ENSG00000198650	TAT	-6.68446
ENSG00000162520	SYNC	-6.68065
ENSG00000163453	IGFBP7	-6.65775
ENSG00000243135	UGT1A3	-6.65166
ENSG00000198771	RCSD1	-6.65073
ENSG00000254838	GVINP1	-6.6506
ENSG00000165359	INTS6L	-6.64942
ENSG00000140987	ZSCAN32	-6.64876
ENSG00000112782	CLIC5	-6.64584
ENSG00000235957	COX7CP1	-6.64256
ENSG00000282849	AL359834.1	-6.64203
ENSG00000237417	XRCC6P1	-6.64105
ENSG00000149124	GLYAT	-6.64076
ENSG00000259354	AC025580.2	-6.64067
ENSG00000143816	WNT9A	-6.64037
ENSG00000163359	COL6A3	-6.64012
ENSG00000262576	PCDHGA4	-6.6382
ENSG00000130234	ACE2	-6.63529
ENSG00000239830	RPS4XP22	-6.63485
ENSG00000164136	IL15	-6.63437
ENSG00000169860	P2RY1	-6.63296
ENSG00000099769	IGFALS	-6.6213
ENSG00000285744	AC083837.1	-6.59843
ENSG00000101000	PROCR	-6.59843
ENSG00000074416	MGLL	-6.59768
ENSG00000255310	AF131215.5	-6.59136
ENSG00000170624	SGCD	-6.58723
ENSG00000139329	LUM	-6.58705
ENSG00000233117	LINC00702	-6.58704
ENSG00000115361	ACADL	-6.58667
ENSG00000259071	AL359397.2	-6.58641
ENSG00000157227	MMP14	-6.58564
ENSG00000120051	CFAP58	-6.58523
ENSG00000228340	MIR646HG	-6.5851
ENSG00000230333	AC004160.1	-6.58461
ENSG00000144407	PTH2R	-6.58254
ENSG00000039139	DNAH5	-6.58025
ENSG00000172197	MBOAT1	-6.57951
ENSG00000173621	LRFN4	-6.56466
ENSG00000133110	POSTN	-6.55849
ENSG00000214313	AZGP1P1	-6.55108
ENSG00000116882	HAO2	-6.54869
ENSG00000109107	ALDOC	-6.54509
ENSG00000244459	AC147067.1	-6.53657
ENSG00000224886	AL132656.1	-6.53569
ENSG00000154760	SLFN13	-6.53434
ENSG00000019991	HGF	-6.53325
ENSG00000104413	ESRP1	-6.53283
ENSG00000136155	SCEL	-6.53108
ENSG00000165799	RNASE7	-6.52965
ENSG00000214870	AC004540.1	-6.52659
ENSG00000100038	TOP3B	-6.52646
ENSG00000275285	AL391095.3	-6.51992
ENSG00000184985	SORCS2	-6.51215
ENSG00000177409	SAMD9L	-6.48997
ENSG00000175793	SFN	-6.48261
ENSG00000129993	CBFA2T3	-6.48124
ENSG00000158714	SLAMF8	-6.48105
ENSG00000146233	CYP39A1	-6.48064
ENSG00000146070	PLA2G7	-6.47847
ENSG00000270120	AC007728.3	-6.47832
ENSG00000109991	P2RX3	-6.47806
ENSG00000223723	BX842568.2	-6.47803
ENSG00000131746	TNS4	-6.47745
ENSG00000211896	IGHG1	-6.47644
ENSG00000198521	ZNF43	-6.47637
ENSG00000221826	PSG3	-6.47604
ENSG00000232765	AL158819.1	-6.47593
ENSG00000140795	MYLK3	-6.47583
ENSG00000122133	PAEP	-6.47524
ENSG00000199133	MIRLET7D	-6.47521
ENSG00000277022	AL031663.3	-6.47419
ENSG00000232633	AC079465.1	-6.47368
ENSG00000265393	AC084125.4	-6.47363
ENSG00000232759	AC002480.1	-6.47311
ENSG00000215246	AC116351.1	-6.46862
ENSG00000109182	CWH43	-6.46695
ENSG00000163898	LIPH	-6.46383
ENSG00000026508	CD44	-6.44861
ENSG00000117009	KMO	-6.44176
ENSG00000167207	NOD2	-6.43854
ENSG00000217555	CKLF	-6.42069
ENSG00000079112	CDH17	-6.4203
ENSG00000158458	NRG2	-6.41791
ENSG00000249156	TAF11L12	-6.41762
ENSG00000164220	F2RL2	-6.41681
ENSG00000081189	MEF2C	-6.41612
ENSG00000205038	PKHD1L1	-6.41522
ENSG00000256751	PLBD1-AS1	-6.41435
ENSG00000280837	CPS1-IT1	-6.41395
ENSG00000244441	AC126182.2	-6.41176
ENSG00000255774	LINC02747	-6.41172
ENSG00000267690	LDLRAD4-AS1	-6.41055
ENSG00000272129	AL359715.3	-6.40956
ENSG00000223940	KRT8P8	-6.40924
ENSG00000225470	JPX	-6.39738
ENSG00000197408	CYP2B6	-6.38273
ENSG00000158813	EDA	-6.37576
ENSG00000064787	BCAS1	-6.37104
ENSG00000180525	PRR26	-6.36439
ENSG00000143603	KCNN3	-6.35796
ENSG00000172478	MAB21L4	-6.35739
ENSG00000113088	GZMK	-6.35721
ENSG00000154928	EPHB1	-6.35667
ENSG00000137726	FXYD6	-6.35589
ENSG00000255151	GLYATL1B	-6.35397
ENSG00000273320	AC007032.1	-6.35338
ENSG00000010278	CD9	-6.35126
ENSG00000267405	AC005180.1	-6.35093
ENSG00000219986	BTF3P7	-6.35017
ENSG00000156414	TDRD9	-6.34735
ENSG00000164303	ENPP6	-6.34574
ENSG00000072657	TRHDE	-6.34321
ENSG00000110852	CLEC2B	-6.32888
ENSG00000183722	LHFPL6	-6.31927
ENSG00000180861	LINC01559	-6.30985
ENSG00000113492	AGXT2	-6.30913
ENSG00000243910	TUBA4B	-6.29866
ENSG00000067057	PFKP	-6.29603
ENSG00000089327	FXYD5	-6.29529
ENSG00000093134	VNN3	-6.29477
ENSG00000260704	LINC00543	-6.29256
ENSG00000073737	DHRS9	-6.29133
ENSG00000179256	SMCO3	-6.28991
ENSG00000254402	LRRC24	-6.28769
ENSG00000101188	NTSR1	-6.28668
ENSG00000189134	NKAPL	-6.28656
ENSG00000165125	TRPV6	-6.28627
ENSG00000258232	AC125611.3	-6.28622
ENSG00000171517	LPAR3	-6.2855
ENSG00000094755	GABRP	-6.28467
ENSG00000129680	MAP7D3	-6.28423
ENSG00000253159	PCDHGA12	-6.284
ENSG00000230532	AC091133.1	-6.28371
ENSG00000232517	AC112198.2	-6.28336
ENSG00000136327	NKX2-8	-6.28324
ENSG00000091831	ESR1	-6.2831
ENSG00000249669	CARMN	-6.28278
ENSG00000261071	AL441883.1	-6.28266
ENSG00000262902	MTCO1P40	-6.27854
ENSG00000135077	HAVCR2	-6.26863
ENSG00000100342	APOL1	-6.26823
ENSG00000160868	CYP3A4	-6.25756
ENSG00000179674	ARL14	-6.25158
ENSG00000257790	EIF4A1P4	-6.25092
ENSG00000197442	MAP3K5	-6.24864
ENSG00000042493	CAPG	-6.2429
ENSG00000138378	STAT4	-6.23741
ENSG00000127329	PTPRB	-6.23135
ENSG00000235568	NFAM1	-6.21981
ENSG00000248632	NA	-6.21832
ENSG00000160951	PTGER1	-6.21652
ENSG00000117148	ACTL8	-6.21639
ENSG00000267757	EML2-AS1	-6.21624
ENSG00000255746	AC007406.2	-6.21481
ENSG00000242574	HLA-DMB	-6.21478
ENSG00000257181	AC025423.4	-6.21477
ENSG00000149090	PAMR1	-6.21384
ENSG00000078053	AMPH	-6.21324
ENSG00000273387	AC005005.3	-6.21265
ENSG00000110446	SLC15A3	-6.21081
ENSG00000271239	AC007423.1	-6.21005
ENSG00000232667	AC004862.1	-6.20975
ENSG00000143194	MAEL	-6.20973
ENSG00000213144	AC084880.1	-6.20334
ENSG00000122862	SRGN	-6.19547
ENSG00000064989	CALCRL	-6.19005
ENSG00000269313	MAGIX	-6.18673
ENSG00000156049	GNA14	-6.17554
ENSG00000134871	COL4A2	-6.17179
ENSG00000197872	CYRIA	-6.14534
ENSG00000279656	AL132780.4	-6.143
ENSG00000251593	MSNP1	-6.14281
ENSG00000129226	CD68	-6.14272
ENSG00000203434	AL353740.1	-6.14164
ENSG00000281358	RASSF1-AS1	-6.14153
ENSG00000078098	FAP	-6.14153
ENSG00000228643	AC079779.2	-6.14145
ENSG00000099998	GGT5	-6.14071
ENSG00000273275	AC017083.2	-6.14039
ENSG00000248874	C5orf17	-6.14032
ENSG00000133661	SFTPD	-6.13984
ENSG00000263961	RHEX	-6.13843
ENSG00000106536	POU6F2	-6.13622
ENSG00000213886	UBD	-6.13162
ENSG00000106366	SERPINE1	-6.12004
ENSG00000152977	ZIC1	-6.10315
ENSG00000166816	LDHD	-6.08161
ENSG00000170214	ADRA1B	-6.07801
ENSG00000130600	H19	-6.07461
ENSG00000144810	COL8A1	-6.07205
ENSG00000162591	MEGF6	-6.06981
ENSG00000258498	DIO3OS	-6.06737
ENSG00000187545	PRAMEF10	-6.0662
ENSG00000115525	ST3GAL5	-6.06611
ENSG00000172927	MYEOV	-6.06599
ENSG00000019505	SYT13	-6.06543
ENSG00000136160	EDNRB	-6.06473
ENSG00000153246	PLA2R1	-6.06459
ENSG00000215034	DSTNP4	-6.06438
ENSG00000167641	PPP1R14A	-6.06391
ENSG00000215533	LINC00189	-6.06359
ENSG00000236078	LINC01447	-6.06068
ENSG00000138642	HERC6	-6.05365
ENSG00000196628	TCF4	-6.05194
ENSG00000175336	APOF	-6.04411
ENSG00000117226	GBP3	-6.03574
ENSG00000142303	ADAMTS10	-6.03171
ENSG00000136960	ENPP2	-6.03133
ENSG00000205622	AP001042.1	-6.024
ENSG00000198959	TGM2	-6.02336
ENSG00000243629	LINC00880	-6.01807
ENSG00000162032	SPSB3	-6.00943
ENSG00000166923	GREM1	-6.0028
ENSG00000168679	SLC16A4	-5.99999
ENSG00000197444	OGDHL	-5.9961
ENSG00000235832	CNN2P3	-5.99209
ENSG00000142512	SIGLEC10	-5.98987
ENSG00000166750	SLFN5	-5.98924
ENSG00000036448	MYOM2	-5.98922
ENSG00000121898	CPXM2	-5.98822
ENSG00000159784	FAM131B	-5.98773
ENSG00000004468	CD38	-5.98737
ENSG00000105967	TFEC	-5.98734
ENSG00000276101	AC027601.4	-5.98471
ENSG00000276144	NA	-5.98471
ENSG00000237494	AL360007.1	-5.98467
ENSG00000233521	LINC01638	-5.98421
ENSG00000265480	KRT18P55	-5.98418
ENSG00000273204	AC104506.1	-5.98345
ENSG00000283597	FAM169B	-5.98344
ENSG00000134198	TSPAN2	-5.98305
ENSG00000196482	ESRRG	-5.98221
ENSG00000043591	ADRB1	-5.9813
ENSG00000277999	AC009093.6	-5.98053
ENSG00000121570	DPPA4	-5.97937
ENSG00000081237	PTPRC	-5.97876
ENSG00000102468	HTR2A	-5.9772
ENSG00000112414	ADGRG6	-5.97572
ENSG00000173212	MAB21L3	-5.95564
ENSG00000111716	LDHB	-5.95018
ENSG00000047457	CP	-5.94919
ENSG00000155465	SLC7A7	-5.94787
ENSG00000100558	PLEK2	-5.94652
ENSG00000218980	FTH1P15	-5.92853
ENSG00000101846	STS	-5.92777
ENSG00000165895	ARHGAP42	-5.9268
ENSG00000170262	MRAP	-5.92655
ENSG00000189233	NUGGC	-5.92353
ENSG00000173698	ADGRG2	-5.92127
ENSG00000122574	WIPF3	-5.91643
ENSG00000280208	GGT4P	-5.91533
ENSG00000142227	EMP3	-5.91423
ENSG00000149212	SESN3	-5.91057
ENSG00000105374	NKG7	-5.90831
ENSG00000011600	TYROBP	-5.90596
ENSG00000101082	SLA2	-5.90398
ENSG00000171346	KRT15	-5.90261
ENSG00000173369	C1QB	-5.90222
ENSG00000283991	AC017000.1	-5.90187
ENSG00000105246	EBI3	-5.90034
ENSG00000204472	AIF1	-5.90026
ENSG00000279419	AC004925.1	-5.90022
ENSG00000203685	STUM	-5.89896
ENSG00000177294	FBXO39	-5.89837
ENSG00000229912	AC128709.1	-5.89831
ENSG00000260641	AC114811.2	-5.89827
ENSG00000099812	MISP	-5.89783
ENSG00000259977	AL121578.2	-5.89751
ENSG00000154258	ABCA9	-5.89729
ENSG00000236360	RRAS2P1	-5.8971
ENSG00000102349	KLF8	-5.89519
ENSG00000159167	STC1	-5.8948
ENSG00000234869	AL021392.1	-5.89427
ENSG00000121207	LRAT	-5.88813
ENSG00000101695	RNF125	-5.87722
ENSG00000134369	NAV1	-5.86254
ENSG00000168282	MGAT2	-5.85929
ENSG00000081052	COL4A4	-5.85511
ENSG00000196507	TCEAL3	-5.84567
ENSG00000095303	PTGS1	-5.82137
ENSG00000164674	SYTL3	-5.81701
ENSG00000108798	ABI3	-5.81642
ENSG00000179362	HMGN2P46	-5.81563
ENSG00000102931	ARL2BP	-5.81502
ENSG00000110448	CD5	-5.8136
ENSG00000227373	RABGAP1L-DT	-5.81228
ENSG00000100341	PNPLA5	-5.81015
ENSG00000210151	MT-TS1	-5.81015
ENSG00000188991	SLC15A5	-5.8096
ENSG00000145358	DDIT4L	-5.80936
ENSG00000079393	DUSP13	-5.80797
ENSG00000224295	OLFM5P	-5.8075
ENSG00000188596	CFAP54	-5.80744
ENSG00000277566	AC089999.4	-5.80614
ENSG00000180113	TDRD6	-5.80599
ENSG00000223749	MIR503HG	-5.80567
ENSG00000072952	MRVI1	-5.80452
ENSG00000198121	LPAR1	-5.80448
ENSG00000176293	ZNF135	-5.80414
ENSG00000219487	AL603766.1	-5.80291
ENSG00000169946	ZFPM2	-5.80255
ENSG00000215124	AMD1P4	-5.80126
ENSG00000148143	ZNF462	-5.80013
ENSG00000174963	ZIC4	-5.79982
ENSG00000019549	SNAI2	-5.78676
ENSG00000139971	ARMH4	-5.77778
ENSG00000147041	SYTL5	-5.77517
ENSG00000258285	TESC-AS1	-5.76699
ENSG00000123338	NCKAP1L	-5.76232
ENSG00000151388	ADAMTS12	-5.7617
ENSG00000261701	HPR	-5.75669
ENSG00000137573	SULF1	-5.75225
ENSG00000143119	CD53	-5.74638
ENSG00000241990	PRR34-AS1	-5.73686
ENSG00000187229	AC100800.1	-5.73351
ENSG00000157542	KCNJ6	-5.71933
ENSG00000177459	ERICH5	-5.71904
ENSG00000285427	SOD2-OT1	-5.71809
ENSG00000187773	DIPK1C	-5.71608
ENSG00000010932	FMO1	-5.71419
ENSG00000106952	TNFSF8	-5.71294
ENSG00000042980	ADAM28	-5.71179
ENSG00000178562	CD28	-5.71176
ENSG00000253270	AC090541.1	-5.7107
ENSG00000065534	MYLK	-5.70941
ENSG00000238142	BX284668.5	-5.70847
ENSG00000189184	PCDH18	-5.7083
ENSG00000280114	AL021920.2	-5.70798
ENSG00000156140	ADAMTS3	-5.70648
ENSG00000105697	HAMP	-5.70642
ENSG00000173110	HSPA6	-5.69755
ENSG00000240972	MIF	-5.69294
ENSG00000203721	LINC00862	-5.68318
ENSG00000253341	AC115837.1	-5.67696
ENSG00000137727	ARHGAP20	-5.67377
ENSG00000277837	AC090340.1	-5.65848
ENSG00000176595	KBTBD11	-5.64457
ENSG00000266962	AC067852.2	-5.64406
ENSG00000090376	IRAK3	-5.63844
ENSG00000131016	AKAP12	-5.63375
ENSG00000144843	ADPRH	-5.63358
ENSG00000269964	MEI4	-5.63265
ENSG00000138166	DUSP5	-5.63178
ENSG00000174564	IL20RB	-5.62331
ENSG00000226312	CFLAR-AS1	-5.62267
ENSG00000184922	FMNL1	-5.61798
ENSG00000056291	NPFFR2	-5.61282
ENSG00000162543	UBXN10	-5.61216
ENSG00000119125	GDA	-5.60794
ENSG00000118113	MMP8	-5.60719
ENSG00000189320	FAM180A	-5.60685
ENSG00000259804	AC027682.1	-5.6067
ENSG00000255642	PABPC1P4	-5.60633
ENSG00000232194	Z99943.1	-5.60567
ENSG00000188095	MESP2	-5.60521
ENSG00000224011	AC110602.1	-5.6049
ENSG00000179344	HLA-DQB1	-5.60308
ENSG00000167600	CYP2S1	-5.60307
ENSG00000182557	SPNS3	-5.60213
ENSG00000176855	KRT18P28	-5.60153
ENSG00000173917	HOXB2	-5.60093
ENSG00000187045	TMPRSS6	-5.60033
ENSG00000166106	ADAMTS15	-5.60006
ENSG00000178695	KCTD12	-5.59434
ENSG00000109819	PPARGC1A	-5.57334
ENSG00000099337	KCNK6	-5.56089
ENSG00000112096	SOD2	-5.55233
ENSG00000239911	PRKAG2-AS1	-5.54579
ENSG00000158571	PFKFB1	-5.54456
ENSG00000232177	MTND4P24	-5.54001
ENSG00000178965	ERICH3	-5.53822
ENSG00000157111	TMEM171	-5.53475
ENSG00000162267	ITIH3	-5.53407
ENSG00000249173	LINC01093	-5.52561
ENSG00000175189	INHBC	-5.52172
ENSG00000136881	BAAT	-5.5192
ENSG00000250327	RPSAP70	-5.50805
ENSG00000166833	NAV2	-5.50314
ENSG00000124102	PI3	-5.50217
ENSG00000186818	LILRB4	-5.50105
ENSG00000250722	SELENOP	-5.49857
ENSG00000205809	KLRC2	-5.498
ENSG00000136842	TMOD1	-5.49796
ENSG00000101276	SLC52A3	-5.4977
ENSG00000256229	ZNF486	-5.49652
ENSG00000271993	AC126118.1	-5.4944
ENSG00000279144	AC099667.1	-5.49302
ENSG00000259969	AL049838.1	-5.49072
ENSG00000106631	MYL7	-5.49064
ENSG00000164736	SOX17	-5.49043
ENSG00000241411	AC104619.1	-5.4902
ENSG00000169515	CCDC8	-5.49005
ENSG00000174130	TLR6	-5.48936
ENSG00000196632	WNK3	-5.48842
ENSG00000070526	ST6GALNAC1	-5.48777
ENSG00000227355	AL359644.1	-5.48754
ENSG00000167165	UGT1A6	-5.4863
ENSG00000066185	ZMYND12	-5.4841
ENSG00000137507	LRRC32	-5.4821
ENSG00000100031	GGT1	-5.47826
ENSG00000171017	LRRC8E	-5.47304
ENSG00000266066	POLRMTP1	-5.47259
ENSG00000231245	C1DP1	-5.46696
ENSG00000144852	NR1I2	-5.46486
ENSG00000117472	TSPAN1	-5.45079
ENSG00000260886	TAT-AS1	-5.44429
ENSG00000237517	DGCR5	-5.43928
ENSG00000140459	CYP11A1	-5.43469
ENSG00000185010	F8	-5.42824
ENSG00000198624	CCDC69	-5.42518
ENSG00000105122	RASAL3	-5.4241
ENSG00000159261	CLDN14	-5.4235
ENSG00000005884	ITGA3	-5.41843
ENSG00000177570	SAMD12	-5.41302
ENSG00000225492	GBP1P1	-5.40511
ENSG00000214049	UCA1	-5.40273
ENSG00000130303	BST2	-5.40143
ENSG00000147100	SLC16A2	-5.39644
ENSG00000237949	LINC00844	-5.39373
ENSG00000198948	MFAP3L	-5.39223
ENSG00000258017	AC011603.3	-5.38967
ENSG00000172817	CYP7B1	-5.38364
ENSG00000125775	SDCBP2	-5.3815
ENSG00000137078	SIT1	-5.37654
ENSG00000198846	TOX	-5.37598
ENSG00000144063	MALL	-5.37385
ENSG00000178033	CALHM5	-5.37206
ENSG00000174807	CD248	-5.37128
ENSG00000119715	ESRRB	-5.37124
ENSG00000060709	RIMBP2	-5.37038
ENSG00000167286	CD3D	-5.36945
ENSG00000104332	SFRP1	-5.36922
ENSG00000247317	LY6E-DT	-5.3676
ENSG00000225506	CYP4A22-AS1	-5.36744
ENSG00000114638	UPK1B	-5.36731
ENSG00000251301	LINC02384	-5.36626
ENSG00000241644	INMT	-5.36451
ENSG00000158859	ADAMTS4	-5.36419
ENSG00000256262	USP30-AS1	-5.3637
ENSG00000272789	AC010976.2	-5.36068
ENSG00000187837	H1-2	-5.36006
ENSG00000185467	KPNA7	-5.35634
ENSG00000229314	ORM1	-5.3552
ENSG00000223825	DAZAP2P1	-5.35486
ENSG00000128510	CPA4	-5.35363
ENSG00000187720	THSD4	-5.34896
ENSG00000183087	GAS6	-5.34507
ENSG00000227694	RPL23AP74	-5.34273
ENSG00000105251	SHD	-5.33454
ENSG00000232133	IMPDH1P10	-5.33444
ENSG00000171451	DSEL	-5.3329
ENSG00000175175	PPM1E	-5.3299
ENSG00000162482	AKR7A3	-5.3216
ENSG00000146399	TAAR1	-5.31824
ENSG00000132821	VSTM2L	-5.31709
ENSG00000256969	AC084375.1	-5.315
ENSG00000144035	NAT8	-5.31083
ENSG00000266865	AC138207.8	-5.30068
ENSG00000187134	AKR1C1	-5.29672
ENSG00000134184	GSTM1	-5.29308
ENSG00000108342	CSF3	-5.29096
ENSG00000137941	TTLL7	-5.29006
ENSG00000143375	CGN	-5.28812
ENSG00000137875	BCL2L10	-5.28578
ENSG00000274012	RN7SL2	-5.2851
ENSG00000198744	MTCO3P12	-5.28425
ENSG00000170075	GPR37L1	-5.27549
ENSG00000235812	ADAM21P1	-5.26951
ENSG00000175920	DOK7	-5.26552
ENSG00000259674	AC092868.2	-5.25992
ENSG00000118308	LRMP	-5.25957
ENSG00000011028	MRC2	-5.25602
ENSG00000135678	CPM	-5.25583
ENSG00000160097	FNDC5	-5.25497
ENSG00000151702	FLI1	-5.24683
ENSG00000172346	CSDC2	-5.24282
ENSG00000124203	ZNF831	-5.24209
ENSG00000144619	CNTN4	-5.23627
ENSG00000184613	NELL2	-5.23547
ENSG00000175928	LRRN1	-5.2335
ENSG00000179455	MKRN3	-5.23163
ENSG00000109846	CRYAB	-5.22924
ENSG00000198502	HLA-DRB5	-5.22916
ENSG00000124126	PREX1	-5.22686
ENSG00000244067	GSTA2	-5.22237
ENSG00000188859	FAM78B	-5.21927
ENSG00000203667	COX20	-5.21893
ENSG00000104043	ATP8B4	-5.21591
ENSG00000251442	LINC01094	-5.21326
ENSG00000104903	LYL1	-5.21031
ENSG00000196136	SERPINA3	-5.2037
ENSG00000272267	AC021242.3	-5.20218
ENSG00000235750	KIAA0040	-5.19641
ENSG00000257335	MGAM	-5.18772
ENSG00000166888	STAT6	-5.18615
ENSG00000119922	IFIT2	-5.1789
ENSG00000235523	AL135924.2	-5.17806
ENSG00000149435	GGTLC1	-5.17402
ENSG00000131981	LGALS3	-5.17334
ENSG00000235663	SAPCD1-AS1	-5.17019
ENSG00000085117	CD82	-5.16913
ENSG00000026025	VIM	-5.15154
ENSG00000205835	GMNC	-5.14464
ENSG00000160188	RSPH1	-5.14182
ENSG00000144649	GASK1A	-5.13933
ENSG00000164430	CGAS	-5.13387
ENSG00000114812	VIPR1	-5.13354
ENSG00000197935	ZNF311	-5.13201
ENSG00000155980	KIF5A	-5.13152
ENSG00000230795	HLA-K	-5.12922
ENSG00000226038	PPIAP21	-5.12579
ENSG00000165949	IFI27	-5.1229
ENSG00000103569	AQP9	-5.11684
ENSG00000258727	AL135999.1	-5.11539
ENSG00000167676	PLIN4	-5.11004
ENSG00000167588	GPD1	-5.10567
ENSG00000144481	TRPM8	-5.10245
ENSG00000253288	AC046195.1	-5.10206
ENSG00000131459	GFPT2	-5.10042
ENSG00000128815	WDFY4	-5.09543
ENSG00000180447	GAS1	-5.0903
ENSG00000260896	ARLNC1	-5.0898
ENSG00000258227	CLEC5A	-5.08963
ENSG00000101342	TLDC2	-5.0894
ENSG00000134594	RAB33A	-5.08826
ENSG00000172116	CD8B	-5.08733
ENSG00000078596	ITM2A	-5.08658
ENSG00000178538	CA8	-5.08633
ENSG00000250508	LINC02701	-5.08578
ENSG00000229896	AL157373.2	-5.08342
ENSG00000146374	RSPO3	-5.08188
ENSG00000185989	RASA3	-5.08184
ENSG00000230918	DPP4-DT	-5.08092
ENSG00000255366	AC120036.4	-5.07941
ENSG00000125966	MMP24	-5.07802
ENSG00000182902	SLC25A18	-5.07505
ENSG00000218819	TDRD15	-5.07119
ENSG00000173221	GLRX	-5.07045
ENSG00000276980	AC008760.2	-5.06407
ENSG00000141431	ASXL3	-5.06347
ENSG00000139985	ADAM21	-5.06266
ENSG00000117983	MUC5B	-5.05941
ENSG00000173040	EVC2	-5.05738
ENSG00000254399	GLYATL1P4	-5.05204
ENSG00000157554	ERG	-5.03616
ENSG00000189420	ZFP92	-5.03576
ENSG00000145569	OTULINL	-5.03437
ENSG00000130635	COL5A1	-5.02533
ENSG00000261618	LINC02605	-5.02116
ENSG00000171954	CYP4F22	-5.01889
ENSG00000223949	ROR1-AS1	-5.0099
ENSG00000186529	CYP4F3	-5.00962
ENSG00000116176	TPSG1	-4.99886
ENSG00000231389	HLA-DPA1	-4.99447
ENSG00000118156	ZNF541	-4.99189
ENSG00000099365	STX1B	-4.98896
ENSG00000172380	GNG12	-4.98485
ENSG00000145692	BHMT	-4.98408
ENSG00000153291	SLC25A27	-4.98093
ENSG00000237248	LINC00987	-4.98055
ENSG00000272732	AC004982.1	-4.97133
ENSG00000031081	ARHGAP31	-4.96654
ENSG00000225308	ASS1P11	-4.96211
ENSG00000166473	PKD1L2	-4.95897
ENSG00000070182	SPTB	-4.95791
ENSG00000221947	XKR9	-4.95267
ENSG00000112599	GUCA1B	-4.94782
ENSG00000131386	GALNT15	-4.94144
ENSG00000100336	APOL4	-4.93691
ENSG00000165521	EML5	-4.93546
ENSG00000172403	SYNPO2	-4.93384
ENSG00000025708	TYMP	-4.93349
ENSG00000124224	PPP4R1L	-4.93245
ENSG00000187122	SLIT1	-4.93087
ENSG00000250569	NTAN1P2	-4.92993
ENSG00000237975	FLG-AS1	-4.9268
ENSG00000249345	LINC02405	-4.92609
ENSG00000143226	FCGR2A	-4.92583
ENSG00000002746	HECW1	-4.92532
ENSG00000036828	CASR	-4.92529
ENSG00000162391	FAM151A	-4.92521
ENSG00000196684	HSH2D	-4.92385
ENSG00000203907	OOEP	-4.92339
ENSG00000187870	RNFT1P3	-4.92316
ENSG00000280587	LINC01348	-4.92306
ENSG00000187513	GJA4	-4.92243
ENSG00000148344	PTGES	-4.92216
ENSG00000111424	VDR	-4.92196
ENSG00000112319	EYA4	-4.92164
ENSG00000233250	AC233728.1	-4.92148
ENSG00000249395	CASC9	-4.92098
ENSG00000169071	ROR2	-4.92073
ENSG00000128268	MGAT3	-4.92053
ENSG00000144596	GRIP2	-4.92041
ENSG00000110680	CALCA	-4.91977
ENSG00000228280	AL731568.1	-4.91888
ENSG00000130052	STARD8	-4.91864
ENSG00000137672	TRPC6	-4.91836
ENSG00000279355	NA	-4.91829
ENSG00000261600	AC233266.2	-4.91623
ENSG00000156234	CXCL13	-4.91582
ENSG00000135299	ANKRD6	-4.91521
ENSG00000156466	GDF6	-4.91258
ENSG00000196511	TPK1	-4.90821
ENSG00000187474	FPR3	-4.90445
ENSG00000084110	HAL	-4.90433
ENSG00000131015	ULBP2	-4.9035
ENSG00000126838	PZP	-4.89783
ENSG00000155265	GOLGA7B	-4.89279
ENSG00000168490	PHYHIP	-4.89175
ENSG00000079308	TNS1	-4.89084
ENSG00000139269	INHBE	-4.87021
ENSG00000198205	ZXDA	-4.85871
ENSG00000163975	MELTF	-4.854
ENSG00000248740	LINC02428	-4.84143
ENSG00000234076	TPRG1-AS1	-4.84042
ENSG00000160654	CD3G	-4.83644
ENSG00000150893	FREM2	-4.82154
ENSG00000232060	SLC4A1APP1	-4.82082
ENSG00000161940	BCL6B	-4.82022
ENSG00000196228	SULT1C3	-4.81965
ENSG00000168209	DDIT4	-4.80933
ENSG00000093072	ADA2	-4.80901
ENSG00000130300	PLVAP	-4.80736
ENSG00000186204	CYP4F12	-4.80731
ENSG00000115232	ITGA4	-4.80484
ENSG00000116299	KIAA1324	-4.80139
ENSG00000141293	SKAP1	-4.80009
ENSG00000185432	METTL7A	-4.79329
ENSG00000026751	SLAMF7	-4.79252
ENSG00000160255	ITGB2	-4.78991
ENSG00000242960	FTH1P23	-4.78502
ENSG00000137265	IRF4	-4.77839
ENSG00000015520	NPC1L1	-4.77758
ENSG00000162618	ADGRL4	-4.77739
ENSG00000203709	MIR29B2CHG	-4.76131
ENSG00000229656	ITGB1-DT	-4.75051
ENSG00000254859	AC067930.3	-4.74798
ENSG00000166743	ACSM1	-4.74759
ENSG00000215267	AKR1C7P	-4.7469
ENSG00000148795	CYP17A1	-4.74315
ENSG00000184292	TACSTD2	-4.74284
ENSG00000248360	LINC00504	-4.74112
ENSG00000157404	KIT	-4.74102
ENSG00000187492	CDHR4	-4.73968
ENSG00000163629	PTPN13	-4.7394
ENSG00000232306	AC012485.2	-4.73908
ENSG00000136928	GABBR2	-4.73848
ENSG00000164122	ASB5	-4.73779
ENSG00000189325	BNIP5	-4.73728
ENSG00000260776	AC104758.2	-4.7368
ENSG00000268460	AC006262.1	-4.73672
ENSG00000135643	KCNMB4	-4.73595
ENSG00000159640	ACE	-4.73576
ENSG00000154146	NRGN	-4.73549
ENSG00000248596	AC139491.2	-4.73533
ENSG00000185518	SV2B	-4.73446
ENSG00000271926	AC008972.1	-4.73399
ENSG00000124440	HIF3A	-4.73274
ENSG00000183691	NOG	-4.73267
ENSG00000144820	ADGRG7	-4.72164
ENSG00000177465	ACOT4	-4.71922
ENSG00000253736	AC022217.4	-4.71505
ENSG00000237350	CDC42P6	-4.7149
ENSG00000074276	CDHR2	-4.7114
ENSG00000132938	MTUS2	-4.71134
ENSG00000162614	NEXN	-4.70774
ENSG00000260290	AC092115.2	-4.70474
ENSG00000152137	HSPB8	-4.70336
ENSG00000060566	CREB3L3	-4.70327
ENSG00000234502	FYTTD1P1	-4.70183
ENSG00000196154	S100A4	-4.69903
ENSG00000163827	LRRC2	-4.6956
ENSG00000149260	CAPN5	-4.69556
ENSG00000162551	ALPL	-4.69535
ENSG00000152689	RASGRP3	-4.6946
ENSG00000164089	ETNPPL	-4.6916
ENSG00000152128	TMEM163	-4.69055
ENSG00000234518	PTGES3P1	-4.68974
ENSG00000187554	TLR5	-4.6893
ENSG00000285554	AC242988.2	-4.68908
ENSG00000183281	PLGLB1	-4.68095
ENSG00000145147	SLIT2	-4.67444
ENSG00000143199	ADCY10	-4.67061
ENSG00000185507	IRF7	-4.66981
ENSG00000188089	PLA2G4E	-4.66861
ENSG00000119782	FKBP1B	-4.66625
ENSG00000197083	ZNF300P1	-4.66095
ENSG00000223361	FTH1P10	-4.66016
ENSG00000183317	EPHA10	-4.65825
ENSG00000257732	AC089983.1	-4.65747
ENSG00000144647	POMGNT2	-4.65419
ENSG00000135423	GLS2	-4.65278
ENSG00000226306	NPY6R	-4.65209
ENSG00000155254	MARVELD1	-4.65146
ENSG00000130755	GMFG	-4.64774
ENSG00000189221	MAOA	-4.64262
ENSG00000185567	AHNAK2	-4.63737
ENSG00000236136	ADORA2BP1	-4.63658
ENSG00000108821	COL1A1	-4.63618
ENSG00000180881	CAPS2	-4.6336
ENSG00000100867	DHRS2	-4.63276
ENSG00000115457	IGFBP2	-4.63184
ENSG00000134321	RSAD2	-4.63004
ENSG00000127084	FGD3	-4.62915
ENSG00000213036	AL445305.1	-4.62275
ENSG00000213225	NOC2LP1	-4.62238
ENSG00000077279	DCX	-4.61997
ENSG00000133328	PLAAT2	-4.61412
ENSG00000007001	UPP2	-4.61399
ENSG00000137809	ITGA11	-4.61213
ENSG00000009765	IYD	-4.61067
ENSG00000270002	AC022028.2	-4.6076
ENSG00000065325	GLP2R	-4.60545
ENSG00000106258	CYP3A5	-4.60259
ENSG00000136002	ARHGEF4	-4.59216
ENSG00000264006	AKR1C8P	-4.59207
ENSG00000162639	HENMT1	-4.58506
ENSG00000261308	FIGNL2	-4.585
ENSG00000160180	TFF3	-4.5795
ENSG00000010327	STAB1	-4.57941
ENSG00000172824	CES4A	-4.5726
ENSG00000186469	GNG2	-4.56973
ENSG00000139567	ACVRL1	-4.56929
ENSG00000203280	KIAA1671-AS1	-4.56873
ENSG00000189419	SPATA41	-4.56416
ENSG00000280143	AP000892.4	-4.56414
ENSG00000127774	EMC6	-4.56
ENSG00000228477	AL663070.2	-4.55749
ENSG00000108387	SEPTIN4	-4.55436
ENSG00000174236	REP15	-4.55349
ENSG00000178803	ADORA2A-AS1	-4.55318
ENSG00000203797	DDO	-4.55232
ENSG00000182809	CRIP2	-4.55015
ENSG00000166780	BMERB1	-4.5486
ENSG00000261054	AC036108.2	-4.54806
ENSG00000243830	AC092865.1	-4.54805
ENSG00000243701	DUBR	-4.5423
ENSG00000178075	GRAMD1C	-4.53976
ENSG00000121101	TEX14	-4.5397
ENSG00000149646	CNBD2	-4.53626
ENSG00000224511	LINC00365	-4.53602
ENSG00000100330	MTMR3	-4.52928
ENSG00000169894	MUC3A	-4.52629
ENSG00000159212	CLIC6	-4.52623
ENSG00000083307	GRHL2	-4.52559
ENSG00000140254	DUOXA1	-4.52532
ENSG00000105750	ZNF85	-4.52398
ENSG00000272970	AC107294.2	-4.52375
ENSG00000114771	AADAC	-4.52346
ENSG00000107859	PITX3	-4.52302
ENSG00000083454	P2RX5	-4.52255
ENSG00000197273	GUCA2A	-4.52236
ENSG00000223715	LINC01208	-4.52235
ENSG00000260830	AL135744.1	-4.52233
ENSG00000231769	AL035701.1	-4.5215
ENSG00000180340	FZD2	-4.52126
ENSG00000259887	FIGNL2-DT	-4.52104
ENSG00000064195	DLX3	-4.52092
ENSG00000237595	LINC01275	-4.52084
ENSG00000272195	AL356512.1	-4.52083
ENSG00000154898	CCDC144CP	-4.52035
ENSG00000162888	C1orf147	-4.52004
ENSG00000236740	AL033384.1	-4.51989
ENSG00000283071	LBHD2	-4.51899
ENSG00000121236	TRIM6	-4.51843
ENSG00000160870	CYP3A7	-4.51767
ENSG00000149596	JPH2	-4.5083
ENSG00000141968	VAV1	-4.50378
ENSG00000155158	TTC39B	-4.5031
ENSG00000123843	C4BPB	-4.50308
ENSG00000185561	TLCD2	-4.49881
ENSG00000253304	TMEM200B	-4.49503
ENSG00000255545	AP004608.1	-4.49259
ENSG00000225614	ZNF469	-4.48963
ENSG00000185038	MROH2A	-4.48598
ENSG00000159733	ZFYVE28	-4.48043
ENSG00000134516	DOCK2	-4.4742
ENSG00000283566	AC243725.1	-4.47245
ENSG00000204103	MAFB	-4.47201
ENSG00000080709	KCNN2	-4.46734
ENSG00000128487	SPECC1	-4.46487
ENSG00000177855	CACYBPP2	-4.46419
ENSG00000241680	RPL31P49	-4.46395
ENSG00000117594	HSD11B1	-4.46204
ENSG00000125538	IL1B	-4.46197
ENSG00000054277	OPN3	-4.46024
ENSG00000102755	FLT1	-4.45696
ENSG00000164161	HHIP	-4.45429
ENSG00000107738	VSIR	-4.44541
ENSG00000166401	SERPINB8	-4.44496
ENSG00000021826	CPS1	-4.4405
ENSG00000103490	PYCARD	-4.43365
ENSG00000240668	KRT8P36	-4.42879
ENSG00000145103	ILDR1	-4.42713
ENSG00000133574	GIMAP4	-4.42653
ENSG00000162398	LEXM	-4.42505
ENSG00000159307	SCUBE1	-4.42205
ENSG00000134955	SLC37A2	-4.42037
ENSG00000204099	NEU4	-4.41946
ENSG00000104368	PLAT	-4.41715
ENSG00000226652	PSMD10P2	-4.41507
ENSG00000184588	PDE4B	-4.41157
ENSG00000259203	AC016044.1	-4.40977
ENSG00000243710	CFAP57	-4.405
ENSG00000145626	UGT3A1	-4.39186
ENSG00000234819	AL353705.4	-4.39085
ENSG00000169184	MN1	-4.3871
ENSG00000268129	AC026304.1	-4.3848
ENSG00000070601	FRMPD1	-4.38143
ENSG00000185168	LINC00482	-4.38095
ENSG00000112303	VNN2	-4.37973
ENSG00000177685	CRACR2B	-4.37915
ENSG00000173210	ABLIM3	-4.37794
ENSG00000131094	C1QL1	-4.37583
ENSG00000271858	Z84492.1	-4.37519
ENSG00000069431	ABCC9	-4.37099
ENSG00000177575	CD163	-4.36705
ENSG00000180787	ZFP3	-4.36626
ENSG00000164743	C8orf48	-4.36581
ENSG00000113249	HAVCR1	-4.36388
ENSG00000273018	FAM106A	-4.36219
ENSG00000116106	EPHA4	-4.36027
ENSG00000238164	TNFRSF14-AS1	-4.35847
ENSG00000185442	FAM174B	-4.34874
ENSG00000149289	ZC3H12C	-4.34256
ENSG00000272894	AC004982.2	-4.33814
ENSG00000158246	TENT5B	-4.33725
ENSG00000181126	HLA-V	-4.32475
ENSG00000142173	COL6A2	-4.32439
ENSG00000226564	FTH1P20	-4.31887
ENSG00000164855	TMEM184A	-4.31842
ENSG00000007908	SELE	-4.30894
ENSG00000132274	TRIM22	-4.30815
ENSG00000257219	LNCOG	-4.30718
ENSG00000111319	SCNN1A	-4.30644
ENSG00000140379	BCL2A1	-4.30542
ENSG00000100033	PRODH	-4.30215
ENSG00000110002	VWA5A	-4.29856
ENSG00000273305	AC009237.15	-4.29818
ENSG00000129467	ADCY4	-4.29548
ENSG00000269929	MIRLET7A1HG	-4.29095
ENSG00000166736	HTR3A	-4.29079
ENSG00000258301	VASH1-AS1	-4.29007
ENSG00000140545	MFGE8	-4.28595
ENSG00000109794	FAM149A	-4.28467
ENSG00000156413	FUT6	-4.28186
ENSG00000179630	LACC1	-4.28037
ENSG00000243753	HLA-L	-4.27701
ENSG00000274373	AC148476.1	-4.27659
ENSG00000079102	RUNX1T1	-4.27576
ENSG00000226087	AC073283.2	-4.27353
ENSG00000248027	AP001351.1	-4.27317
ENSG00000248185	AC025445.1	-4.27216
ENSG00000258099	ATXN2-AS	-4.27174
ENSG00000109610	SOD3	-4.27112
ENSG00000117152	RGS4	-4.27099
ENSG00000170890	PLA2G1B	-4.27099
ENSG00000144045	DQX1	-4.27076
ENSG00000132204	LINC00470	-4.27072
ENSG00000196581	AJAP1	-4.2706
ENSG00000118473	SGIP1	-4.27045
ENSG00000275409	AC026367.2	-4.27041
ENSG00000258001	AC126614.1	-4.2704
ENSG00000224897	POT1-AS1	-4.27009
ENSG00000143171	RXRG	-4.26994
ENSG00000155816	FMN2	-4.2699
ENSG00000284730	TMDD1	-4.26973
ENSG00000165495	PKNOX2	-4.2695
ENSG00000124935	SCGB1D2	-4.26941
ENSG00000146955	RAB19	-4.26917
ENSG00000183150	GPR19	-4.26905
ENSG00000163393	SLC22A15	-4.26885
ENSG00000236427	AL589986.2	-4.26873
ENSG00000105255	FSD1	-4.26779
ENSG00000082684	SEMA5B	-4.26779
ENSG00000164197	RNF180	-4.2668
ENSG00000159763	PIP	-4.2658
ENSG00000243649	CFB	-4.26502
ENSG00000235275	KRT18P16	-4.26353
ENSG00000266709	AC005224.3	-4.2631
ENSG00000100985	MMP9	-4.26279
ENSG00000127129	EDN2	-4.25895
ENSG00000154822	PLCL2	-4.25578
ENSG00000228146	CASP16P	-4.24955
ENSG00000177614	PGBD5	-4.24936
ENSG00000164520	RAET1E	-4.24359
ENSG00000226644	AL121899.1	-4.24334
ENSG00000122733	PHF24	-4.24217
ENSG00000117601	SERPINC1	-4.24073
ENSG00000229644	NAMPTP1	-4.24024
ENSG00000073282	TP63	-4.2373
ENSG00000166897	ELFN2	-4.23632
ENSG00000182108	DEXI	-4.23396
ENSG00000272444	AL118558.4	-4.23374
ENSG00000148180	GSN	-4.23145
ENSG00000158234	FAIM	-4.2304
ENSG00000124097	HMGB1P1	-4.22704
ENSG00000151948	GLT1D1	-4.22643
ENSG00000129910	CDH15	-4.22548
ENSG00000283413	AC008703.1	-4.21988
ENSG00000277496	AL357033.4	-4.21476
ENSG00000082397	EPB41L3	-4.21351
ENSG00000205730	ITPRIPL2	-4.21091
ENSG00000149380	P4HA3	-4.20381
ENSG00000226380	AC016831.1	-4.20284
ENSG00000006611	USH1C	-4.20191
ENSG00000128335	APOL2	-4.20189
ENSG00000135604	STX11	-4.19987
ENSG00000181885	CLDN7	-4.19947
ENSG00000118849	RARRES1	-4.19849
ENSG00000140505	CYP1A2	-4.19278
ENSG00000178726	THBD	-4.18952
ENSG00000127824	TUBA4A	-4.18928
ENSG00000259470	KRT8P9	-4.18169
ENSG00000168071	CCDC88B	-4.17943
ENSG00000135750	KCNK1	-4.17925
ENSG00000124942	AHNAK	-4.17899
ENSG00000137393	RNF144B	-4.17434
ENSG00000145911	N4BP3	-4.17159
ENSG00000114923	SLC4A3	-4.16992
ENSG00000159398	CES5A	-4.16908
ENSG00000198892	SHISA4	-4.16801
ENSG00000221866	PLXNA4	-4.16672
ENSG00000169752	NRG4	-4.16611
ENSG00000152749	GPR180	-4.16225
ENSG00000163131	CTSS	-4.15793
ENSG00000079263	SP140	-4.15334
ENSG00000181444	ZNF467	-4.15301
ENSG00000196878	LAMB3	-4.15266
ENSG00000076258	FMO4	-4.15251
ENSG00000163874	ZC3H12A	-4.15159
ENSG00000264644	KRT18P8	-4.15118
ENSG00000168404	MLKL	-4.14869
ENSG00000273585	NA	-4.1482
ENSG00000120217	CD274	-4.14655
ENSG00000130529	TRPM4	-4.14565
ENSG00000154548	SRSF12	-4.1454
ENSG00000180914	OXTR	-4.14187
ENSG00000136999	CCN3	-4.14143
ENSG00000167779	IGFBP6	-4.1323
ENSG00000166670	MMP10	-4.13141
ENSG00000005108	THSD7A	-4.13012
ENSG00000259353	AC090515.5	-4.12183
ENSG00000198829	SUCNR1	-4.1185
ENSG00000231969	MMADHC-DT	-4.11431
ENSG00000163191	S100A11	-4.11356
ENSG00000165272	AQP3	-4.11014
ENSG00000110876	SELPLG	-4.10901
ENSG00000185189	NRBP2	-4.10779
ENSG00000172901	LVRN	-4.10295
ENSG00000179023	KLHDC7A	-4.10054
ENSG00000269940	AL049840.5	-4.10001
ENSG00000144908	ALDH1L1	-4.09661
ENSG00000170775	GPR37	-4.09448
ENSG00000168785	TSPAN5	-4.09283
ENSG00000226733	AL138826.1	-4.09185
ENSG00000258733	LINC02328	-4.09159
ENSG00000181240	SLC25A41	-4.08919
ENSG00000184515	BEX5	-4.08226
ENSG00000254418	SPON1-AS1	-4.0805
ENSG00000248144	ADH1C	-4.07649
ENSG00000256139	AC007637.1	-4.07598
ENSG00000013588	GPRC5A	-4.07584
ENSG00000131831	RAI2	-4.0757
ENSG00000203722	RAET1G	-4.07487
ENSG00000278266	AC079949.2	-4.07318
ENSG00000146386	ABRACL	-4.06391
ENSG00000074410	CA12	-4.06345
ENSG00000234814	SVIL2P	-4.06087
ENSG00000179148	ALOXE3	-4.05988
ENSG00000171903	CYP4F11	-4.05426
ENSG00000138115	CYP2C8	-4.05377
ENSG00000274383	AC103691.1	-4.05041
ENSG00000182326	C1S	-4.04654
ENSG00000104369	JPH1	-4.04503
ENSG00000284418	AL391117.1	-4.04449
ENSG00000154099	DNAAF1	-4.0425
ENSG00000133687	TMTC1	-4.04141
ENSG00000230438	SERPINB9P1	-4.03462
ENSG00000157856	DRC1	-4.03397
ENSG00000215845	TSTD1	-4.0279
ENSG00000103316	CRYM	-4.02732
ENSG00000226986	AC092017.1	-4.02624
ENSG00000120658	ENOX1	-4.02589
ENSG00000224237	MICOS10P3	-4.0228
ENSG00000225783	MIAT	-4.01921
ENSG00000164344	KLKB1	-4.01796
ENSG00000182885	ADGRG3	-4.01576
ENSG00000187800	PEAR1	-4.01445
ENSG00000187889	FYB2	-4.00366
ENSG00000170190	SLC16A5	-4.0005
ENSG00000245904	AC025164.2	-3.9849
ENSG00000139278	GLIPR1	-3.98149
ENSG00000108370	RGS9	-3.98125
ENSG00000164879	CA3	-3.97992
ENSG00000259479	SORD2P	-3.97715
ENSG00000278493	AC039056.2	-3.97627
ENSG00000251532	AC091849.2	-3.9731
ENSG00000090339	ICAM1	-3.97264
ENSG00000229109	AL137847.1	-3.97222
ENSG00000231185	SPRY4-AS1	-3.9717
ENSG00000150594	ADRA2A	-3.97164
ENSG00000181074	OR52N4	-3.97158
ENSG00000100346	CACNA1I	-3.97102
ENSG00000255398	HCAR3	-3.97064
ENSG00000205669	ACOT6	-3.97049
ENSG00000163735	CXCL5	-3.9704
ENSG00000127325	BEST3	-3.96993
ENSG00000050555	LAMC3	-3.96965
ENSG00000171033	PKIA	-3.96897
ENSG00000154914	USP43	-3.96843
ENSG00000185052	SLC24A3	-3.96827
ENSG00000171246	NPTX1	-3.96824
ENSG00000232774	AL355916.1	-3.96823
ENSG00000231672	DIRC3	-3.96821
ENSG00000112619	PRPH2	-3.96819
ENSG00000258460	AL355096.1	-3.96767
ENSG00000101335	MYL9	-3.96757
ENSG00000259038	AL121820.2	-3.96725
ENSG00000276867	AC074050.4	-3.96721
ENSG00000197479	PCDHB11	-3.96651
ENSG00000258527	ASB9P1	-3.96561
ENSG00000150244	TRIM48	-3.96536
ENSG00000256056	AC087257.2	-3.96508
ENSG00000056558	TRAF1	-3.96467
ENSG00000228055	FAM245A	-3.96412
ENSG00000230630	DNM3OS	-3.96407
ENSG00000234694	AL139289.1	-3.96392
ENSG00000285668	AC126544.2	-3.96328
ENSG00000235269	LINC02331	-3.96325
ENSG00000261286	ATP2C2-AS1	-3.96203
ENSG00000089723	OTUB2	-3.95415
ENSG00000118094	TREH	-3.94806
ENSG00000157502	PWWP3B	-3.94765
ENSG00000231574	LINC02015	-3.94667
ENSG00000079931	MOXD1	-3.94643
ENSG00000186019	AC021092.1	-3.94492
ENSG00000169583	CLIC3	-3.94379
ENSG00000126882	FAM78A	-3.94369
ENSG00000139899	CBLN3	-3.94223
ENSG00000254877	AP001636.2	-3.93866
ENSG00000155367	PPM1J	-3.93843
ENSG00000175315	CST6	-3.93249
ENSG00000056972	TRAF3IP2	-3.9316
ENSG00000126522	ASL	-3.93046
ENSG00000129595	EPB41L4A	-3.92277
ENSG00000005421	PON1	-3.92266
ENSG00000167220	HDHD2	-3.92237
ENSG00000255345	AP002957.1	-3.92233
ENSG00000169418	NPR1	-3.92226
ENSG00000235387	SPAAR	-3.91827
ENSG00000213791	AC104212.2	-3.91808
ENSG00000185386	MAPK11	-3.91804
ENSG00000138061	CYP1B1	-3.91555
ENSG00000224520	KRT8P45	-3.91495
ENSG00000138669	PRKG2	-3.9148
ENSG00000128340	RAC2	-3.9144
ENSG00000088367	EPB41L1	-3.9139
ENSG00000099834	CDHR5	-3.909
ENSG00000137261	KIAA0319	-3.90526
ENSG00000159110	IFNAR2	-3.905
ENSG00000131196	NFATC1	-3.90164
ENSG00000168874	ATOH8	-3.90159
ENSG00000203446	AC004988.1	-3.89914
ENSG00000167723	TRPV3	-3.89825
ENSG00000213853	EMP2	-3.89414
ENSG00000189223	PAX8-AS1	-3.89392
ENSG00000197956	S100A6	-3.89208
ENSG00000107954	NEURL1	-3.88987
ENSG00000108551	RASD1	-3.88758
ENSG00000273466	AC012510.1	-3.88339
ENSG00000235631	RNF148	-3.88336
ENSG00000133321	PLAAT4	-3.8833
ENSG00000181458	TMEM45A	-3.87895
ENSG00000229221	HNRNPA1P66	-3.87651
ENSG00000134326	CMPK2	-3.87507
ENSG00000180353	HCLS1	-3.87185
ENSG00000251396	LINC01301	-3.87183
ENSG00000128849	CGNL1	-3.87
ENSG00000166349	RAG1	-3.86965
ENSG00000160752	FDPS	-3.86754
ENSG00000282851	BISPR	-3.86441
ENSG00000278177	AL354811.1	-3.86221
ENSG00000103089	FA2H	-3.86081
ENSG00000241935	HOGA1	-3.8606
ENSG00000145649	GZMA	-3.86006
ENSG00000054938	CHRDL2	-3.85565
ENSG00000275055	AC011468.5	-3.85286
ENSG00000152932	RAB3C	-3.85078
ENSG00000180596	H2BC4	-3.84853
ENSG00000276317	AL357033.3	-3.84635
ENSG00000233621	LINC01137	-3.84354
ENSG00000112559	MDFI	-3.84318
ENSG00000198915	RASGEF1A	-3.84139
ENSG00000236496	GPS2P1	-3.84132
ENSG00000180509	KCNE1	-3.83499
ENSG00000123838	C4BPA	-3.8319
ENSG00000164951	PDP1	-3.82978
ENSG00000275152	CCL16	-3.82757
ENSG00000240032	LNCSRLR	-3.82513
ENSG00000164342	TLR3	-3.82444
ENSG00000130812	ANGPTL6	-3.82397
ENSG00000270030	AC136475.7	-3.8231
ENSG00000171388	APLN	-3.82231
ENSG00000158747	NBL1	-3.82113
ENSG00000070729	CNGB1	-3.82097
ENSG00000120279	MYCT1	-3.82023
ENSG00000137033	IL33	-3.81506
ENSG00000261220	AC103706.1	-3.81256
ENSG00000140284	SLC27A2	-3.80966
ENSG00000169764	UGP2	-3.80961
ENSG00000160326	SLC2A6	-3.80884
ENSG00000096060	FKBP5	-3.80537
ENSG00000161031	PGLYRP2	-3.80162
ENSG00000187688	TRPV2	-3.79892
ENSG00000074211	PPP2R2C	-3.7988
ENSG00000205106	LINC02716	-3.79704
ENSG00000089127	OAS1	-3.79527
ENSG00000186642	PDE2A	-3.79524
ENSG00000147488	ST18	-3.7813
ENSG00000227766	AL671277.1	-3.78045
ENSG00000167037	SGSM1	-3.7702
ENSG00000148803	FUOM	-3.76931
ENSG00000182247	UBE2E2	-3.76634
ENSG00000109667	SLC2A9	-3.76023
ENSG00000185745	IFIT1	-3.75963
ENSG00000273802	H2BC8	-3.75956
ENSG00000137462	TLR2	-3.75926
ENSG00000187583	PLEKHN1	-3.75794
ENSG00000272273	IER3-AS1	-3.75561
ENSG00000160862	AZGP1	-3.75466
ENSG00000249096	LINC02362	-3.75447
ENSG00000142156	COL6A1	-3.7542
ENSG00000253485	PCDHGA5	-3.75381
ENSG00000176381	PRR18	-3.75297
ENSG00000157601	MX1	-3.75224
ENSG00000164619	BMPER	-3.75133
ENSG00000163075	CFAP221	-3.75047
ENSG00000180745	CLRN3	-3.74756
ENSG00000131370	SH3BP5	-3.74471
ENSG00000000971	CFH	-3.74262
ENSG00000284959	AC007262.2	-3.74246
ENSG00000277511	AC116407.2	-3.74243
ENSG00000164932	CTHRC1	-3.73812
ENSG00000169684	CHRNA5	-3.73718
ENSG00000243694	LINC02027	-3.736
ENSG00000186684	CYP27C1	-3.73462
ENSG00000235863	B3GALT4	-3.733
ENSG00000234329	AL604028.2	-3.73227
ENSG00000139547	RDH16	-3.72938
ENSG00000089060	SLC8B1	-3.72912
ENSG00000278834	AC073508.3	-3.72807
ENSG00000227117	HORMAD2-AS1	-3.72641
ENSG00000147168	IL2RG	-3.7251
ENSG00000152779	SLC16A12	-3.72197
ENSG00000197943	PLCG2	-3.71974
ENSG00000258793	AL355102.4	-3.71817
ENSG00000102265	TIMP1	-3.71684
ENSG00000272986	AC009570.1	-3.71614
ENSG00000160932	LY6E	-3.71462
ENSG00000265574	WDR45BP1	-3.71158
ENSG00000111863	ADTRP	-3.71153
ENSG00000133488	SEC14L4	-3.70969
ENSG00000179715	PCED1B	-3.70959
ENSG00000099860	GADD45B	-3.70847
ENSG00000211454	AKR7L	-3.70756
ENSG00000154102	C16orf74	-3.70746
ENSG00000026652	AGPAT4	-3.70652
ENSG00000150782	IL18	-3.7025
ENSG00000103647	CORO2B	-3.6977
ENSG00000134996	OSTF1	-3.69762
ENSG00000169129	AFAP1L2	-3.69699
ENSG00000232368	FTLP2	-3.69442
ENSG00000204528	PSORS1C3	-3.69365
ENSG00000163328	GPR155	-3.6917
ENSG00000149403	GRIK4	-3.69133
ENSG00000184887	BTBD6	-3.68804
ENSG00000055955	ITIH4	-3.68684
ENSG00000080166	DCT	-3.6864
ENSG00000101213	PTK6	-3.6862
ENSG00000137767	SQOR	-3.68312
ENSG00000205323	SARNP	-3.68072
ENSG00000133985	TTC9	-3.67852
ENSG00000176919	C8G	-3.67841
ENSG00000272768	AC004854.2	-3.67691
ENSG00000198670	LPA	-3.67496
ENSG00000229619	MBNL1-AS1	-3.67443
ENSG00000119917	IFIT3	-3.67363
ENSG00000228169	PPIAP19	-3.66871
ENSG00000119714	GPR68	-3.66857
ENSG00000236723	AL606760.2	-3.66755
ENSG00000161270	NPHS1	-3.66663
ENSG00000138640	FAM13A	-3.66654
ENSG00000143479	DYRK3	-3.66593
ENSG00000229689	AC009237.3	-3.6651
ENSG00000115008	IL1A	-3.66363
ENSG00000152503	TRIM36	-3.66304
ENSG00000217325	PRELID1P1	-3.65469
ENSG00000105088	OLFM2	-3.65373
ENSG00000144648	ACKR2	-3.65299
ENSG00000177181	RIMKLA	-3.65291
ENSG00000243056	EIF4EBP3	-3.65255
ENSG00000136630	HLX	-3.65098
ENSG00000114270	COL7A1	-3.64778
ENSG00000170296	GABARAP	-3.64759
ENSG00000223478	AL441992.2	-3.64464
ENSG00000113721	PDGFRB	-3.64335
ENSG00000116661	FBXO2	-3.64288
ENSG00000241764	AC002467.1	-3.64051
ENSG00000179750	APOBEC3B	-3.63728
ENSG00000099203	TMED1	-3.63643
ENSG00000228278	ORM2	-3.6319
ENSG00000164626	KCNK5	-3.62614
ENSG00000105974	CAV1	-3.62479
ENSG00000132000	PODNL1	-3.62357
ENSG00000104447	TRPS1	-3.62159
ENSG00000101144	BMP7	-3.61556
ENSG00000102362	SYTL4	-3.61421
ENSG00000171885	AQP4	-3.61237
ENSG00000196172	ZNF681	-3.61203
ENSG00000205861	PCOTH	-3.60945
ENSG00000229124	VIM-AS1	-3.60832
ENSG00000165181	SHOC1	-3.60495
ENSG00000184730	APOBR	-3.60458
ENSG00000250237	AC010273.3	-3.60366
ENSG00000257918	AC079385.3	-3.60266
ENSG00000154589	LY96	-3.60207
ENSG00000070404	FSTL3	-3.59587
ENSG00000170379	TCAF2	-3.59089
ENSG00000150630	VEGFC	-3.58986
ENSG00000184347	SLIT3	-3.58731
ENSG00000213988	ZNF90	-3.58588
ENSG00000215089	KRT18P11	-3.58555
ENSG00000081248	CACNA1S	-3.5848
ENSG00000274840	AC132807.2	-3.58403
ENSG00000196092	PAX5	-3.58402
ENSG00000135052	GOLM1	-3.58394
ENSG00000143184	XCL1	-3.58363
ENSG00000112175	BMP5	-3.58297
ENSG00000277561	GOLGA8IP	-3.58297
ENSG00000117971	CHRNB4	-3.58295
ENSG00000160219	GAB3	-3.58256
ENSG00000276644	DACH1	-3.58253
ENSG00000258927	AL133467.2	-3.58199
ENSG00000134201	GSTM5	-3.58
ENSG00000260401	AP002761.4	-3.57859
ENSG00000115461	IGFBP5	-3.57803
ENSG00000235500	SNX19P2	-3.57738
ENSG00000234737	KRT18P15	-3.57348
ENSG00000151882	CCL28	-3.5732
ENSG00000122417	ODF2L	-3.56769
ENSG00000042832	TG	-3.56696
ENSG00000168062	BATF2	-3.56635
ENSG00000187094	CCK	-3.56563
ENSG00000161958	FGF11	-3.5605
ENSG00000179873	NLRP11	-3.55725
ENSG00000269220	LINC00528	-3.55579
ENSG00000274276	CBSL	-3.55379
ENSG00000272914	AL359532.1	-3.552
ENSG00000196502	SULT1A1	-3.55141
ENSG00000152952	PLOD2	-3.54537
ENSG00000255182	AC084125.2	-3.53985
ENSG00000034510	TMSB10	-3.53713
ENSG00000213214	ARHGEF35	-3.53413
ENSG00000135960	EDAR	-3.53356
ENSG00000163803	PLB1	-3.53341
ENSG00000240065	PSMB9	-3.53293
ENSG00000138411	HECW2	-3.53232
ENSG00000261438	AL157394.1	-3.53215
ENSG00000253570	RNF5P1	-3.53078
ENSG00000125740	FOSB	-3.53074
ENSG00000237007	KRT18P52	-3.53047
ENSG00000010379	SLC6A13	-3.5299
ENSG00000240859	AC093627.4	-3.5298
ENSG00000106991	ENG	-3.52762
ENSG00000173175	ADCY5	-3.52662
ENSG00000137463	MGARP	-3.52376
ENSG00000022556	NLRP2	-3.5215
ENSG00000273328	AC099329.2	-3.51475
ENSG00000146054	TRIM7	-3.51462
ENSG00000168389	MFSD2A	-3.51434
ENSG00000225774	SIRPAP1	-3.51347
ENSG00000076555	ACACB	-3.50697
ENSG00000221994	ZNF630	-3.50275
ENSG00000041353	RAB27B	-3.50084
ENSG00000188517	COL25A1	-3.49737
ENSG00000184005	ST6GALNAC3	-3.49715
ENSG00000108771	DHX58	-3.49647
ENSG00000257878	AC007298.2	-3.49308
ENSG00000233901	LINC01503	-3.49166
ENSG00000170271	FAXDC2	-3.49158
ENSG00000204632	HLA-G	-3.49154
ENSG00000115896	PLCL1	-3.48692
ENSG00000204529	GUCY2EP	-3.48482
ENSG00000130477	UNC13A	-3.48285
ENSG00000181381	DDX60L	-3.47633
ENSG00000138771	SHROOM3	-3.47627
ENSG00000169429	CXCL8	-3.4761
ENSG00000213866	YBX1P10	-3.47517
ENSG00000272264	AC009686.2	-3.4729
ENSG00000189143	CLDN4	-3.46963
ENSG00000166592	RRAD	-3.46841
ENSG00000204872	NAT8B	-3.46586
ENSG00000240583	AQP1	-3.46489
ENSG00000186466	AQP7P1	-3.46133
ENSG00000155016	CYP2U1	-3.46046
ENSG00000280198	AC087163.3	-3.45919
ENSG00000268069	AC004466.1	-3.45824
ENSG00000167105	TMEM92	-3.45641
ENSG00000225674	IPO7P2	-3.45632
ENSG00000138696	BMPR1B	-3.45278
ENSG00000254486	LINC02547	-3.45098
ENSG00000120437	ACAT2	-3.45068
ENSG00000008517	IL32	-3.44879
ENSG00000114279	FGF12	-3.43927
ENSG00000182400	TRAPPC6B	-3.43454
ENSG00000272906	AL353708.3	-3.43248
ENSG00000254893	AC113404.3	-3.43194
ENSG00000153064	BANK1	-3.43177
ENSG00000101670	LIPG	-3.42885
ENSG00000149557	FEZ1	-3.4283
ENSG00000157045	NTAN1	-3.42744
ENSG00000117643	MAN1C1	-3.42383
ENSG00000237135	DDX10P1	-3.42279
ENSG00000197535	MYO5A	-3.42203
ENSG00000082074	FYB1	-3.4211
ENSG00000178776	C5orf46	-3.41621
ENSG00000168961	LGALS9	-3.41553
ENSG00000267809	NDUFV2P1	-3.41402
ENSG00000272325	NUDT3	-3.41232
ENSG00000184731	FAM110C	-3.41037
ENSG00000128918	ALDH1A2	-3.40972
ENSG00000135549	PKIB	-3.40448
ENSG00000181982	CCDC149	-3.40415
ENSG00000179909	ZNF154	-3.40395
ENSG00000121769	FABP3	-3.4038
ENSG00000250696	AC111000.4	-3.40352
ENSG00000123243	ITIH5	-3.40324
ENSG00000130054	FAM155B	-3.40062
ENSG00000141485	SLC13A5	-3.39993
ENSG00000235225	RPL31P17	-3.39438
ENSG00000258604	AL161668.4	-3.39351
ENSG00000228084	AC118553.1	-3.39216
ENSG00000185739	SRL	-3.38281
ENSG00000140416	TPM1	-3.3825
ENSG00000213406	ANXA2P1	-3.38014
ENSG00000089163	SIRT4	-3.37936
ENSG00000213290	PGK1P2	-3.3764
ENSG00000115718	PROC	-3.37564
ENSG00000048052	HDAC9	-3.37498
ENSG00000169213	RAB3B	-3.37444
ENSG00000197149	AC107956.1	-3.37424
[truncated: 7,303 more rows]

## Sheet: HB-282
Ensembl gene ID	symbol	logFC
ENSG00000173432	SAA1	-19.3253
ENSG00000124875	CXCL6	-17.6468
ENSG00000166741	NNMT	-16.6873
ENSG00000163739	CXCL1	-16.1484
ENSG00000132703	APCS	-15.6851
ENSG00000106565	TMEM176B	-14.994
ENSG00000117594	HSD11B1	-14.6931
ENSG00000108691	CCL2	-14.6832
ENSG00000151892	GFRA1	-14.6477
ENSG00000134339	SAA2	-14.5054
ENSG00000002933	TMEM176A	-14.1652
ENSG00000071242	RPS6KA2	-14.0592
ENSG00000178922	HYI	-13.8341
ENSG00000163735	CXCL5	-13.6289
ENSG00000170458	CD14	-13.4194
ENSG00000158825	CDA	-13.302
ENSG00000134538	SLCO1B1	-12.9744
ENSG00000132693	CRP	-12.9219
ENSG00000162896	PIGR	-12.7942
ENSG00000115221	ITGB6	-12.7836
ENSG00000114771	AADAC	-12.6168
ENSG00000122420	PTGFR	-12.5933
ENSG00000115648	MLPH	-12.5108
ENSG00000136305	CIDEB	-12.3227
ENSG00000106123	EPHB6	-12.2415
ENSG00000145247	OCIAD2	-12.1802
ENSG00000162366	PDZK1IP1	-12.0805
ENSG00000101981	F9	-12.0617
ENSG00000229807	XIST	-11.8972
ENSG00000112299	VNN1	-11.8599
ENSG00000197408	CYP2B6	-11.8417
ENSG00000180861	LINC01559	-11.7662
ENSG00000178860	MSC	-11.6803
ENSG00000135480	KRT7	-11.6752
ENSG00000113805	CNTN3	-11.5835
ENSG00000145945	FAM50B	-11.509
ENSG00000248187	AC078850.1	-11.4814
ENSG00000162654	GBP4	-11.45
ENSG00000101695	RNF125	-11.3898
ENSG00000147647	DPYS	-11.2619
ENSG00000132821	VSTM2L	-11.2014
ENSG00000136689	IL1RN	-11.1663
ENSG00000164949	GEM	-11.1467
ENSG00000142684	ZNF593	-11.1454
ENSG00000054983	GALC	-11.1435
ENSG00000136869	TLR4	-11.0334
ENSG00000158125	XDH	-11.0315
ENSG00000120907	ADRA1A	-10.9987
ENSG00000173077	DELEC1	-10.8571
ENSG00000124107	SLPI	-10.8372
ENSG00000106236	NPTX2	-10.833
ENSG00000064042	LIMCH1	-10.8131
ENSG00000165887	ANKRD2	-10.7298
ENSG00000044012	GUCA2B	-10.7206
ENSG00000166183	ASPG	-10.6883
ENSG00000148671	ADIRF	-10.6492
ENSG00000169083	AR	-10.6421
ENSG00000171819	ANGPTL7	-10.631
ENSG00000262160	AC020978.5	-10.627
ENSG00000165259	HDX	-10.6269
ENSG00000188910	GJB3	-10.5519
ENSG00000135905	DOCK10	-10.5447
ENSG00000172824	CES4A	-10.5139
ENSG00000173349	SFT2D3	-10.501
ENSG00000135144	DTX1	-10.4963
ENSG00000196440	ARMCX4	-10.4683
ENSG00000180543	TSPYL5	-10.4638
ENSG00000236882	LINC01554	-10.4182
ENSG00000137965	IFI44	-10.4035
ENSG00000273149	AL138963.4	-10.3955
ENSG00000272688	AP005329.3	-10.3928
ENSG00000093134	VNN3	-10.3203
ENSG00000256612	CYP2B7P	-10.2923
ENSG00000113600	C9	-10.2671
ENSG00000225611	LINC02158	-10.2635
ENSG00000065325	GLP2R	-10.2553
ENSG00000145777	TSLP	-10.2357
ENSG00000187048	CYP4A11	-10.2187
ENSG00000198483	ANKRD35	-10.1932
ENSG00000246082	NUDT16P1	-10.1915
ENSG00000007933	FMO3	-10.1818
ENSG00000184985	SORCS2	-10.1708
ENSG00000136872	ALDOB	-10.1591
ENSG00000108242	CYP2C18	-10.1406
ENSG00000285155	AC092153.1	-10.1377
ENSG00000108771	DHX58	-10.1121
ENSG00000272913	AC009237.14	-10.1011
ENSG00000118520	ARG1	-10.0997
ENSG00000140505	CYP1A2	-10.097
ENSG00000162949	CAPN13	-10.0833
ENSG00000187024	PTRH1	-10.0828
ENSG00000224982	TMEM233	-10.0722
ENSG00000115112	TFCP2L1	-10.0242
ENSG00000198680	TUSC1	-9.98634
ENSG00000108381	ASPA	-9.93787
ENSG00000229689	AC009237.3	-9.93029
ENSG00000148346	LCN2	-9.91371
ENSG00000204642	HLA-F	-9.90307
ENSG00000154655	L3MBTL4	-9.88053
ENSG00000142192	APP	-9.87157
ENSG00000235531	MSC-AS1	-9.84677
ENSG00000151882	CCL28	-9.82754
ENSG00000144481	TRPM8	-9.8259
ENSG00000212916	MAP10	-9.78439
ENSG00000260314	MRC1	-9.78257
ENSG00000166396	SERPINB7	-9.75029
ENSG00000237767	LINC01370	-9.74156
ENSG00000198829	SUCNR1	-9.73131
ENSG00000172197	MBOAT1	-9.70133
ENSG00000005421	PON1	-9.65975
ENSG00000124467	PSG8	-9.5879
ENSG00000122756	CNTFR	-9.56372
ENSG00000089327	FXYD5	-9.52343
ENSG00000164120	HPGD	-9.4864
ENSG00000164825	DEFB1	-9.46001
ENSG00000134802	SLC43A3	-9.41137
ENSG00000162897	FCAMR	-9.3786
ENSG00000261115	TMEM178B	-9.37609
ENSG00000162032	SPSB3	-9.36343
ENSG00000136867	SLC31A2	-9.34943
ENSG00000256937	KRT17P8	-9.34775
ENSG00000154822	PLCL2	-9.3347
ENSG00000227124	ZNF717	-9.32542
ENSG00000109272	PF4V1	-9.31207
ENSG00000257219	LNCOG	-9.30194
ENSG00000182793	GSTA5	-9.30146
ENSG00000242048	AC093583.1	-9.29659
ENSG00000131015	ULBP2	-9.27716
ENSG00000163531	NFASC	-9.26947
ENSG00000185477	GPRIN3	-9.25442
ENSG00000111249	CUX2	-9.23927
ENSG00000151632	AKR1C2	-9.22968
ENSG00000227403	LINC01806	-9.2233
ENSG00000140519	RHCG	-9.18284
ENSG00000198185	ZNF334	-9.16954
ENSG00000157111	TMEM171	-9.16947
ENSG00000210100	MT-TI	-9.15759
ENSG00000100652	SLC10A1	-9.15358
ENSG00000271361	HTATSF1P2	-9.14354
ENSG00000111341	MGP	-9.13905
ENSG00000159231	CBR3	-9.13514
ENSG00000081237	PTPRC	-9.13465
ENSG00000158473	CD1D	-9.13045
ENSG00000171747	LGALS4	-9.12853
ENSG00000277893	SRD5A2	-9.09032
ENSG00000283199	C13orf46	-9.07544
ENSG00000185215	TNFAIP2	-9.06158
ENSG00000188641	DPYD	-9.05137
ENSG00000134830	C5AR2	-9.01474
ENSG00000109794	FAM149A	-9.01317
ENSG00000147573	TRIM55	-9.01092
ENSG00000127824	TUBA4A	-9.00999
ENSG00000231013	AC013275.1	-9.00893
ENSG00000260850	AC007344.1	-9.00368
ENSG00000119922	IFIT2	-8.99276
ENSG00000247516	MIR4458HG	-8.9833
ENSG00000095303	PTGS1	-8.9414
ENSG00000170743	SYT9	-8.9289
ENSG00000114200	BCHE	-8.92033
ENSG00000101323	HAO1	-8.91856
ENSG00000074416	MGLL	-8.90447
ENSG00000109511	ANXA10	-8.90241
ENSG00000187229	AC100800.1	-8.88538
ENSG00000213886	UBD	-8.88057
ENSG00000010438	PRSS3	-8.87335
ENSG00000146054	TRIM7	-8.85461
ENSG00000274173	AL035661.1	-8.8534
ENSG00000283413	AC008703.1	-8.84072
ENSG00000241990	PRR34-AS1	-8.83893
ENSG00000109906	ZBTB16	-8.82806
ENSG00000130600	H19	-8.82584
ENSG00000213058	AL365357.1	-8.82391
ENSG00000144649	GASK1A	-8.82196
ENSG00000235523	AL135924.2	-8.80777
ENSG00000184867	ARMCX2	-8.79567
ENSG00000077420	APBB1IP	-8.79268
ENSG00000189223	PAX8-AS1	-8.78582
ENSG00000061918	GUCY1B1	-8.78406
ENSG00000211896	IGHG1	-8.77168
ENSG00000241224	C3orf85	-8.76884
ENSG00000123610	TNFAIP6	-8.75769
ENSG00000253819	LINC01151	-8.75756
ENSG00000132938	MTUS2	-8.75192
ENSG00000134184	GSTM1	-8.73161
ENSG00000166033	HTRA1	-8.72357
ENSG00000203797	DDO	-8.72182
ENSG00000129988	LBP	-8.71003
ENSG00000138722	MMRN1	-8.70486
ENSG00000217555	CKLF	-8.6971
ENSG00000135094	SDS	-8.69632
ENSG00000183049	CAMK1D	-8.67709
ENSG00000162645	GBP2	-8.67699
ENSG00000259881	AC092384.2	-8.66973
ENSG00000173267	SNCG	-8.64766
ENSG00000006606	CCL26	-8.64724
ENSG00000110852	CLEC2B	-8.62679
ENSG00000183668	PSG9	-8.6051
ENSG00000203857	HSD3B1	-8.59731
ENSG00000155918	RAET1L	-8.59475
ENSG00000254211	LINC01485	-8.59366
ENSG00000140563	MCTP2	-8.59286
ENSG00000211592	IGKC	-8.59011
ENSG00000214860	EVPLL	-8.57862
ENSG00000166073	GPR176	-8.57225
ENSG00000235847	LDHAP7	-8.56772
ENSG00000022267	FHL1	-8.56573
ENSG00000237927	AL078604.2	-8.5657
ENSG00000229656	ITGB1-DT	-8.54567
ENSG00000058404	CAMK2B	-8.53909
ENSG00000158731	OR10J6P	-8.53411
ENSG00000284652	BX323043.1	-8.52814
ENSG00000139352	ASCL1	-8.52729
ENSG00000166333	ILK	-8.5121
ENSG00000181444	ZNF467	-8.51007
ENSG00000156218	ADAMTSL3	-8.50486
ENSG00000206432	TMEM200C	-8.50389
ENSG00000228262	LINC01320	-8.50076
ENSG00000143119	CD53	-8.50046
ENSG00000181481	RNF135	-8.47821
ENSG00000121895	TMEM156	-8.47463
ENSG00000156049	GNA14	-8.47361
ENSG00000197442	MAP3K5	-8.47153
ENSG00000270607	AC009549.1	-8.46254
ENSG00000106688	SLC1A1	-8.46181
ENSG00000137265	IRF4	-8.45499
ENSG00000115598	IL1RL2	-8.439
ENSG00000153814	JAZF1	-8.42895
ENSG00000171798	KNDC1	-8.42498
ENSG00000168016	TRANK1	-8.42381
ENSG00000230623	AC104461.1	-8.41207
ENSG00000155926	SLA	-8.4114
ENSG00000074211	PPP2R2C	-8.40203
ENSG00000151631	AKR1C6P	-8.40176
ENSG00000154262	ABCA6	-8.39966
ENSG00000227507	LTB	-8.39863
ENSG00000235385	LINC02154	-8.39692
ENSG00000125810	CD93	-8.39329
ENSG00000140835	CHST4	-8.38588
ENSG00000117595	IRF6	-8.37804
ENSG00000197956	S100A6	-8.37737
ENSG00000167612	ANKRD33	-8.37157
ENSG00000116690	PRG4	-8.365
ENSG00000228812	LAMA5-AS1	-8.35952
ENSG00000023445	BIRC3	-8.35116
ENSG00000155659	VSIG4	-8.34483
ENSG00000163430	FSTL1	-8.34445
ENSG00000047457	CP	-8.34279
ENSG00000152760	TCTEX1D1	-8.33245
ENSG00000160868	CYP3A4	-8.33156
ENSG00000219797	PPIAP9	-8.31767
ENSG00000136002	ARHGEF4	-8.31062
ENSG00000204528	PSORS1C3	-8.30741
ENSG00000204936	CD177	-8.30382
ENSG00000184156	KCNQ3	-8.29968
ENSG00000232177	MTND4P24	-8.2943
ENSG00000265254	AC015917.2	-8.28931
ENSG00000172497	ACOT12	-8.28417
ENSG00000187134	AKR1C1	-8.26833
ENSG00000178467	P4HTM	-8.26442
ENSG00000158716	DUSP23	-8.24691
ENSG00000004468	CD38	-8.23556
ENSG00000117983	MUC5B	-8.17942
ENSG00000198542	ITGBL1	-8.17693
ENSG00000173369	C1QB	-8.15112
ENSG00000124225	PMEPA1	-8.14527
ENSG00000138347	MYPN	-8.13652
ENSG00000074966	TXK	-8.12757
ENSG00000001626	CFTR	-8.12591
ENSG00000167165	UGT1A6	-8.11189
ENSG00000163220	S100A9	-8.09096
ENSG00000230438	SERPINB9P1	-8.08977
ENSG00000139626	ITGB7	-8.08704
ENSG00000166927	MS4A7	-8.07778
ENSG00000127920	GNG11	-8.07386
ENSG00000111713	GYS2	-8.06703
ENSG00000100097	LGALS1	-8.05741
ENSG00000146678	IGFBP1	-8.05121
ENSG00000187122	SLIT1	-8.04838
ENSG00000142530	FAM71E1	-8.04797
ENSG00000240429	LRRFIP1P1	-8.04718
ENSG00000215124	AMD1P4	-8.04653
ENSG00000065320	NTN1	-8.03484
ENSG00000132530	XAF1	-8.03
ENSG00000218980	FTH1P15	-8.02916
ENSG00000130300	PLVAP	-7.99707
ENSG00000006555	TTC22	-7.97886
ENSG00000196611	MMP1	-7.97712
ENSG00000079112	CDH17	-7.97281
ENSG00000083750	RRAGB	-7.96928
ENSG00000151365	THRSP	-7.96693
ENSG00000135697	BCO1	-7.96666
ENSG00000026751	SLAMF7	-7.96605
ENSG00000182195	LDOC1	-7.96476
ENSG00000168398	BDKRB2	-7.96441
ENSG00000277837	AC090340.1	-7.94703
ENSG00000214866	DCDC2C	-7.9462
ENSG00000148848	ADAM12	-7.91815
ENSG00000243232	PCDHAC2	-7.90591
ENSG00000180801	ARSJ	-7.89023
ENSG00000160460	SPTBN4	-7.87881
ENSG00000269964	MEI4	-7.8767
ENSG00000177459	ERICH5	-7.8764
ENSG00000107282	APBA1	-7.86708
ENSG00000244474	UGT1A4	-7.86702
ENSG00000229124	VIM-AS1	-7.85786
ENSG00000128573	FOXP2	-7.85558
ENSG00000214922	HLA-F-AS1	-7.85552
ENSG00000183549	ACSM5	-7.84952
ENSG00000116667	C1orf21	-7.84755
ENSG00000196139	AKR1C3	-7.84249
ENSG00000165731	RET	-7.83882
ENSG00000172995	ARPP21	-7.83583
ENSG00000127129	EDN2	-7.83423
ENSG00000095585	BLNK	-7.83403
ENSG00000257790	EIF4A1P4	-7.81375
ENSG00000250327	RPSAP70	-7.80841
ENSG00000165140	FBP1	-7.79966
ENSG00000254399	GLYATL1P4	-7.7991
ENSG00000164136	IL15	-7.79542
ENSG00000260549	MT1L	-7.79309
ENSG00000145626	UGT3A1	-7.79304
ENSG00000174564	IL20RB	-7.79284
ENSG00000269834	ZNF528-AS1	-7.78857
ENSG00000242221	PSG2	-7.78316
ENSG00000156920	ADGRG4	-7.76372
ENSG00000278071	AL161669.3	-7.76303
ENSG00000168685	IL7R	-7.76178
ENSG00000272851	AC096772.2	-7.75957
ENSG00000104369	JPH1	-7.74366
ENSG00000196724	ZNF418	-7.73938
ENSG00000264230	ANXA8L1	-7.73904
ENSG00000237596	AL138828.1	-7.73758
ENSG00000258484	SPESP1	-7.73295
ENSG00000103490	PYCARD	-7.73144
ENSG00000244122	UGT1A7	-7.71753
ENSG00000237949	LINC00844	-7.7139
ENSG00000120594	PLXDC2	-7.71338
ENSG00000163393	SLC22A15	-7.70715
ENSG00000243137	PSG4	-7.69568
ENSG00000236136	ADORA2BP1	-7.69134
ENSG00000111335	OAS2	-7.6876
ENSG00000166770	ZNF667-AS1	-7.68611
ENSG00000151468	CCDC3	-7.68435
ENSG00000171954	CYP4F22	-7.68066
ENSG00000225308	ASS1P11	-7.67256
ENSG00000160181	TFF2	-7.66876
ENSG00000241794	SPRR2A	-7.65708
ENSG00000137198	GMPR	-7.64473
ENSG00000160180	TFF3	-7.63899
ENSG00000253628	AC110011.1	-7.63819
ENSG00000188761	BCL2L15	-7.63502
ENSG00000164116	GUCY1A1	-7.61623
ENSG00000038945	MSR1	-7.61407
ENSG00000089041	P2RX7	-7.61325
ENSG00000262823	AC127521.1	-7.60567
ENSG00000244625	MIATNB	-7.6054
ENSG00000156535	CD109	-7.60162
ENSG00000241119	UGT1A9	-7.59751
ENSG00000134516	DOCK2	-7.59039
ENSG00000109956	B3GAT1	-7.58667
ENSG00000227117	HORMAD2-AS1	-7.57959
ENSG00000275285	AL391095.3	-7.5674
ENSG00000136732	GYPC	-7.56721
ENSG00000141968	VAV1	-7.55873
ENSG00000146399	TAAR1	-7.55585
ENSG00000143365	RORC	-7.53887
ENSG00000211772	TRBC2	-7.53203
ENSG00000108342	CSF3	-7.52815
ENSG00000251442	LINC01094	-7.52724
ENSG00000069812	HES2	-7.52643
ENSG00000137959	IFI44L	-7.52425
ENSG00000214076	CPSF1P1	-7.52384
ENSG00000054219	LY75	-7.52134
ENSG00000264006	AKR1C8P	-7.51851
ENSG00000130508	PXDN	-7.51822
ENSG00000080910	CFHR2	-7.51329
ENSG00000228705	LINC00659	-7.50045
ENSG00000213025	COX20P1	-7.49683
ENSG00000183018	SPNS2	-7.49494
ENSG00000281100	AC105749.1	-7.49465
ENSG00000011638	TMEM159	-7.48082
ENSG00000277737	FP325317.1	-7.47582
ENSG00000133561	GIMAP6	-7.47385
ENSG00000184588	PDE4B	-7.47364
ENSG00000144035	NAT8	-7.45373
ENSG00000204540	PSORS1C1	-7.45192
ENSG00000099954	CECR2	-7.448
ENSG00000285744	AC083837.1	-7.44625
ENSG00000167798	C3P1	-7.43856
ENSG00000260284	TPSP2	-7.43706
ENSG00000101405	OXT	-7.436
ENSG00000204531	POU5F1	-7.43312
ENSG00000267452	LINC02073	-7.43175
ENSG00000231683	AL033397.1	-7.42655
ENSG00000133216	EPHB2	-7.41725
ENSG00000162365	CYP4A22	-7.41279
ENSG00000136573	BLK	-7.40707
ENSG00000275830	AL390755.1	-7.40683
ENSG00000187098	MITF	-7.40474
ENSG00000171772	SYCE1	-7.4011
ENSG00000115041	KCNIP3	-7.3955
ENSG00000227066	Z98257.1	-7.39098
ENSG00000159189	C1QC	-7.3833
ENSG00000153162	BMP6	-7.3806
ENSG00000135114	OASL	-7.37984
ENSG00000224721	AC007182.1	-7.37885
ENSG00000186462	NAP1L2	-7.37562
ENSG00000269968	AC006064.4	-7.37538
ENSG00000187823	RTL4	-7.37505
ENSG00000103154	NECAB2	-7.37409
ENSG00000164430	CGAS	-7.37387
ENSG00000173040	EVC2	-7.37301
ENSG00000112769	LAMA4	-7.37047
ENSG00000197935	ZNF311	-7.36899
ENSG00000113578	FGF1	-7.36838
ENSG00000157554	ERG	-7.34923
ENSG00000166897	ELFN2	-7.34546
ENSG00000273305	AC009237.15	-7.34344
ENSG00000231437	LINC01750	-7.34342
ENSG00000210195	MT-TT	-7.33333
ENSG00000041353	RAB27B	-7.33331
ENSG00000152503	TRIM36	-7.33252
ENSG00000111700	SLCO1B3	-7.32978
ENSG00000231924	PSG1	-7.32882
ENSG00000169891	REPS2	-7.32382
ENSG00000259370	AC103740.1	-7.32163
ENSG00000203747	FCGR3A	-7.31644
ENSG00000138755	CXCL9	-7.31558
ENSG00000100342	APOL1	-7.31549
ENSG00000120156	TEK	-7.31387
ENSG00000151364	KCTD14	-7.3137
ENSG00000176435	CLEC14A	-7.3135
ENSG00000259727	AC103740.2	-7.30936
ENSG00000169252	ADRB2	-7.309
ENSG00000215861	AC245297.1	-7.30817
ENSG00000118156	ZNF541	-7.3063
ENSG00000267052	AC005050.1	-7.30628
ENSG00000225706	PTPRD-AS1	-7.30315
ENSG00000248383	PCDHAC1	-7.28009
ENSG00000005381	MPO	-7.27756
ENSG00000228923	AP000355.1	-7.27428
ENSG00000229372	SZT2-AS1	-7.27408
ENSG00000273221	AL355816.2	-7.2736
ENSG00000154153	RETREG1	-7.25405
ENSG00000187474	FPR3	-7.24923
ENSG00000115165	CYTIP	-7.24863
ENSG00000213386	AC022217.2	-7.24359
ENSG00000164035	EMCN	-7.24349
ENSG00000172901	LVRN	-7.24042
ENSG00000174611	KY	-7.23797
ENSG00000166148	AVPR1A	-7.23759
ENSG00000116176	TPSG1	-7.23328
ENSG00000179913	B3GNT3	-7.21622
ENSG00000162894	FCMR	-7.20896
ENSG00000155265	GOLGA7B	-7.20817
ENSG00000273585	NA	-7.20794
ENSG00000102043	MTMR8	-7.2045
ENSG00000171385	KCND3	-7.20391
ENSG00000198205	ZXDA	-7.20047
ENSG00000151790	TDO2	-7.18367
ENSG00000205622	AP001042.1	-7.18227
ENSG00000244242	IFITM10	-7.17404
ENSG00000181541	MAB21L2	-7.17032
ENSG00000237514	PTP4A1P7	-7.16889
ENSG00000228666	KRT18P1	-7.16801
ENSG00000164099	PRSS12	-7.16228
ENSG00000185811	IKZF1	-7.16083
ENSG00000172123	SLFN12	-7.15828
ENSG00000117009	KMO	-7.15032
ENSG00000234502	FYTTD1P1	-7.14826
ENSG00000019169	MARCO	-7.13911
ENSG00000224237	MICOS10P3	-7.13739
ENSG00000161940	BCL6B	-7.1361
ENSG00000275302	CCL4	-7.13492
ENSG00000131386	GALNT15	-7.13472
ENSG00000236056	GAPDHP14	-7.13444
ENSG00000241544	LINC02029	-7.13246
ENSG00000227634	LINC01714	-7.1324
ENSG00000163239	TDRD10	-7.1315
ENSG00000249267	LINC00939	-7.13058
ENSG00000124212	PTGIS	-7.13056
ENSG00000181126	HLA-V	-7.12635
ENSG00000239911	PRKAG2-AS1	-7.12212
ENSG00000129993	CBFA2T3	-7.12077
ENSG00000167772	ANGPTL4	-7.11966
ENSG00000197647	ZNF433	-7.10936
ENSG00000170571	EMB	-7.10041
ENSG00000173210	ABLIM3	-7.09344
ENSG00000284377	AL589669.1	-7.09337
ENSG00000273143	AL355512.1	-7.09307
ENSG00000215267	AKR1C7P	-7.09257
ENSG00000186976	EFCAB6	-7.09255
ENSG00000108622	ICAM2	-7.0888
ENSG00000204389	HSPA1A	-7.08461
ENSG00000121207	LRAT	-7.07071
ENSG00000176597	B3GNT5	-7.06817
ENSG00000198157	HMGN5	-7.05379
ENSG00000079257	LXN	-7.05356
ENSG00000236548	RNF217-AS1	-7.05339
ENSG00000205861	PCOTH	-7.04984
ENSG00000058085	LAMC2	-7.03859
ENSG00000236345	SCAT8	-7.03014
ENSG00000168874	ATOH8	-7.02642
ENSG00000277632	CCL3	-7.02153
ENSG00000230795	HLA-K	-7.01804
ENSG00000256576	LINC02361	-7.01613
ENSG00000138161	CUZD1	-7.01428
ENSG00000241411	AC104619.1	-7.0138
ENSG00000205106	LINC02716	-7.01362
ENSG00000242600	MBL1P	-7.01332
ENSG00000226659	AC021028.1	-7.01267
ENSG00000269374	AC011497.2	-7.01218
ENSG00000080573	COL5A3	-7.0119
ENSG00000197943	PLCG2	-7.01169
ENSG00000106541	AGR2	-7.01099
ENSG00000111404	RERGL	-7.01002
ENSG00000151883	PARP8	-6.98226
ENSG00000172716	SLFN11	-6.97546
ENSG00000260653	AC237221.1	-6.97306
ENSG00000163814	CDCP1	-6.97242
ENSG00000183833	MAATS1	-6.97147
ENSG00000169994	MYO7B	-6.97144
ENSG00000247033	AC099508.1	-6.96999
ENSG00000140470	ADAMTS17	-6.95156
ENSG00000159228	CBR1	-6.94168
ENSG00000077279	DCX	-6.93623
ENSG00000240972	MIF	-6.93609
ENSG00000170442	KRT86	-6.93609
ENSG00000272789	AC010976.2	-6.93267
ENSG00000158050	DUSP2	-6.93121
ENSG00000103089	FA2H	-6.93095
ENSG00000184408	KCND2	-6.93036
ENSG00000227694	RPL23AP74	-6.93027
ENSG00000213085	CFAP45	-6.92842
ENSG00000230191	IFITM3P4	-6.92717
ENSG00000224034	LINC02561	-6.92626
ENSG00000170955	CAVIN3	-6.92135
ENSG00000284693	LINC02606	-6.91394
ENSG00000204876	AC021218.1	-6.90409
ENSG00000136630	HLX	-6.89989
ENSG00000100038	TOP3B	-6.89461
ENSG00000037280	FLT4	-6.8908
ENSG00000253525	AC104966.1	-6.89
ENSG00000197083	ZNF300P1	-6.88861
ENSG00000167037	SGSM1	-6.88618
ENSG00000227158	AC073621.2	-6.88377
ENSG00000111799	COL12A1	-6.87777
ENSG00000117114	ADGRL2	-6.8577
ENSG00000039139	DNAH5	-6.85287
ENSG00000007001	UPP2	-6.84973
ENSG00000146352	CLVS2	-6.84963
ENSG00000210107	MT-TQ	-6.84492
ENSG00000162722	TRIM58	-6.84371
ENSG00000269985	AL021328.1	-6.84038
ENSG00000140937	CDH11	-6.83954
ENSG00000213185	FAM24B	-6.83938
ENSG00000261578	AP003119.3	-6.83856
ENSG00000204179	PTPN20	-6.83795
ENSG00000134343	ANO3	-6.83722
ENSG00000076662	ICAM3	-6.82528
ENSG00000102931	ARL2BP	-6.81748
ENSG00000137817	PARP6	-6.81574
ENSG00000197261	C6orf141	-6.81572
ENSG00000267909	CCDC177	-6.79935
ENSG00000269939	PCF11-AS1	-6.79591
ENSG00000228477	AL663070.2	-6.79465
ENSG00000164621	SMAD5-AS1	-6.79391
ENSG00000259674	AC092868.2	-6.79295
ENSG00000258689	LINC01269	-6.79206
ENSG00000229891	LINC01315	-6.79136
ENSG00000105371	ICAM4	-6.79098
ENSG00000167676	PLIN4	-6.78996
ENSG00000233415	AL133419.1	-6.78907
ENSG00000258430	AL583722.2	-6.78757
ENSG00000139117	CPNE8	-6.78705
ENSG00000163825	RTP3	-6.77601
ENSG00000136881	BAAT	-6.76444
ENSG00000115602	IL1RL1	-6.76311
ENSG00000154734	ADAMTS1	-6.75939
ENSG00000187601	MAGEH1	-6.75884
ENSG00000115607	IL18RAP	-6.75176
ENSG00000133574	GIMAP4	-6.7502
ENSG00000163209	SPRR3	-6.747
ENSG00000183979	NPB	-6.74678
ENSG00000198077	CYP2A7	-6.74611
ENSG00000149435	GGTLC1	-6.74472
ENSG00000081041	CXCL2	-6.74471
ENSG00000259203	AC016044.1	-6.74442
ENSG00000131196	NFATC1	-6.74423
ENSG00000100167	SEPTIN3	-6.7435
ENSG00000213574	LDHAP5	-6.74206
ENSG00000164344	KLKB1	-6.74152
ENSG00000171766	GATM	-6.73204
ENSG00000204941	PSG5	-6.73158
ENSG00000079308	TNS1	-6.72715
ENSG00000181381	DDX60L	-6.71831
ENSG00000184719	RNLS	-6.71055
ENSG00000150656	CNDP1	-6.69776
ENSG00000269155	AL009178.2	-6.6945
ENSG00000235500	SNX19P2	-6.69191
ENSG00000256940	PPP1R14B-AS1	-6.69165
ENSG00000241104	CEACAMP10	-6.69116
ENSG00000086548	CEACAM6	-6.69033
ENSG00000168631	MUCL3	-6.68909
ENSG00000261617	LINC02177	-6.68881
ENSG00000198771	RCSD1	-6.65073
ENSG00000185567	AHNAK2	-6.64762
ENSG00000175084	DES	-6.64587
ENSG00000112782	CLIC5	-6.64584
ENSG00000226038	PPIAP21	-6.64541
ENSG00000147862	NFIB	-6.64412
ENSG00000240859	AC093627.4	-6.64408
ENSG00000017427	IGF1	-6.64327
ENSG00000232070	TMEM253	-6.64284
ENSG00000270055	AC127502.2	-6.64169
ENSG00000259354	AC025580.2	-6.64067
ENSG00000198881	ASB12	-6.63816
ENSG00000239830	RPS4XP22	-6.63485
ENSG00000138115	CYP2C8	-6.633
ENSG00000103316	CRYM	-6.62791
ENSG00000226306	NPY6R	-6.62057
ENSG00000189420	ZFP92	-6.61484
ENSG00000255823	MTRNR2L8	-6.61083
ENSG00000243629	LINC00880	-6.60265
ENSG00000099377	HSD3B7	-6.60244
ENSG00000074706	IPCEF1	-6.59352
ENSG00000224251	AL391427.1	-6.58926
ENSG00000155974	GRIP1	-6.5877
ENSG00000233117	LINC00702	-6.58704
ENSG00000259071	AL359397.2	-6.58641
ENSG00000163734	CXCL3	-6.58558
ENSG00000272143	FGF14-AS2	-6.58524
ENSG00000120051	CFAP58	-6.58523
ENSG00000228340	MIR646HG	-6.5851
ENSG00000253676	TAGLN2P1	-6.58504
ENSG00000122733	PHF24	-6.58495
ENSG00000110244	APOA4	-6.58453
ENSG00000223949	ROR1-AS1	-6.58375
ENSG00000102390	PBDC1	-6.58314
ENSG00000144407	PTH2R	-6.58254
ENSG00000036448	MYOM2	-6.58193
ENSG00000257940	AC079598.1	-6.58189
ENSG00000138079	SLC3A1	-6.57974
ENSG00000134548	SPX	-6.57279
ENSG00000119125	GDA	-6.56419
ENSG00000160862	AZGP1	-6.55077
ENSG00000272831	AC027644.3	-6.54879
ENSG00000007908	SELE	-6.54103
ENSG00000129151	BBOX1	-6.53915
ENSG00000244459	AC147067.1	-6.53657
ENSG00000224886	AL132656.1	-6.53569
ENSG00000164520	RAET1E	-6.53371
ENSG00000019991	HGF	-6.53325
ENSG00000225674	IPO7P2	-6.53263
ENSG00000136155	SCEL	-6.53108
ENSG00000189108	IL1RAPL2	-6.53026
ENSG00000165799	RNASE7	-6.52965
ENSG00000176463	SLCO3A1	-6.52354
ENSG00000156453	PCDH1	-6.50913
ENSG00000095596	CYP26A1	-6.50086
ENSG00000159307	SCUBE1	-6.49912
ENSG00000151623	NR3C2	-6.49469
ENSG00000158714	SLAMF8	-6.48105
ENSG00000169744	LDB2	-6.47879
ENSG00000270120	AC007728.3	-6.47832
ENSG00000184860	SDR42E1	-6.47627
ENSG00000221826	PSG3	-6.47604
ENSG00000232765	AL158819.1	-6.47593
ENSG00000122133	PAEP	-6.47524
ENSG00000273032	DGCR9	-6.47494
ENSG00000074660	SCARF1	-6.47482
ENSG00000232633	AC079465.1	-6.47368
ENSG00000265393	AC084125.4	-6.47363
ENSG00000232759	AC002480.1	-6.47311
ENSG00000073282	TP63	-6.4728
ENSG00000135828	RNASEL	-6.46755
ENSG00000109182	CWH43	-6.46695
ENSG00000255248	MIR100HG	-6.45747
ENSG00000184887	BTBD6	-6.45142
ENSG00000134470	IL15RA	-6.43891
ENSG00000161405	IKZF3	-6.43791
ENSG00000232133	IMPDH1P10	-6.4302
ENSG00000121316	PLBD1	-6.42919
ENSG00000136114	THSD1	-6.4234
ENSG00000196263	ZNF471	-6.42007
ENSG00000197888	UGT2B17	-6.41865
ENSG00000158458	NRG2	-6.41791
ENSG00000107736	CDH23	-6.41781
ENSG00000227411	ACNATP	-6.41775
ENSG00000249156	TAF11L12	-6.41762
ENSG00000238102	AL080248.1	-6.41668
ENSG00000185739	SRL	-6.41644
ENSG00000081189	MEF2C	-6.41612
ENSG00000255142	AP006621.2	-6.41533
ENSG00000137709	POU2F3	-6.41402
ENSG00000273356	LINC02019	-6.41397
ENSG00000107159	CA9	-6.41368
ENSG00000244441	AC126182.2	-6.41176
ENSG00000196228	SULT1C3	-6.41145
ENSG00000267690	LDLRAD4-AS1	-6.41055
ENSG00000099834	CDHR5	-6.39111
ENSG00000160654	CD3G	-6.3603
ENSG00000113088	GZMK	-6.35721
ENSG00000137726	FXYD6	-6.35589
ENSG00000119915	ELOVL3	-6.35395
ENSG00000228291	ARL4AP3	-6.35364
ENSG00000273320	AC007032.1	-6.35338
ENSG00000162777	DENND2D	-6.35331
ENSG00000265158	LRRC37A7P	-6.35257
ENSG00000219986	BTF3P7	-6.35017
ENSG00000156414	TDRD9	-6.34735
ENSG00000164303	ENPP6	-6.34574
ENSG00000159733	ZFYVE28	-6.34549
ENSG00000175003	SLC22A1	-6.34145
ENSG00000198796	ALPK2	-6.33085
ENSG00000100024	UPB1	-6.322
ENSG00000101213	PTK6	-6.31166
ENSG00000109819	PPARGC1A	-6.30492
ENSG00000116882	HAO2	-6.30022
ENSG00000176771	NCKAP5	-6.2976
ENSG00000168509	HJV	-6.29591
ENSG00000178803	ADORA2A-AS1	-6.29181
ENSG00000073737	DHRS9	-6.29133
ENSG00000152689	RASGRP3	-6.29033
ENSG00000250796	AC112484.2	-6.28872
ENSG00000168404	MLKL	-6.2886
ENSG00000254402	LRRC24	-6.28769
ENSG00000165125	TRPV6	-6.28627
ENSG00000258232	AC125611.3	-6.28622
ENSG00000267868	AL356740.1	-6.28596
ENSG00000226318	RPS3AP38	-6.28547
ENSG00000094755	GABRP	-6.28467
ENSG00000230532	AC091133.1	-6.28371
ENSG00000136327	NKX2-8	-6.28324
ENSG00000261071	AL441883.1	-6.28266
ENSG00000254877	AP001636.2	-6.28258
ENSG00000255026	AC136475.3	-6.28195
ENSG00000205835	GMNC	-6.27888
ENSG00000134389	CFHR5	-6.26581
ENSG00000171714	ANO5	-6.26491
ENSG00000244414	CFHR1	-6.26104
ENSG00000133321	PLAAT4	-6.25429
ENSG00000105088	OLFM2	-6.25123
ENSG00000213512	GBP7	-6.24724
ENSG00000134531	EMP1	-6.24073
ENSG00000158014	SLC30A2	-6.23594
ENSG00000087116	ADAMTS2	-6.23476
ENSG00000151136	BTBD11	-6.22352
ENSG00000180432	CYP8B1	-6.2226
ENSG00000248632	NA	-6.21832
ENSG00000160951	PTGER1	-6.21652
ENSG00000267757	EML2-AS1	-6.21624
ENSG00000229417	NPM1P25	-6.2149
ENSG00000242574	HLA-DMB	-6.21478
ENSG00000257181	AC025423.4	-6.21477
ENSG00000257718	CPNE8-AS1	-6.21391
ENSG00000078053	AMPH	-6.21324
ENSG00000237007	KRT18P52	-6.21318
ENSG00000233785	AC131011.2	-6.2126
ENSG00000271239	AC007423.1	-6.21005
ENSG00000184292	TACSTD2	-6.18165
ENSG00000224114	AL591846.2	-6.18057
ENSG00000131831	RAI2	-6.17857
ENSG00000152463	OLAH	-6.17827
ENSG00000179776	CDH5	-6.15933
ENSG00000102271	KLHL4	-6.1542
ENSG00000105974	CAV1	-6.15215
ENSG00000125966	MMP24	-6.1501
ENSG00000203722	RAET1G	-6.14853
ENSG00000231903	AC079354.1	-6.14629
ENSG00000213791	AC104212.2	-6.14299
ENSG00000251593	MSNP1	-6.14281
ENSG00000129226	CD68	-6.14272
ENSG00000185046	ANKS1B	-6.14248
ENSG00000237438	CECR7	-6.14222
ENSG00000255345	AP002957.1	-6.14198
ENSG00000138669	PRKG2	-6.14194
ENSG00000078098	FAP	-6.14153
ENSG00000273275	AC017083.2	-6.14039
ENSG00000248874	C5orf17	-6.14032
ENSG00000261158	AC109597.2	-6.14022
ENSG00000077264	PAK3	-6.14011
ENSG00000213036	AL445305.1	-6.13995
ENSG00000213225	NOC2LP1	-6.13957
ENSG00000179593	ALOX15B	-6.13835
ENSG00000106536	POU6F2	-6.13622
ENSG00000069431	ABCC9	-6.13367
ENSG00000249173	LINC01093	-6.12821
ENSG00000169067	ACTBL2	-6.12134
ENSG00000080709	KCNN2	-6.1124
ENSG00000249096	LINC02362	-6.10881
ENSG00000204287	HLA-DRA	-6.101
ENSG00000120451	SNX19	-6.09025
ENSG00000125675	GRIA3	-6.08723
ENSG00000241635	UGT1A1	-6.08392
ENSG00000112096	SOD2	-6.07736
ENSG00000253395	AP003469.2	-6.07071
ENSG00000126759	CFP	-6.06874
ENSG00000154237	LRRK1	-6.06856
ENSG00000258498	DIO3OS	-6.06737
ENSG00000187545	PRAMEF10	-6.0662
ENSG00000019505	SYT13	-6.06543
ENSG00000257956	NOP56P3	-6.06535
ENSG00000171649	ZIK1	-6.0647
ENSG00000215034	DSTNP4	-6.06438
ENSG00000243422	RPL23AP49	-6.06423
ENSG00000215533	LINC00189	-6.06359
ENSG00000196335	STK31	-6.06179
ENSG00000275216	AL161431.1	-6.05599
ENSG00000145687	SSBP2	-6.04839
ENSG00000176399	DMRTA1	-6.04263
ENSG00000120659	TNFSF11	-6.03366
ENSG00000041982	TNC	-6.02483
ENSG00000239697	TNFSF12	-6.02277
ENSG00000197162	ZNF785	-6.02266
ENSG00000128284	APOL3	-6.02188
ENSG00000198331	HYLS1	-6.01759
ENSG00000128340	RAC2	-6.01586
ENSG00000213144	AC084880.1	-6.01375
ENSG00000185507	IRF7	-6.01331
ENSG00000166206	GABRB3	-6.01321
ENSG00000234851	RPL23AP42	-6.00709
ENSG00000196557	CACNA1H	-6.0015
ENSG00000131378	RFTN1	-5.99806
ENSG00000138646	HERC5	-5.99373
ENSG00000172799	ZBTB8OSP2	-5.9937
ENSG00000110328	GALNT18	-5.99353
ENSG00000235832	CNN2P3	-5.99209
ENSG00000121898	CPXM2	-5.98822
ENSG00000159784	FAM131B	-5.98773
ENSG00000276101	AC027601.4	-5.98471
ENSG00000276144	NA	-5.98471
ENSG00000237494	AL360007.1	-5.98467
ENSG00000176490	DIRAS1	-5.98427
ENSG00000233521	LINC01638	-5.98421
ENSG00000273204	AC104506.1	-5.98345
ENSG00000283597	FAM169B	-5.98344
ENSG00000043591	ADRB1	-5.9813
ENSG00000189419	SPATA41	-5.97961
ENSG00000121570	DPPA4	-5.97937
ENSG00000102468	HTR2A	-5.9772
ENSG00000026025	VIM	-5.96783
ENSG00000164619	BMPER	-5.96666
ENSG00000169429	CXCL8	-5.9661
ENSG00000198892	SHISA4	-5.9598
ENSG00000120162	MOB3B	-5.95724
ENSG00000258727	AL135999.1	-5.94627
ENSG00000103528	SYT17	-5.94627
ENSG00000166750	SLFN5	-5.9452
ENSG00000181585	TMIE	-5.94106
ENSG00000085117	CD82	-5.9358
ENSG00000138166	DUSP5	-5.93006
ENSG00000129675	ARHGEF6	-5.9284
ENSG00000188732	FAM221A	-5.92528
ENSG00000125618	PAX8	-5.91674
ENSG00000176845	METRNL	-5.91324
ENSG00000243135	UGT1A3	-5.9118
ENSG00000103489	XYLT1	-5.90121
ENSG00000166401	SERPINB8	-5.89985
ENSG00000130475	FCHO1	-5.89926
ENSG00000177294	FBXO39	-5.89837
ENSG00000249684	AC106795.2	-5.89749
ENSG00000237476	LINC01637	-5.89716
ENSG00000236360	RRAS2P1	-5.8971
ENSG00000124003	MOGAT1	-5.89694
ENSG00000105278	ZFR2	-5.89686
ENSG00000053918	KCNQ1	-5.89685
ENSG00000102349	KLF8	-5.89519
ENSG00000159167	STC1	-5.8948
ENSG00000248144	ADH1C	-5.88683
ENSG00000189221	MAOA	-5.88268
ENSG00000052344	PRSS8	-5.88123
ENSG00000127954	STEAP4	-5.87855
ENSG00000199488	RNU1-70P	-5.87819
ENSG00000182568	SATB1	-5.87193
ENSG00000139899	CBLN3	-5.86301
ENSG00000011465	DCN	-5.86233
ENSG00000101017	CD40	-5.84723
ENSG00000176919	C8G	-5.84688
ENSG00000162398	LEXM	-5.84479
ENSG00000188906	LRRK2	-5.84427
ENSG00000071205	ARHGAP10	-5.8416
ENSG00000164342	TLR3	-5.8393
ENSG00000010278	CD9	-5.83811
ENSG00000106366	SERPINE1	-5.83802
ENSG00000140987	ZSCAN32	-5.83608
ENSG00000225470	JPX	-5.83477
ENSG00000168282	MGAT2	-5.83287
ENSG00000204261	PSMB8-AS1	-5.83204
ENSG00000091490	SEL1L3	-5.83185
ENSG00000166592	RRAD	-5.83075
ENSG00000185201	IFITM2	-5.81637
ENSG00000196620	UGT2B15	-5.81637
ENSG00000146386	ABRACL	-5.81287
ENSG00000187094	CCK	-5.81241
ENSG00000175985	PLEKHD1	-5.81054
ENSG00000100341	PNPLA5	-5.81015
ENSG00000210151	MT-TS1	-5.81015
ENSG00000185955	C7orf61	-5.80992
ENSG00000225765	LINC01831	-5.80961
ENSG00000188991	SLC15A5	-5.8096
ENSG00000257878	AC007298.2	-5.80873
ENSG00000150630	VEGFC	-5.80808
ENSG00000115896	PLCL1	-5.80711
ENSG00000180113	TDRD6	-5.80599
ENSG00000155066	PROM2	-5.80555
ENSG00000131620	ANO1	-5.8052
ENSG00000285721	NA	-5.80482
ENSG00000176293	ZNF135	-5.80414
ENSG00000141506	PIK3R5	-5.80241
ENSG00000109854	HTATIP2	-5.79885
ENSG00000165841	CYP2C19	-5.79695
ENSG00000248568	KRT8P48	-5.79493
ENSG00000138642	HERC6	-5.79446
ENSG00000087258	GNAO1	-5.7938
ENSG00000196878	LAMB3	-5.79275
ENSG00000100300	TSPO	-5.78932
ENSG00000013588	GPRC5A	-5.78931
ENSG00000188487	INSC	-5.77552
ENSG00000105643	ARRDC2	-5.77458
ENSG00000102575	ACP5	-5.77246
ENSG00000147100	SLC16A2	-5.76413
ENSG00000188959	C9orf152	-5.75305
ENSG00000234518	PTGES3P1	-5.74017
ENSG00000166670	MMP10	-5.72337
ENSG00000071967	CYBRD1	-5.72305
ENSG00000284959	AC007262.2	-5.72028
ENSG00000170262	MRAP	-5.71983
ENSG00000157542	KCNJ6	-5.71933
ENSG00000111716	LDHB	-5.71813
ENSG00000285427	SOD2-OT1	-5.71809
ENSG00000090376	IRAK3	-5.71799
ENSG00000187773	DIPK1C	-5.71608
ENSG00000106952	TNFSF8	-5.71294
ENSG00000204872	NAT8B	-5.71235
ENSG00000042980	ADAM28	-5.71179
ENSG00000197444	OGDHL	-5.70972
ENSG00000125780	TGM3	-5.7095
ENSG00000246777	AC044802.1	-5.7086
ENSG00000269388	AC018755.3	-5.70692
ENSG00000131459	GFPT2	-5.70671
ENSG00000121297	TSHZ3	-5.70661
ENSG00000273492	AP000229.1	-5.706
ENSG00000254910	AC136475.2	-5.70537
ENSG00000237352	LINC01358	-5.70431
ENSG00000170382	LRRN2	-5.70351
ENSG00000103569	AQP9	-5.70214
ENSG00000168491	CCDC110	-5.70171
ENSG00000249352	LINC02198	-5.70142
ENSG00000163661	PTX3	-5.69642
ENSG00000084110	HAL	-5.69454
ENSG00000161671	EMC10	-5.69019
ENSG00000198046	ZNF667	-5.68618
ENSG00000274012	RN7SL2	-5.68298
ENSG00000110002	VWA5A	-5.68094
ENSG00000181885	CLDN7	-5.68064
ENSG00000198959	TGM2	-5.67476
ENSG00000173702	MUC13	-5.67424
ENSG00000153707	PTPRD	-5.67072
ENSG00000253341	AC115837.1	-5.66796
ENSG00000167555	ZNF528	-5.66427
ENSG00000257017	HP	-5.64626
ENSG00000176595	KBTBD11	-5.63665
ENSG00000215018	COL28A1	-5.62837
ENSG00000179362	HMGN2P46	-5.62586
ENSG00000164841	TMEM74	-5.62585
ENSG00000158859	ADAMTS4	-5.62536
ENSG00000165124	SVEP1	-5.62234
ENSG00000115457	IGFBP2	-5.61596
ENSG00000056291	NPFFR2	-5.61282
ENSG00000245750	DRAIC	-5.60996
ENSG00000102802	MEDAG	-5.60817
ENSG00000241416	KRT8P13	-5.6069
ENSG00000189320	FAM180A	-5.60685
ENSG00000148600	CDHR1	-5.60608
ENSG00000188095	MESP2	-5.60521
ENSG00000224011	AC110602.1	-5.6049
ENSG00000124191	TOX2	-5.60399
ENSG00000181656	GPR88	-5.60188
ENSG00000112837	TBX18	-5.60111
ENSG00000105048	TNNT1	-5.601
ENSG00000173917	HOXB2	-5.60093
ENSG00000217643	PTGES3P2	-5.60051
ENSG00000183281	PLGLB1	-5.60006
ENSG00000134539	KLRD1	-5.59985
ENSG00000178828	RNF186	-5.58721
ENSG00000185885	IFITM1	-5.58202
ENSG00000177409	SAMD9L	-5.57139
ENSG00000188897	AC099489.1	-5.56829
ENSG00000238164	TNFRSF14-AS1	-5.56367
ENSG00000131094	C1QL1	-5.56077
ENSG00000223361	FTH1P10	-5.5454
ENSG00000110799	VWF	-5.54102
ENSG00000169291	SHE	-5.53616
ENSG00000129680	MAP7D3	-5.53325
ENSG00000185989	RASA3	-5.53111
ENSG00000135842	NIBAN1	-5.52325
ENSG00000253293	HOXA10	-5.52033
ENSG00000112964	GHR	-5.51725
ENSG00000175920	DOK7	-5.51413
ENSG00000137875	BCL2L10	-5.50977
ENSG00000178038	ALS2CL	-5.50532
ENSG00000186818	LILRB4	-5.50105
ENSG00000104267	CA2	-5.49958
ENSG00000115159	GPD2	-5.49475
ENSG00000261064	LINC02256	-5.49408
ENSG00000141338	ABCA8	-5.49125
ENSG00000114547	ROPN1B	-5.48967
ENSG00000229230	MT1P3	-5.48905
ENSG00000257446	ZNF878	-5.48815
ENSG00000001561	ENPP4	-5.48486
ENSG00000117226	GBP3	-5.47022
ENSG00000172349	IL16	-5.46154
ENSG00000155367	PPM1J	-5.45586
ENSG00000215302	AC127502.1	-5.45243
ENSG00000112343	TRIM38	-5.447
ENSG00000115361	ACADL	-5.44118
ENSG00000105550	FGF21	-5.43729
ENSG00000198074	AKR1B10	-5.43359
ENSG00000135678	CPM	-5.43216
ENSG00000171368	TPPP	-5.43039
ENSG00000161653	NAGS	-5.42531
ENSG00000140511	HAPLN3	-5.42004
ENSG00000163565	IFI16	-5.41728
ENSG00000101210	EEF1A2	-5.41443
ENSG00000139508	SLC46A3	-5.41306
ENSG00000198610	AKR1C4	-5.40961
ENSG00000248810	LINC02432	-5.40637
ENSG00000174945	AMZ1	-5.40049
ENSG00000186377	CYP4X1	-5.38301
ENSG00000109846	CRYAB	-5.38079
ENSG00000160190	SLC37A1	-5.37872
ENSG00000137078	SIT1	-5.37654
ENSG00000144063	MALL	-5.37385
ENSG00000173200	PARP15	-5.37374
ENSG00000198336	MYL4	-5.37352
ENSG00000223382	LINC01778	-5.37155
ENSG00000198223	CSF2RA	-5.37127
ENSG00000119715	ESRRB	-5.37124
ENSG00000135318	NT5E	-5.37023
ENSG00000146285	SCML4	-5.36955
ENSG00000164778	EN2	-5.36883
ENSG00000225506	CYP4A22-AS1	-5.36744
ENSG00000223813	AC007255.1	-5.3672
ENSG00000266916	ZNF793-AS1	-5.36629
ENSG00000241644	INMT	-5.36451
ENSG00000180525	PRR26	-5.35793
ENSG00000182240	BACE2	-5.35292
ENSG00000223804	AC244669.1	-5.34956
ENSG00000170296	GABARAP	-5.34678
ENSG00000132464	ENAM	-5.3257
ENSG00000255974	CYP2A6	-5.32009
ENSG00000141753	IGFBP4	-5.3169
ENSG00000170006	TMEM154	-5.3149
ENSG00000175274	TP53I11	-5.3098
ENSG00000170745	KCNS3	-5.30855
ENSG00000165105	RASEF	-5.3043
ENSG00000185010	F8	-5.30324
ENSG00000137628	DDX60	-5.30182
ENSG00000155158	TTC39B	-5.29341
ENSG00000213606	AKR1B10P1	-5.28632
ENSG00000104537	ANXA13	-5.27959
ENSG00000100360	IFT27	-5.27326
ENSG00000229644	NAMPTP1	-5.2715
ENSG00000168702	LRP1B	-5.26853
ENSG00000101460	MAP1LC3A	-5.26828
ENSG00000028137	TNFRSF1B	-5.26706
ENSG00000266066	POLRMTP1	-5.26217
ENSG00000278989	AP001148.1	-5.26121
ENSG00000141965	FEM1A	-5.25853
ENSG00000102362	SYTL4	-5.25702
ENSG00000230039	CCNYL5	-5.25326
ENSG00000223547	ZNF844	-5.2493
ENSG00000162909	CAPN2	-5.2486
ENSG00000148702	HABP2	-5.24598
ENSG00000147168	IL2RG	-5.24072
ENSG00000249364	AC112206.2	-5.24031
ENSG00000178826	TMEM139	-5.23956
ENSG00000260190	AL807752.5	-5.23817
ENSG00000144619	CNTN4	-5.23627
ENSG00000127152	BCL11B	-5.23622
ENSG00000265574	WDR45BP1	-5.23524
ENSG00000146005	PSD2	-5.23434
ENSG00000175928	LRRN1	-5.2335
ENSG00000280149	AC004877.2	-5.23337
ENSG00000104059	FAM189A1	-5.23329
ENSG00000273340	MICE	-5.23135
ENSG00000198502	HLA-DRB5	-5.22916
ENSG00000172348	RCAN2	-5.2284
ENSG00000099769	IGFALS	-5.22744
ENSG00000230074	AL162231.2	-5.223
ENSG00000272727	LINC02266	-5.21902
ENSG00000237517	DGCR5	-5.21901
ENSG00000177465	ACOT4	-5.21366
ENSG00000260886	TAT-AS1	-5.2114
ENSG00000198650	TAT	-5.20698
ENSG00000261644	AC007728.2	-5.20574
ENSG00000161896	IP6K3	-5.20395
ENSG00000080493	SLC4A4	-5.20048
ENSG00000256043	CTSO	-5.1891
ENSG00000067798	NAV3	-5.18785
ENSG00000228169	PPIAP19	-5.18542
ENSG00000146521	LINC01558	-5.18185
ENSG00000154678	PDE1C	-5.18147
ENSG00000167701	GPT	-5.17645
ENSG00000116785	CFHR3	-5.17578
ENSG00000276980	AC008760.2	-5.1731
ENSG00000231574	LINC02015	-5.16885
ENSG00000250237	AC010273.3	-5.15736
ENSG00000057704	TMCC3	-5.14619
ENSG00000174059	CD34	-5.14165
ENSG00000114480	GBE1	-5.1414
ENSG00000137573	SULF1	-5.13689
ENSG00000163817	SLC6A20	-5.13401
ENSG00000162482	AKR7A3	-5.12584
ENSG00000088386	SLC15A1	-5.12152
ENSG00000143001	TMEM61	-5.1214
ENSG00000185187	SIGIRR	-5.11886
ENSG00000196196	HRCT1	-5.11877
ENSG00000154783	FGD5	-5.11651
ENSG00000025423	HSD17B6	-5.11383
ENSG00000145908	ZNF300	-5.11188
ENSG00000122862	SRGN	-5.11086
ENSG00000144843	ADPRH	-5.10964
ENSG00000196126	HLA-DRB1	-5.10359
ENSG00000258793	AL355102.4	-5.0959
ENSG00000166391	MOGAT2	-5.09585
ENSG00000125910	S1PR4	-5.09364
ENSG00000180447	GAS1	-5.0903
ENSG00000105251	SHD	-5.0885
ENSG00000150625	GPM6A	-5.08793
ENSG00000172116	CD8B	-5.08733
ENSG00000178538	CA8	-5.08633
ENSG00000253570	RNF5P1	-5.08615
ENSG00000261251	Z97055.2	-5.08544
ENSG00000169297	NR0B1	-5.08543
ENSG00000154493	C10orf90	-5.08176
ENSG00000136514	RTP4	-5.0817
ENSG00000100441	KHNYN	-5.08157
ENSG00000136542	GALNT5	-5.08132
ENSG00000229512	AC068580.1	-5.07862
ENSG00000235812	ADAM21P1	-5.07655
ENSG00000010310	GIPR	-5.07295
ENSG00000137767	SQOR	-5.07285
ENSG00000273466	AC012510.1	-5.07186
ENSG00000184730	APOBR	-5.06864
ENSG00000100505	TRIM9	-5.06815
ENSG00000215845	TSTD1	-5.05118
ENSG00000188859	FAM78B	-5.04623
ENSG00000224122	POU6F2-AS1	-5.04426
ENSG00000136383	ALPK3	-5.03429
ENSG00000234745	HLA-B	-5.03107
ENSG00000232368	FTLP2	-5.03054
ENSG00000234819	AL353705.4	-5.02857
ENSG00000213246	SUPT4H1	-5.02707
ENSG00000153283	CD96	-5.02691
ENSG00000226564	FTH1P20	-5.02564
ENSG00000168389	MFSD2A	-5.02299
ENSG00000133019	CHRM3	-5.02184
ENSG00000250722	SELENOP	-5.02017
ENSG00000166780	BMERB1	-5.01922
ENSG00000240303	ACAD11	-5.01652
ENSG00000235663	SAPCD1-AS1	-5.01375
ENSG00000025708	TYMP	-5.01271
ENSG00000159261	CLDN14	-5.01091
ENSG00000234614	C2CD4D-AS1	-5.00981
ENSG00000080561	MID2	-5.00934
ENSG00000065413	ANKRD44	-5.00673
ENSG00000240032	LNCSRLR	-5.00656
ENSG00000154099	DNAAF1	-5.0063
ENSG00000131370	SH3BP5	-5.00146
ENSG00000163581	SLC2A2	-4.99619
ENSG00000163823	CCR1	-4.9956
ENSG00000130558	OLFM1	-4.99146
ENSG00000130303	BST2	-4.98485
ENSG00000184226	PCDH9	-4.9822
ENSG00000230787	PSAT1P3	-4.9817
ENSG00000284719	AL033527.4	-4.98053
ENSG00000078018	MAP2	-4.98024
ENSG00000203667	COX20	-4.97452
ENSG00000271858	Z84492.1	-4.96913
ENSG00000138378	STAT4	-4.96627
ENSG00000166432	ZMAT1	-4.96542
ENSG00000116885	OSCP1	-4.96179
ENSG00000184378	ACTRT3	-4.95559
ENSG00000128218	VPREB3	-4.9549
ENSG00000186466	AQP7P1	-4.949
ENSG00000166920	C15orf48	-4.94657
ENSG00000219665	ZNF433-AS1	-4.93379
ENSG00000110324	IL10RA	-4.92951
ENSG00000285737	LINC02680	-4.92722
ENSG00000261241	LINC02128	-4.92664
ENSG00000101977	MCF2	-4.92479
ENSG00000124785	NRN1	-4.92277
ENSG00000279428	AC087164.2	-4.9222
ENSG00000234350	AC007405.2	-4.92188
ENSG00000169071	ROR2	-4.92073
ENSG00000134365	CFHR4	-4.92062
ENSG00000136267	DGKB	-4.92048
ENSG00000121742	GJB6	-4.91939
ENSG00000134873	CLDN10	-4.91932
ENSG00000279355	NA	-4.91829
ENSG00000152049	KCNE4	-4.91661
ENSG00000156234	CXCL13	-4.91582
ENSG00000105825	TFPI2	-4.9149
ENSG00000130649	CYP2E1	-4.90543
ENSG00000010361	FUZ	-4.90067
ENSG00000277511	AC116407.2	-4.89992
ENSG00000177614	PGBD5	-4.89953
ENSG00000116194	ANGPTL1	-4.89674
ENSG00000133488	SEC14L4	-4.89457
ENSG00000203446	AC004988.1	-4.8941
ENSG00000155465	SLC7A7	-4.8929
ENSG00000160188	RSPH1	-4.86917
ENSG00000137460	FHDC1	-4.86824
ENSG00000069122	ADGRF5	-4.8682
ENSG00000154102	C16orf74	-4.86589
ENSG00000125775	SDCBP2	-4.86499
ENSG00000072315	TRPC5	-4.86428
ENSG00000253288	AC046195.1	-4.86316
ENSG00000227766	AL671277.1	-4.85914
ENSG00000246379	AC040168.1	-4.85783
ENSG00000178718	RPP25	-4.85682
ENSG00000242960	FTH1P23	-4.85167
ENSG00000088543	C3orf18	-4.83519
ENSG00000271503	CCL5	-4.83482
ENSG00000142303	ADAMTS10	-4.83447
ENSG00000235275	KRT18P16	-4.82295
ENSG00000185499	MUC1	-4.81768
ENSG00000242516	LINC00960	-4.81388
ENSG00000215458	AATBC	-4.81235
ENSG00000180509	KCNE1	-4.811
ENSG00000176532	PRR15	-4.81034
ENSG00000272419	LINC01145	-4.80928
ENSG00000229314	ORM1	-4.80874
ENSG00000226067	LINC00623	-4.80576
ENSG00000168961	LGALS9	-4.79914
ENSG00000005108	THSD7A	-4.79865
ENSG00000184106	TREML3P	-4.79833
ENSG00000168209	DDIT4	-4.79698
ENSG00000104043	ATP8B4	-4.78998
ENSG00000125637	PSD4	-4.78663
ENSG00000269313	MAGIX	-4.78516
ENSG00000231389	HLA-DPA1	-4.77489
ENSG00000198821	CD247	-4.77316
ENSG00000148483	TMEM236	-4.76276
ENSG00000171840	NINJ2	-4.7626
ENSG00000236117	LINC01639	-4.75859
ENSG00000166473	PKD1L2	-4.75844
ENSG00000234997	AC016745.1	-4.7556
ENSG00000204977	TRIM13	-4.74975
ENSG00000281741	AC241377.4	-4.74301
ENSG00000129990	SYT5	-4.74199
ENSG00000188505	NCCRP1	-4.74179
ENSG00000256262	USP30-AS1	-4.73839
ENSG00000243566	UPK3B	-4.73816
ENSG00000164122	ASB5	-4.73779
ENSG00000261693	AC134682.1	-4.73724
ENSG00000112218	GPR63	-4.7367
ENSG00000262484	CCER2	-4.73651
ENSG00000183186	C2CD4C	-4.7365
ENSG00000220685	AL139094.1	-4.73637
ENSG00000126217	MCF2L	-4.73565
ENSG00000140450	ARRDC4	-4.73549
ENSG00000278075	AC114341.1	-4.73521
ENSG00000204710	SPDYC	-4.73473
ENSG00000226251	LINC02608	-4.73463
ENSG00000158955	WNT9B	-4.73462
ENSG00000235448	LURAP1L-AS1	-4.73402
ENSG00000229325	ACAP2-IT1	-4.73337
ENSG00000183479	TREX2	-4.73261
ENSG00000138670	RASGEF1B	-4.73209
ENSG00000226733	AL138826.1	-4.73182
ENSG00000265190	ANXA8	-4.73081
ENSG00000188001	TPRG1	-4.72905
ENSG00000181804	SLC9A9	-4.72772
ENSG00000041515	MYO16	-4.72745
ENSG00000090006	LTBP4	-4.72309
ENSG00000110723	EXPH5	-4.71677
ENSG00000131171	SH3BGRL	-4.71621
ENSG00000235831	BHLHE40-AS1	-4.71508
ENSG00000213626	LBH	-4.71464
ENSG00000121900	TMEM54	-4.71463
ENSG00000233929	MT1XP1	-4.71232
ENSG00000206337	HCP5	-4.70981
ENSG00000176855	KRT18P28	-4.7091
ENSG00000155849	ELMO1	-4.70674
ENSG00000280143	AP000892.4	-4.70569
ENSG00000128274	A4GALT	-4.70555
ENSG00000137941	TTLL7	-4.7023
ENSG00000254418	SPON1-AS1	-4.7012
ENSG00000256751	PLBD1-AS1	-4.70048
ENSG00000273599	AL731571.1	-4.69829
ENSG00000240065	PSMB9	-4.69804
ENSG00000266962	AC067852.2	-4.69445
ENSG00000260704	LINC00543	-4.69362
ENSG00000232451	AC018467.1	-4.69348
ENSG00000272941	AC083862.1	-4.68721
ENSG00000186868	MAPT	-4.68232
ENSG00000244607	CCDC13	-4.67786
ENSG00000002745	WNT16	-4.66953
ENSG00000277013	AC008556.1	-4.66426
ENSG00000110446	SLC15A3	-4.66398
ENSG00000112303	VNN2	-4.66359
ENSG00000203727	SAMD5	-4.66348
ENSG00000266976	AC079466.1	-4.65515
ENSG00000182983	ZNF662	-4.65424
ENSG00000262801	U91319.1	-4.6513
ENSG00000253305	PCDHGB6	-4.6451
ENSG00000173237	C11orf86	-4.63834
ENSG00000183111	ARHGEF37	-4.63729
ENSG00000175489	LRRC25	-4.63588
ENSG00000163412	EIF4E3	-4.62865
ENSG00000169860	P2RY1	-4.62789
ENSG00000136250	AOAH	-4.62453
ENSG00000240224	UGT1A5	-4.62428
ENSG00000162618	ADGRL4	-4.62181
ENSG00000139832	RAB20	-4.6147
ENSG00000272768	AC004854.2	-4.61256
ENSG00000179630	LACC1	-4.612
ENSG00000235947	EGOT	-4.60938
ENSG00000081853	PCDHGA2	-4.60269
ENSG00000276850	AC245041.2	-4.60214
ENSG00000148965	SAA4	-4.5926
ENSG00000173535	TNFRSF10C	-4.58645
ENSG00000135636	DYSF	-4.58218
ENSG00000232060	SLC4A1APP1	-4.57987
ENSG00000177599	ZNF491	-4.57831
ENSG00000154914	USP43	-4.57803
ENSG00000179073	TAAR3P	-4.57757
ENSG00000227695	DNMBP-AS1	-4.57678
ENSG00000175336	APOF	-4.57438
ENSG00000175287	PHYHD1	-4.57276
ENSG00000112182	BACH2	-4.57245
ENSG00000223825	DAZAP2P1	-4.57167
ENSG00000024422	EHD2	-4.57064
ENSG00000225783	MIAT	-4.5683
ENSG00000272264	AC009686.2	-4.56543
ENSG00000134668	SPOCD1	-4.56076
ENSG00000073756	PTGS2	-4.55965
ENSG00000262902	MTCO1P40	-4.55635
ENSG00000232517	AC112198.2	-4.55551
ENSG00000134321	RSAD2	-4.55422
ENSG00000093072	ADA2	-4.55175
ENSG00000131016	AKAP12	-4.55023
ENSG00000009790	TRAF3IP3	-4.54071
ENSG00000170379	TCAF2	-4.52957
ENSG00000101846	STS	-4.52927
ENSG00000224050	NA	-4.52716
ENSG00000067840	PDZD4	-4.52637
ENSG00000231245	C1DP1	-4.52412
ENSG00000279602	AC109326.1	-4.52398
ENSG00000213171	LINGO4	-4.52355
ENSG00000279369	AC046185.3	-4.52281
ENSG00000223715	LINC01208	-4.52235
ENSG00000050628	PTGER3	-4.52234
ENSG00000231769	AL035701.1	-4.5215
ENSG00000156427	FGF18	-4.52147
ENSG00000184619	KRBA2	-4.52102
ENSG00000266302	AC098850.3	-4.52089
ENSG00000272195	AL356512.1	-4.52083
ENSG00000181634	TNFSF15	-4.52072
ENSG00000279744	AC132938.6	-4.52006
ENSG00000242082	SLC5A4-AS1	-4.51957
ENSG00000263237	AC106796.1	-4.51871
ENSG00000258603	AC005225.2	-4.5154
ENSG00000151287	TEX30	-4.51204
ENSG00000054277	OPN3	-4.50838
ENSG00000244701	AC004918.1	-4.50809
ENSG00000110887	DAO	-4.50737
ENSG00000160219	GAB3	-4.50564
ENSG00000251396	LINC01301	-4.50251
ENSG00000174640	SLCO2A1	-4.49692
ENSG00000173221	GLRX	-4.49685
ENSG00000134369	NAV1	-4.49581
ENSG00000165949	IFI27	-4.49426
ENSG00000251209	LINC00923	-4.49424
ENSG00000099337	KCNK6	-4.49401
ENSG00000234825	XRCC6P2	-4.49097
ENSG00000148841	ITPRIP	-4.49029
ENSG00000198535	C2CD4A	-4.48979
ENSG00000198744	MTCO3P12	-4.4897
ENSG00000145284	SCD5	-4.48847
ENSG00000248538	AC022784.1	-4.48763
ENSG00000184731	FAM110C	-4.48694
ENSG00000276600	RAB7B	-4.48465
ENSG00000205542	TMSB4X	-4.48014
ENSG00000115009	CCL20	-4.47765
ENSG00000137507	LRRC32	-4.47483
ENSG00000196776	CD47	-4.46882
ENSG00000181649	PHLDA2	-4.46703
ENSG00000183837	PNMA3	-4.46363
ENSG00000163995	ABLIM2	-4.45637
ENSG00000174125	TLR1	-4.45504
ENSG00000270002	AC022028.2	-4.45494
ENSG00000225492	GBP1P1	-4.45229
ENSG00000170500	LONRF2	-4.45156
ENSG00000239445	ST3GAL6-AS1	-4.45039
ENSG00000166446	CDYL2	-4.44779
ENSG00000142173	COL6A2	-4.4465
ENSG00000107954	NEURL1	-4.44379
ENSG00000187554	TLR5	-4.43755
ENSG00000133328	PLAAT2	-4.43707
ENSG00000180881	CAPS2	-4.43565
ENSG00000281358	RASSF1-AS1	-4.42663
ENSG00000214249	CTAGE11P	-4.42485
ENSG00000267519	AC020916.1	-4.42348
ENSG00000173281	PPP1R3B	-4.41977
ENSG00000108551	RASD1	-4.41594
ENSG00000106258	CYP3A5	-4.41159
ENSG00000246022	ALDH1L1-AS2	-4.40774
ENSG00000162520	SYNC	-4.40672
ENSG00000162078	ZG16B	-4.40473
ENSG00000100330	MTMR3	-4.40322
ENSG00000128335	APOL2	-4.39808
ENSG00000159398	CES5A	-4.3969
ENSG00000136826	KLF4	-4.39599
ENSG00000260418	AL023284.4	-4.39485
ENSG00000247627	MTND4P12	-4.38752
ENSG00000170075	GPR37L1	-4.38617
ENSG00000171017	LRRC8E	-4.38394
ENSG00000138109	CYP2C9	-4.38323
ENSG00000072163	LIMS2	-4.37749
ENSG00000197182	MIRLET7BHG	-4.3757
ENSG00000236740	AL033384.1	-4.36648
ENSG00000081923	ATP8B1	-4.36455
ENSG00000137267	TUBB2A	-4.36193
ENSG00000180787	ZFP3	-4.35949
ENSG00000004799	PDK4	-4.3565
ENSG00000242715	CCDC169	-4.35452
ENSG00000243830	AC092865.1	-4.35256
ENSG00000118508	RAB32	-4.35233
ENSG00000213290	PGK1P2	-4.35029
ENSG00000180596	H2BC4	-4.3492
ENSG00000156345	CDK20	-4.34875
ENSG00000154589	LY96	-4.3319
ENSG00000155962	CLIC2	-4.32833
ENSG00000138411	HECW2	-4.32474
ENSG00000114248	LRRC31	-4.32116
ENSG00000180535	BHLHA15	-4.31895
ENSG00000156127	BATF	-4.30922
ENSG00000233937	AC008443.1	-4.30907
ENSG00000138061	CYP1B1	-4.3073
ENSG00000269940	AL049840.5	-4.30638
ENSG00000206344	HCG27	-4.30294
ENSG00000109107	ALDOC	-4.3016
ENSG00000169136	ATF5	-4.30113
ENSG00000185614	INKA1	-4.30104
ENSG00000285294	LINC00842	-4.29884
ENSG00000165512	ZNF22	-4.29818
ENSG00000010030	ETV7	-4.29705
ENSG00000140284	SLC27A2	-4.28964
ENSG00000135604	STX11	-4.28906
ENSG00000255455	AP003486.1	-4.28338
ENSG00000185101	ANO9	-4.27944
ENSG00000179256	SMCO3	-4.27908
ENSG00000171357	LURAP1	-4.27892
ENSG00000128872	TMOD2	-4.27885
ENSG00000280135	AL096816.1	-4.27696
ENSG00000274373	AC148476.1	-4.27659
ENSG00000244752	CRYBB2	-4.2761
ENSG00000179111	HES7	-4.27442
ENSG00000133962	CATSPERB	-4.27418
ENSG00000073734	ABCB11	-4.27368
ENSG00000260459	FTLP14	-4.27342
ENSG00000248185	AC025445.1	-4.27216
ENSG00000197632	SERPINB2	-4.27166
ENSG00000259433	AC051619.2	-4.27115
ENSG00000153902	LGI4	-4.27111
ENSG00000182272	B4GALNT4	-4.27102
ENSG00000117152	RGS4	-4.27099
ENSG00000274383	AC103691.1	-4.27076
ENSG00000149646	CNBD2	-4.2707
ENSG00000162490	DRAXIN	-4.27047
ENSG00000284727	AC116562.3	-4.27039
ENSG00000215006	CHCHD2P2	-4.27031
ENSG00000241680	RPL31P49	-4.27022
ENSG00000177679	SRRM3	-4.27011
ENSG00000143171	RXRG	-4.26994
ENSG00000258792	AL137230.2	-4.26993
ENSG00000233215	LINC01687	-4.26985
ENSG00000165495	PKNOX2	-4.2695
ENSG00000146955	RAB19	-4.26917
ENSG00000273760	AC245041.1	-4.26846
ENSG00000082684	SEMA5B	-4.26779
ENSG00000251411	AC093827.3	-4.26756
ENSG00000186743	TPI1P3	-4.26727
ENSG00000198553	KCNRG	-4.26717
ENSG00000081052	COL4A4	-4.26661
ENSG00000168405	CMAHP	-4.26638
ENSG00000153234	NR4A2	-4.26111
ENSG00000105612	DNASE2	-4.25789
ENSG00000187800	PEAR1	-4.25454
ENSG00000266865	AC138207.8	-4.25404
ENSG00000135077	HAVCR2	-4.25291
ENSG00000185038	MROH2A	-4.24944
ENSG00000137752	CASP1	-4.24864
ENSG00000163638	ADAMTS9	-4.24689
ENSG00000229619	MBNL1-AS1	-4.24559
ENSG00000196159	FAT4	-4.24284
ENSG00000216937	CCDC7	-4.24151
ENSG00000144908	ALDH1L1	-4.23648
ENSG00000214455	RCN1P2	-4.22762
ENSG00000151376	ME3	-4.22744
ENSG00000167996	FTH1	-4.22614
ENSG00000151948	GLT1D1	-4.22529
ENSG00000128203	ASPHD2	-4.22156
ENSG00000169583	CLIC3	-4.21513
ENSG00000214313	AZGP1P1	-4.21269
ENSG00000187288	CIDEC	-4.20931
ENSG00000221923	ZNF880	-4.20351
ENSG00000103196	CRISPLD2	-4.1944
ENSG00000184986	TMEM121	-4.19202
ENSG00000167333	TRIM68	-4.18772
ENSG00000106853	PTGR1	-4.18711
ENSG00000140285	FGF7	-4.18552
ENSG00000155254	MARVELD1	-4.18505
ENSG00000204086	RPA4	-4.18251
ENSG00000147894	C9orf72	-4.17799
ENSG00000273018	FAM106A	-4.17751
ENSG00000261051	AC107021.2	-4.17538
ENSG00000165359	INTS6L	-4.17436
ENSG00000204529	GUCY2EP	-4.17313
ENSG00000272449	AL139246.5	-4.17079
ENSG00000182107	TMEM30B	-4.16595
ENSG00000223723	BX842568.2	-4.16284
ENSG00000237417	XRCC6P1	-4.1627
ENSG00000248019	FAM13A-AS1	-4.15612
ENSG00000166840	GLYATL1	-4.15599
ENSG00000243710	CFAP57	-4.15345
ENSG00000096060	FKBP5	-4.1519
ENSG00000255642	PABPC1P4	-4.14929
ENSG00000282849	AL359834.1	-4.1454
ENSG00000187583	PLEKHN1	-4.14346
ENSG00000235899	LINC01564	-4.13871
ENSG00000139278	GLIPR1	-4.13241
ENSG00000127774	EMC6	-4.13191
ENSG00000132274	TRIM22	-4.13149
ENSG00000146373	RNF217	-4.12462
ENSG00000101000	PROCR	-4.12395
ENSG00000150051	MKX	-4.12294
ENSG00000080007	DDX43	-4.11924
ENSG00000255310	AF131215.5	-4.11817
ENSG00000157103	SLC6A1	-4.11235
ENSG00000268069	AC004466.1	-4.11217
ENSG00000230333	AC004160.1	-4.11146
ENSG00000046889	PREX2	-4.10825
ENSG00000213362	FTH1P12	-4.10776
ENSG00000139874	SSTR1	-4.10429
ENSG00000250303	LINC02762	-4.10319
ENSG00000118514	ALDH8A1	-4.10204
ENSG00000254614	AP003068.2	-4.09777
ENSG00000185561	TLCD2	-4.09728
ENSG00000260765	CES1P2	-4.09474
ENSG00000165633	VSTM4	-4.09012
ENSG00000249249	AC010226.1	-4.08869
ENSG00000259343	TMC3-AS1	-4.08448
ENSG00000124097	HMGB1P1	-4.08426
ENSG00000084636	COL16A1	-4.08336
ENSG00000161011	SQSTM1	-4.08003
ENSG00000222001	AC106876.1	-4.07997
ENSG00000236366	AL359313.1	-4.07544
ENSG00000270504	AL391422.4	-4.07413
ENSG00000278834	AC073508.3	-4.07173
ENSG00000166833	NAV2	-4.06724
ENSG00000250608	AC010210.1	-4.06455
ENSG00000166816	LDHD	-4.06349
ENSG00000151778	SERP2	-4.0626
ENSG00000153714	LURAP1L	-4.0622
ENSG00000165521	EML5	-4.06152
ENSG00000157514	TSC22D3	-4.06055
ENSG00000140379	BCL2A1	-4.05932
ENSG00000235263	AL928921.1	-4.0569
ENSG00000272030	AL162258.2	-4.05592
ENSG00000156804	FBXO32	-4.05431
ENSG00000175793	SFN	-4.04857
ENSG00000141934	PLPP2	-4.04798
ENSG00000163874	ZC3H12A	-4.04627
ENSG00000144810	COL8A1	-4.04606
ENSG00000124942	AHNAK	-4.04372
ENSG00000258199	AC073896.4	-4.04234
ENSG00000236341	AL161740.1	-4.04207
ENSG00000115840	SLC25A12	-4.03818
ENSG00000213406	ANXA2P1	-4.03581
ENSG00000233695	GAS6-AS1	-4.03456
ENSG00000117643	MAN1C1	-4.03232
ENSG00000100003	SEC14L2	-4.0298
ENSG00000102524	TNFSF13B	-4.02487
ENSG00000257732	AC089983.1	-4.02126
ENSG00000164197	RNF180	-4.01448
ENSG00000153086	ACMSD	-4.0092
ENSG00000277147	LINC00869	-4.00802
ENSG00000155307	SAMSN1	-4.00794
ENSG00000167642	SPINT2	-4.00346
ENSG00000280184	AL023806.3	-4.002
ENSG00000084764	MAPRE3	-4.00049
ENSG00000171444	MCC	-3.99945
ENSG00000131746	TNS4	-3.99792
ENSG00000179674	ARL14	-3.99726
ENSG00000259470	KRT8P9	-3.99594
ENSG00000183066	WBP2NL	-3.99513
ENSG00000187608	ISG15	-3.99398
ENSG00000175161	CADM2	-3.99299
ENSG00000204291	COL15A1	-3.98092
ENSG00000149260	CAPN5	-3.97986
ENSG00000277022	AL031663.3	-3.97737
ENSG00000164078	MST1R	-3.97715
ENSG00000264235	AP005329.1	-3.97676
ENSG00000180539	C9orf139	-3.97271
ENSG00000184144	CNTN2	-3.9714
ENSG00000183671	GPR1	-3.97126
ENSG00000179577	AP003471.1	-3.971
ENSG00000221963	APOL6	-3.96968
ENSG00000083454	P2RX5	-3.96943
ENSG00000232774	AL355916.1	-3.96823
ENSG00000178623	GPR35	-3.9682
ENSG00000276651	AC007950.2	-3.96809
ENSG00000155269	GPR78	-3.96807
ENSG00000076706	MCAM	-3.96792
ENSG00000197496	SLC2A10	-3.96762
ENSG00000139515	PDX1	-3.96751
ENSG00000106511	MEOX2	-3.96737
ENSG00000276867	AC074050.4	-3.96721
ENSG00000139890	REM2	-3.96679
ENSG00000278206	AL031320.2	-3.96669
ENSG00000215795	AL390728.2	-3.96663
ENSG00000184524	CEND1	-3.96647
ENSG00000273473	BX649601.1	-3.96632
ENSG00000205363	INSYN1	-3.96625
ENSG00000256056	AC087257.2	-3.96508
ENSG00000176723	ZNF843	-3.96493
ENSG00000119917	IFIT3	-3.96355
ENSG00000166292	TMEM100	-3.96085
ENSG00000106034	CPED1	-3.96077
ENSG00000185168	LINC00482	-3.96045
ENSG00000185745	IFIT1	-3.95963
ENSG00000112357	PEX7	-3.94293
ENSG00000164220	F2RL2	-3.94211
ENSG00000139985	ADAM21	-3.94029
ENSG00000280837	CPS1-IT1	-3.9389
ENSG00000223940	KRT8P8	-3.93552
ENSG00000248740	LINC02428	-3.93247
ENSG00000056558	TRAF1	-3.92948
ENSG00000124496	TRERF1	-3.929
ENSG00000257335	MGAM	-3.92819
ENSG00000140323	DISP2	-3.92562
ENSG00000211454	AKR7L	-3.92364
ENSG00000170509	HSD17B13	-3.92253
ENSG00000136842	TMOD1	-3.92134
ENSG00000206077	ZDHHC11B	-3.91982
ENSG00000163975	MELTF	-3.91703
ENSG00000000971	CFH	-3.91385
ENSG00000100036	SLC35E4	-3.91135
ENSG00000233892	PAIP1P1	-3.90597
ENSG00000167207	NOD2	-3.90356
ENSG00000205710	C17orf107	-3.9014
ENSG00000004776	HSPB6	-3.90136
ENSG00000259804	AC027682.1	-3.89253
ENSG00000230555	AL450326.1	-3.89214
ENSG00000178752	ERFE	-3.89112
ENSG00000188636	RTL6	-3.88356
ENSG00000187045	TMPRSS6	-3.8831
ENSG00000108370	RGS9	-3.8819
ENSG00000167136	ENDOG	-3.88083
ENSG00000156222	SLC28A1	-3.87751
ENSG00000159674	SPON2	-3.87531
ENSG00000256139	AC007637.1	-3.87448
ENSG00000047936	ROS1	-3.87011
ENSG00000187837	H1-2	-3.86805
ENSG00000143603	KCNN3	-3.86673
ENSG00000185386	MAPK11	-3.86386
ENSG00000178075	GRAMD1C	-3.8573
ENSG00000065717	TLE2	-3.85727
ENSG00000111339	ART4	-3.85268
ENSG00000249948	GBA3	-3.85086
ENSG00000275131	AC241952.2	-3.84959
ENSG00000104892	KLC3	-3.84631
ENSG00000065833	ME1	-3.84623
ENSG00000258733	LINC02328	-3.84504
ENSG00000255200	PGAM1P8	-3.84401
ENSG00000130270	ATP8B3	-3.8386
ENSG00000165424	ZCCHC24	-3.83592
ENSG00000243753	HLA-L	-3.83524
ENSG00000168477	TNXB	-3.83369
ENSG00000140416	TPM1	-3.83297
ENSG00000080503	SMARCA2	-3.83144
ENSG00000167705	RILP	-3.83098
ENSG00000132003	ZSWIM4	-3.82769
ENSG00000260604	AL590004.3	-3.82599
ENSG00000233621	LINC01137	-3.82537
ENSG00000175264	CHST1	-3.82404
ENSG00000225790	AC007953.1	-3.82336
ENSG00000159208	CIART	-3.82289
ENSG00000235033	DAAM2-AS1	-3.82111
ENSG00000112406	HECA	-3.81858
ENSG00000250786	SNHG18	-3.81732
ENSG00000078114	NEBL	-3.8162
ENSG00000139144	PIK3C2G	-3.81299
ENSG00000159110	IFNAR2	-3.81235
ENSG00000175315	CST6	-3.81112
ENSG00000117228	GBP1	-3.81077
ENSG00000130052	STARD8	-3.80907
ENSG00000185915	KLHL34	-3.80411
ENSG00000022556	NLRP2	-3.80284
ENSG00000280587	LINC01348	-3.8016
ENSG00000171388	APLN	-3.79866
ENSG00000133106	EPSTI1	-3.79464
ENSG00000056972	TRAF3IP2	-3.79352
ENSG00000181830	SLC35C1	-3.79315
ENSG00000106617	PRKAG2	-3.79309
ENSG00000181982	CCDC149	-3.78239
ENSG00000272325	NUDT3	-3.77589
ENSG00000128849	CGNL1	-3.77564
ENSG00000126838	PZP	-3.77344
ENSG00000224334	AP000357.1	-3.77292
ENSG00000003147	ICA1	-3.77205
ENSG00000136286	MYO1G	-3.76979
ENSG00000072133	RPS6KA6	-3.76846
ENSG00000224063	AC007319.1	-3.76232
ENSG00000237350	CDC42P6	-3.76098
ENSG00000139725	RHOF	-3.75926
ENSG00000250548	LINC01303	-3.75818
ENSG00000117245	KIF17	-3.75765
ENSG00000137673	MMP7	-3.75495
ENSG00000186352	ANKRD37	-3.75428
ENSG00000146215	CRIP3	-3.75369
ENSG00000213866	YBX1P10	-3.74689
ENSG00000133794	ARNTL	-3.74614
ENSG00000143333	RGS16	-3.74576
ENSG00000050030	NEXMIF	-3.74517
ENSG00000171451	DSEL	-3.74491
ENSG00000284196	AL158064.1	-3.74429
ENSG00000148926	ADM	-3.74226
ENSG00000111886	GABRR2	-3.74156
ENSG00000231711	LINC00899	-3.74032
ENSG00000255240	AP001636.3	-3.74003
ENSG00000020633	RUNX3	-3.73941
ENSG00000149090	PAMR1	-3.73855
ENSG00000263563	UBBP4	-3.73816
ENSG00000278948	AL031587.5	-3.73809
ENSG00000111907	TPD52L1	-3.73579
ENSG00000125538	IL1B	-3.72933
ENSG00000173698	ADGRG2	-3.72883
ENSG00000073711	PPP2R3A	-3.7283
ENSG00000135046	ANXA1	-3.72589
ENSG00000162595	DIRAS3	-3.72516
ENSG00000143502	SUSD4	-3.72497
ENSG00000010704	HFE	-3.72496
ENSG00000165935	SMCO2	-3.72467
ENSG00000117148	ACTL8	-3.72257
ENSG00000215644	GCGR	-3.72083
ENSG00000233058	LINC00884	-3.71762
ENSG00000244067	GSTA2	-3.71572
ENSG00000277496	AL357033.4	-3.71204
ENSG00000137331	IER3	-3.71008
ENSG00000259207	ITGB3	-3.70753
ENSG00000144837	PLA1A	-3.70593
ENSG00000253276	CCDC71L	-3.70494
ENSG00000099256	PRTFDC1	-3.70177
ENSG00000168939	SPRY3	-3.70055
ENSG00000227471	AKR1B15	-3.69895
ENSG00000139211	AMIGO2	-3.69633
ENSG00000147642	SYBU	-3.69629
ENSG00000128285	MCHR1	-3.69596
ENSG00000140274	DUOXA2	-3.69533
ENSG00000104415	CCN4	-3.6948
ENSG00000130234	ACE2	-3.69218
ENSG00000146112	PPP1R18	-3.69008
ENSG00000120279	MYCT1	-3.68949
ENSG00000163749	CCDC158	-3.68829
ENSG00000156510	HKDC1	-3.68796
ENSG00000105499	PLA2G4C	-3.68755
ENSG00000126947	ARMCX1	-3.68736
ENSG00000116985	BMP8B	-3.68611
ENSG00000047365	ARAP2	-3.68418
ENSG00000085831	TTC39A	-3.68396
ENSG00000119681	LTBP2	-3.68264
ENSG00000197147	LRRC8B	-3.68068
ENSG00000168071	CCDC88B	-3.67825
ENSG00000189143	CLDN4	-3.67679
ENSG00000268621	IGFL2-AS1	-3.67566
ENSG00000119938	PPP1R3C	-3.67516
ENSG00000247095	MIR210HG	-3.6718
ENSG00000154133	ROBO4	-3.67167
ENSG00000250696	AC111000.4	-3.67081
ENSG00000168672	LRATD2	-3.67033
ENSG00000105835	NAMPT	-3.66928
ENSG00000182400	TRAPPC6B	-3.66895
ENSG00000133661	SFTPD	-3.66696
ENSG00000270030	AC136475.7	-3.66673
ENSG00000260490	MYL12BP1	-3.66421
ENSG00000106560	GIMAP2	-3.66399
ENSG00000064989	CALCRL	-3.66167
ENSG00000132357	CARD6	-3.66147
ENSG00000276317	AL357033.3	-3.65962
ENSG00000164308	ERAP2	-3.6593
ENSG00000255737	AGAP2-AS1	-3.65583
ENSG00000173227	SYT12	-3.65579
ENSG00000251301	LINC02384	-3.65212
ENSG00000248485	PCP4L1	-3.64797
ENSG00000234975	FTH1P2	-3.64244
ENSG00000196600	SLC22A25	-3.6409
ENSG00000178104	PDE4DIP	-3.63956
ENSG00000102359	SRPX2	-3.63895
ENSG00000174808	BTC	-3.63799
ENSG00000135373	EHF	-3.63633
ENSG00000145780	FEM1C	-3.63383
ENSG00000261618	LINC02605	-3.63084
ENSG00000163629	PTPN13	-3.6299
ENSG00000173166	RAPH1	-3.62412
ENSG00000255182	AC084125.2	-3.62338
ENSG00000140465	CYP1A1	-3.62107
ENSG00000261220	AC103706.1	-3.61958
ENSG00000123689	G0S2	-3.61647
ENSG00000169247	SH3TC2	-3.61524
ENSG00000085662	AKR1B1	-3.61059
ENSG00000139547	RDH16	-3.6104
ENSG00000116157	GPX7	-3.60331
ENSG00000273328	AC099329.2	-3.60319
ENSG00000182866	LCK	-3.60028
ENSG00000138771	SHROOM3	-3.59972
ENSG00000233432	MTIF2P1	-3.59169
ENSG00000227347	HNRNPKP2	-3.58828
ENSG00000273419	AC004877.1	-3.58626
ENSG00000166823	MESP1	-3.58608
ENSG00000280344	AC009166.2	-3.58592
ENSG00000236078	LINC01447	-3.58588
ENSG00000229368	AC090587.2	-3.585
ENSG00000227910	AC092634.3	-3.58489
ENSG00000235613	NSRP1P1	-3.58365
ENSG00000226310	AL022157.1	-3.58296
ENSG00000260302	AP005482.2	-3.58296
ENSG00000162989	KCNJ3	-3.5827
ENSG00000005073	HOXA11	-3.58243
ENSG00000258927	AL133467.2	-3.58199
ENSG00000147003	CLTRN	-3.58075
ENSG00000183742	MACC1	-3.58075
ENSG00000114405	C3orf14	-3.57964
ENSG00000283566	AC243725.1	-3.57951
ENSG00000272275	AC092687.3	-3.57846
ENSG00000250056	LINC01018	-3.578
ENSG00000158683	PKD1L1	-3.57632
ENSG00000013364	MVP	-3.57169
ENSG00000100985	MMP9	-3.566
ENSG00000258301	VASH1-AS1	-3.56489
ENSG00000204264	PSMB8	-3.56288
ENSG00000152749	GPR180	-3.55958
ENSG00000143479	DYRK3	-3.55875
ENSG00000147813	NAPRT	-3.55808
ENSG00000285554	AC242988.2	-3.55132
ENSG00000069424	KCNAB2	-3.54984
ENSG00000278175	GLIDR	-3.54892
ENSG00000233930	KRTAP5-AS1	-3.54886
ENSG00000258017	AC011603.3	-3.54793
ENSG00000158747	NBL1	-3.54395
ENSG00000163701	IL17RE	-3.54353
ENSG00000110628	SLC22A18	-3.54311
ENSG00000156299	TIAM1	-3.54277
ENSG00000072954	TMEM38A	-3.54207
ENSG00000100558	PLEK2	-3.53953
ENSG00000146278	PNRC1	-3.53654
ENSG00000262769	AC025627.1	-3.53628
ENSG00000116183	PAPPA2	-3.53624
ENSG00000166736	HTR3A	-3.53586
ENSG00000174939	ASPHD1	-3.53024
ENSG00000173269	MMRN2	-3.52262
ENSG00000127946	HIP1	-3.51982
ENSG00000281831	AL645929.2	-3.51971
ENSG00000102466	FGF14	-3.51749
ENSG00000162804	SNED1	-3.51534
ENSG00000173110	HSPA6	-3.51479
ENSG00000166349	RAG1	-3.51335
ENSG00000265480	KRT18P55	-3.51185
ENSG00000169184	MN1	-3.50767
ENSG00000237238	BMS1P10	-3.50691
ENSG00000164879	CA3	-3.50663
ENSG00000059378	PARP12	-3.50615
ENSG00000199133	MIRLET7D	-3.50536
ENSG00000163431	LMOD1	-3.50528
ENSG00000129521	EGLN3	-3.50503
ENSG00000172382	PRSS27	-3.50428
ENSG00000134198	TSPAN2	-3.50406
ENSG00000149557	FEZ1	-3.50319
ENSG00000285106	AC016831.6	-3.50146
ENSG00000123240	OPTN	-3.499
ENSG00000070404	FSTL3	-3.4929
ENSG00000146674	IGFBP3	-3.49186
ENSG00000243694	LINC02027	-3.49138
ENSG00000203780	FANK1	-3.49016
ENSG00000222019	URAHP	-3.48994
ENSG00000123338	NCKAP1L	-3.48433
ENSG00000133477	FAM83F	-3.48
ENSG00000197149	AC107956.1	-3.47895
ENSG00000233830	EIF4HP1	-3.47033
ENSG00000139269	INHBE	-3.46975
ENSG00000114626	ABTB1	-3.46762
ENSG00000197601	FAR1	-3.46643
ENSG00000182247	UBE2E2	-3.45212
ENSG00000088726	TMEM40	-3.45006
ENSG00000185189	NRBP2	-3.44916
ENSG00000180773	SLC36A4	-3.44704
ENSG00000226986	AC092017.1	-3.44311
ENSG00000161677	JOSD2	-3.44119
ENSG00000140945	CDH13	-3.44105
ENSG00000169509	CRCT1	-3.44098
ENSG00000271754	AL355802.3	-3.43457
ENSG00000085491	SLC25A24	-3.43432
ENSG00000237440	ZNF737	-3.43311
ENSG00000169248	CXCL11	-3.43145
ENSG00000204632	HLA-G	-3.43105
ENSG00000204616	TRIM31	-3.43066
ENSG00000134627	PIWIL4	-3.42611
ENSG00000177570	SAMD12	-3.42463
ENSG00000132000	PODNL1	-3.42281
ENSG00000274897	PANO1	-3.41812
ENSG00000235217	TSPY26P	-3.4175
ENSG00000179399	GPC5	-3.41497
ENSG00000067066	SP100	-3.41482
ENSG00000139971	ARMH4	-3.41455
ENSG00000161243	FBXO27	-3.41434
ENSG00000139800	ZIC5	-3.41307
ENSG00000196507	TCEAL3	-3.41259
ENSG00000187994	RINL	-3.41204
ENSG00000162757	C1orf74	-3.41023
ENSG00000173212	MAB21L3	-3.40877
ENSG00000156006	NAT2	-3.40794
ENSG00000196118	CCDC189	-3.40785
ENSG00000114737	CISH	-3.4055
ENSG00000215039	CD27-AS1	-3.40538
ENSG00000152952	PLOD2	-3.4052
ENSG00000179104	TMTC2	-3.40456
ENSG00000204758	AC008429.1	-3.40366
ENSG00000215218	UBE2QL1	-3.40085
ENSG00000105426	PTPRS	-3.39794
ENSG00000111859	NEDD9	-3.39779
ENSG00000108448	TRIM16L	-3.3904
ENSG00000255151	GLYATL1B	-3.38696
ENSG00000234199	LINC01191	-3.38679
ENSG00000146411	SLC2A12	-3.38659
ENSG00000115271	GCA	-3.38519
ENSG00000149968	MMP3	-3.38356
ENSG00000125347	IRF1	-3.38202
ENSG00000169418	NPR1	-3.38127
ENSG00000240602	AADACP1	-3.37989
ENSG00000161958	FGF11	-3.37832
ENSG00000077092	RARB	-3.37653
ENSG00000149418	ST14	-3.37652
ENSG00000133985	TTC9	-3.37629
ENSG00000235314	LINC00957	-3.37545
ENSG00000163827	LRRC2	-3.37536
ENSG00000152583	SPARCL1	-3.37466
ENSG00000170775	GPR37	-3.37397
ENSG00000179873	NLRP11	-3.37381
ENSG00000204681	GABBR1	-3.37293
ENSG00000183508	TENT5C	-3.37251
ENSG00000066185	ZMYND12	-3.37019
ENSG00000196511	TPK1	-3.36888
ENSG00000197019	SERTAD1	-3.36783
ENSG00000131981	LGALS3	-3.36752
ENSG00000249476	AC008467.1	-3.36619
ENSG00000188993	LRRC66	-3.36116
ENSG00000255545	AP004608.1	-3.36059
ENSG00000168994	PXDC1	-3.36004
ENSG00000182308	DCAF4L1	-3.36
ENSG00000145901	TNIP1	-3.35833
ENSG00000283267	FAM237B	-3.35813
ENSG00000114529	C3orf52	-3.35794
ENSG00000154016	GRAP	-3.35756
ENSG00000108556	CHRNE	-3.35619
ENSG00000142089	IFITM3	-3.34914
ENSG00000153291	SLC25A27	-3.34836
ENSG00000269220	LINC00528	-3.34756
ENSG00000112212	TSPO2	-3.34397
ENSG00000163131	CTSS	-3.34267
ENSG00000231768	LINC01354	-3.33468
ENSG00000269929	MIRLET7A1HG	-3.33288
ENSG00000215915	ATAD3C	-3.33216
ENSG00000224415	AC007683.1	-3.33188
ENSG00000034510	TMSB10	-3.32896
ENSG00000181458	TMEM45A	-3.32419
ENSG00000065534	MYLK	-3.32394
ENSG00000009765	IYD	-3.32313
ENSG00000163898	LIPH	-3.32151
ENSG00000215895	HSPA5P1	-3.32045
ENSG00000144852	NR1I2	-3.31803
ENSG00000249992	TMEM158	-3.31714
ENSG00000118990	GLRXP3	-3.31675
ENSG00000242992	FTH1P4	-3.31535
ENSG00000091986	CCDC80	-3.31457
ENSG00000204103	MAFB	-3.31395
ENSG00000232022	FAAHP1	-3.31381
ENSG00000157343	ARMC12	-3.31331
ENSG00000129910	CDH15	-3.3118
ENSG00000261286	ATP2C2-AS1	-3.31163
ENSG00000134072	CAMK1	-3.31122
ENSG00000184060	ADAP2	-3.30922
ENSG00000151150	ANK3	-3.30837
ENSG00000109667	SLC2A9	-3.30458
ENSG00000235957	COX7CP1	-3.30023
[truncated: 7,784 more rows]

## Sheet: HB-284
Ensembl gene ID	symbol	logFC
ENSG00000173432	SAA1	-19.3253
ENSG00000166741	NNMT	-16.6873
ENSG00000124875	CXCL6	-15.2236
ENSG00000135480	KRT7	-15.0212
ENSG00000117594	HSD11B1	-14.6931
ENSG00000108691	CCL2	-14.6832
ENSG00000162366	PDZK1IP1	-14.5622
ENSG00000134339	SAA2	-14.2835
ENSG00000178922	HYI	-13.8341
ENSG00000147027	TMEM47	-13.7998
ENSG00000236882	LINC01554	-13.3948
ENSG00000124107	SLPI	-13.3178
ENSG00000158825	CDA	-13.302
ENSG00000147573	TRIM55	-13.2835
ENSG00000052344	PRSS8	-13.1978
ENSG00000165105	RASEF	-13.1631
ENSG00000132693	CRP	-12.9219
ENSG00000115221	ITGB6	-12.7836
ENSG00000115602	IL1RL1	-12.7372
ENSG00000277893	SRD5A2	-12.4368
ENSG00000041982	TNC	-12.3601
ENSG00000121895	TMEM156	-12.355
ENSG00000163739	CXCL1	-12.3384
ENSG00000136305	CIDEB	-12.3227
ENSG00000058085	LAMC2	-12.3101
ENSG00000151892	GFRA1	-12.2242
ENSG00000237596	AL138828.1	-12.0078
ENSG00000132530	XAF1	-11.9105
ENSG00000260549	MT1L	-11.8837
ENSG00000010438	PRSS3	-11.852
ENSG00000077420	APBB1IP	-11.78
ENSG00000180861	LINC01559	-11.7662
ENSG00000178860	MSC	-11.6803
ENSG00000113805	CNTN3	-11.5835
ENSG00000145945	FAM50B	-11.509
ENSG00000248187	AC078850.1	-11.4814
ENSG00000162654	GBP4	-11.45
ENSG00000108242	CYP2C18	-11.1847
ENSG00000171747	LGALS4	-11.1785
ENSG00000162896	PIGR	-11.1579
ENSG00000142684	ZNF593	-11.1454
ENSG00000259207	ITGB3	-11.1216
ENSG00000244122	UGT1A7	-11.0645
ENSG00000151136	BTBD11	-11.0589
ENSG00000189292	ALKAL2	-11.0379
ENSG00000048052	HDAC9	-11.0333
ENSG00000158125	XDH	-11.0315
ENSG00000170458	CD14	-11.0063
ENSG00000120907	ADRA1A	-10.9987
ENSG00000131620	ANO1	-10.9561
ENSG00000169509	CRCT1	-10.9521
ENSG00000270607	AC009549.1	-10.9429
ENSG00000132703	APCS	-10.9306
ENSG00000230623	AC104461.1	-10.8924
ENSG00000134802	SLC43A3	-10.8821
ENSG00000163430	FSTL1	-10.8669
ENSG00000173077	DELEC1	-10.8571
ENSG00000203727	SAMD5	-10.8176
ENSG00000164078	MST1R	-10.8034
ENSG00000112299	VNN1	-10.7771
ENSG00000044012	GUCA2B	-10.7206
ENSG00000076662	ICAM3	-10.7111
ENSG00000166183	ASPG	-10.6883
ENSG00000259370	AC103740.1	-10.6684
ENSG00000080573	COL5A3	-10.6529
ENSG00000148671	ADIRF	-10.6492
ENSG00000171819	ANGPTL7	-10.631
ENSG00000262160	AC020978.5	-10.627
ENSG00000165259	HDX	-10.6269
ENSG00000265158	LRRC37A7P	-10.6249
ENSG00000138347	MYPN	-10.6168
ENSG00000276850	AC245041.2	-10.5786
ENSG00000106123	EPHB6	-10.5688
ENSG00000139626	ITGB7	-10.567
ENSG00000188910	GJB3	-10.5519
ENSG00000135905	DOCK10	-10.5447
ENSG00000109906	ZBTB16	-10.5134
ENSG00000173349	SFT2D3	-10.501
ENSG00000073734	ABCB11	-10.4835
ENSG00000169291	SHE	-10.479
ENSG00000265190	ANXA8	-10.4788
ENSG00000136867	SLC31A2	-10.4736
ENSG00000196440	ARMCX4	-10.4683
ENSG00000188906	LRRK2	-10.4225
ENSG00000273149	AL138963.4	-10.3955
ENSG00000272688	AP005329.3	-10.3928
ENSG00000236345	SCAT8	-10.377
ENSG00000166333	ILK	-10.3136
ENSG00000111700	SLCO1B3	-10.3072
ENSG00000256612	CYP2B7P	-10.2923
ENSG00000147065	MSN	-10.2915
ENSG00000168685	IL7R	-10.2419
ENSG00000165124	SVEP1	-10.2113
ENSG00000171885	AQP4	-10.2065
ENSG00000262801	U91319.1	-10.205
ENSG00000198483	ANKRD35	-10.1932
ENSG00000122420	PTGFR	-10.1636
ENSG00000285155	AC092153.1	-10.1377
ENSG00000204941	PSG5	-10.0749
ENSG00000224982	TMEM233	-10.0722
ENSG00000163817	SLC6A20	-10.0722
ENSG00000136732	GYPC	-10.0512
ENSG00000156127	BATF	-10.0503
ENSG00000072163	LIMS2	-10.0291
ENSG00000115112	TFCP2L1	-10.0242
ENSG00000169067	ACTBL2	-10.0072
ENSG00000166073	GPR176	-9.98833
ENSG00000198680	TUSC1	-9.98634
ENSG00000226306	NPY6R	-9.96753
ENSG00000011638	TMEM159	-9.96045
ENSG00000196632	WNK3	-9.94966
ENSG00000172348	RCAN2	-9.93579
ENSG00000229689	AC009237.3	-9.93029
ENSG00000120659	TNFSF11	-9.92072
ENSG00000148346	LCN2	-9.91984
ENSG00000148965	SAA4	-9.91381
ENSG00000163898	LIPH	-9.87819
ENSG00000237523	LINC00857	-9.8637
ENSG00000224721	AC007182.1	-9.85829
ENSG00000235531	MSC-AS1	-9.84677
ENSG00000231924	PSG1	-9.81321
ENSG00000163220	S100A9	-9.81109
ENSG00000243135	UGT1A3	-9.79463
ENSG00000212916	MAP10	-9.78439
ENSG00000260314	MRC1	-9.78257
ENSG00000152689	RASGRP3	-9.76077
ENSG00000212719	LINC02693	-9.75516
ENSG00000166396	SERPINB7	-9.75029
ENSG00000237767	LINC01370	-9.74156
ENSG00000133477	FAM83F	-9.70409
ENSG00000112769	LAMA4	-9.69193
ENSG00000172782	FADS6	-9.65598
ENSG00000257335	MGAM	-9.65196
ENSG00000100033	PRODH	-9.62122
ENSG00000135046	ANXA1	-9.56995
ENSG00000243137	PSG4	-9.56042
ENSG00000121207	LRAT	-9.55051
ENSG00000221947	XKR9	-9.54719
ENSG00000254399	GLYATL1P4	-9.51716
ENSG00000127954	STEAP4	-9.51292
ENSG00000203721	LINC00862	-9.5026
ENSG00000197601	FAR1	-9.49952
ENSG00000151364	KCTD14	-9.48701
ENSG00000179593	ALOX15B	-9.48566
ENSG00000183671	GPR1	-9.4462
ENSG00000113492	AGXT2	-9.4294
ENSG00000179674	ARL14	-9.39857
ENSG00000177675	CD163L1	-9.39532
ENSG00000172380	GNG12	-9.34754
ENSG00000109272	PF4V1	-9.31207
ENSG00000261644	AC007728.2	-9.31019
ENSG00000257219	LNCOG	-9.30194
ENSG00000182793	GSTA5	-9.30146
ENSG00000148677	ANKRD1	-9.30055
ENSG00000242048	AC093583.1	-9.29659
ENSG00000099954	CECR2	-9.29135
ENSG00000175040	CHST2	-9.27858
ENSG00000106688	SLC1A1	-9.27696
ENSG00000163923	RPL39L	-9.25948
ENSG00000176595	KBTBD11	-9.25638
ENSG00000140519	RHCG	-9.25569
ENSG00000002745	WNT16	-9.25343
ENSG00000257732	AC089983.1	-9.25043
ENSG00000143341	HMCN1	-9.2392
ENSG00000025423	HSD17B6	-9.23332
ENSG00000152977	ZIC1	-9.22803
ENSG00000166888	STAT6	-9.22438
ENSG00000227403	LINC01806	-9.2233
ENSG00000273760	AC245041.1	-9.21292
ENSG00000164283	ESM1	-9.18215
ENSG00000138378	STAT4	-9.17532
ENSG00000204540	PSORS1C1	-9.16934
ENSG00000171385	KCND3	-9.16273
ENSG00000210100	MT-TI	-9.15759
ENSG00000138166	DUSP5	-9.15723
ENSG00000166840	GLYATL1	-9.15393
ENSG00000137875	BCL2L10	-9.14395
ENSG00000271361	HTATSF1P2	-9.14354
ENSG00000111341	MGP	-9.13905
ENSG00000231013	AC013275.1	-9.08226
ENSG00000283199	C13orf46	-9.07544
ENSG00000135636	DYSF	-9.06471
ENSG00000138079	SLC3A1	-9.05804
ENSG00000069431	ABCC9	-9.02601
ENSG00000156535	CD109	-9.02194
ENSG00000135094	SDS	-9.02145
ENSG00000143195	ILDR2	-9.01602
ENSG00000100652	SLC10A1	-9.00619
ENSG00000247516	MIR4458HG	-8.9833
ENSG00000158859	ADAMTS4	-8.97319
ENSG00000065320	NTN1	-8.94631
ENSG00000188171	ZNF626	-8.92921
ENSG00000170743	SYT9	-8.9289
ENSG00000163638	ADAMTS9	-8.92495
ENSG00000254416	LINC02732	-8.91965
ENSG00000006555	TTC22	-8.91579
ENSG00000102032	RENBP	-8.91139
ENSG00000133019	CHRM3	-8.90462
ENSG00000169860	P2RY1	-8.89245
ENSG00000013588	GPRC5A	-8.89078
ENSG00000136689	IL1RN	-8.88902
ENSG00000187229	AC100800.1	-8.88538
ENSG00000172123	SLFN12	-8.87534
ENSG00000274173	AL035661.1	-8.8534
ENSG00000283413	AC008703.1	-8.84072
ENSG00000213058	AL365357.1	-8.82391
ENSG00000171017	LRRC8E	-8.8191
ENSG00000235523	AL135924.2	-8.80777
ENSG00000061918	GUCY1B1	-8.78406
ENSG00000211896	IGHG1	-8.77168
ENSG00000132821	VSTM2L	-8.76926
ENSG00000140274	DUOXA2	-8.75772
ENSG00000123610	TNFAIP6	-8.75769
ENSG00000132938	MTUS2	-8.75192
ENSG00000164949	GEM	-8.7402
ENSG00000255823	MTRNR2L8	-8.72937
ENSG00000138722	MMRN1	-8.70486
ENSG00000166920	C15orf48	-8.68863
ENSG00000280208	GGT4P	-8.6792
ENSG00000259881	AC092384.2	-8.66973
ENSG00000152463	OLAH	-8.66625
ENSG00000154153	RETREG1	-8.64774
ENSG00000006606	CCL26	-8.64724
ENSG00000170955	CAVIN3	-8.63821
ENSG00000179776	CDH5	-8.63789
ENSG00000187720	THSD4	-8.62753
ENSG00000110852	CLEC2B	-8.62679
ENSG00000258603	AC005225.2	-8.60978
ENSG00000183668	PSG9	-8.6051
ENSG00000184860	SDR42E1	-8.59793
ENSG00000203857	HSD3B1	-8.59731
ENSG00000140563	MCTP2	-8.59286
ENSG00000250548	LINC01303	-8.59163
ENSG00000211592	IGKC	-8.59011
ENSG00000058404	CAMK2B	-8.58688
ENSG00000214860	EVPLL	-8.57862
ENSG00000284652	BX323043.1	-8.57855
ENSG00000237440	ZNF737	-8.57794
ENSG00000260704	LINC00543	-8.57641
ENSG00000241119	UGT1A9	-8.56966
ENSG00000237927	AL078604.2	-8.5657
ENSG00000064042	LIMCH1	-8.56296
ENSG00000235269	LINC02331	-8.54482
ENSG00000158731	OR10J6P	-8.53411
ENSG00000135077	HAVCR2	-8.52341
ENSG00000156299	TIAM1	-8.50879
ENSG00000228262	LINC01320	-8.50076
ENSG00000127329	PTPRB	-8.49754
ENSG00000101460	MAP1LC3A	-8.49342
ENSG00000145911	N4BP3	-8.49262
ENSG00000167207	NOD2	-8.48271
ENSG00000181481	RNF135	-8.47821
ENSG00000185467	KPNA7	-8.47583
ENSG00000101017	CD40	-8.46691
ENSG00000140279	DUOX2	-8.45613
ENSG00000110244	APOA4	-8.45515
ENSG00000155307	SAMSN1	-8.43511
ENSG00000093072	ADA2	-8.4348
ENSG00000198729	PPP1R14C	-8.42922
ENSG00000155926	SLA	-8.4114
ENSG00000164099	PRSS12	-8.41097
ENSG00000116852	KIF21B	-8.40133
ENSG00000176845	METRNL	-8.40046
ENSG00000235385	LINC02154	-8.39692
ENSG00000177409	SAMD9L	-8.39468
ENSG00000125810	CD93	-8.39329
ENSG00000140835	CHST4	-8.38588
ENSG00000150656	CNDP1	-8.38547
ENSG00000167612	ANKRD33	-8.37157
ENSG00000118990	GLRXP3	-8.36659
ENSG00000237248	LINC00987	-8.36408
ENSG00000228812	LAMA5-AS1	-8.35952
ENSG00000136881	BAAT	-8.35754
ENSG00000155659	VSIG4	-8.34483
ENSG00000227066	Z98257.1	-8.32963
ENSG00000100038	TOP3B	-8.32808
ENSG00000134830	C5AR2	-8.32783
ENSG00000144810	COL8A1	-8.3258
ENSG00000100097	LGALS1	-8.32344
ENSG00000243629	LINC00880	-8.31916
ENSG00000219797	PPIAP9	-8.31767
ENSG00000204528	PSORS1C3	-8.30741
ENSG00000204936	CD177	-8.30382
ENSG00000165887	ANKRD2	-8.29641
ENSG00000185215	TNFAIP2	-8.28957
ENSG00000265254	AC015917.2	-8.28931
ENSG00000141506	PIK3R5	-8.27886
ENSG00000154262	ABCA6	-8.27317
ENSG00000106366	SERPINE1	-8.2702
ENSG00000173702	MUC13	-8.26694
ENSG00000082397	EPB41L3	-8.25415
ENSG00000171408	PDE7B	-8.23541
ENSG00000156113	KCNMA1	-8.22157
ENSG00000136999	CCN3	-8.20226
ENSG00000163661	PTX3	-8.18624
ENSG00000168491	CCDC110	-8.17879
ENSG00000198542	ITGBL1	-8.17693
ENSG00000117009	KMO	-8.17467
ENSG00000162645	GBP2	-8.16191
ENSG00000173369	C1QB	-8.15112
ENSG00000069812	HES2	-8.13222
ENSG00000153822	KCNJ16	-8.13042
ENSG00000285554	AC242988.2	-8.12663
ENSG00000151790	TDO2	-8.12512
ENSG00000113389	NPR3	-8.10913
ENSG00000215018	COL28A1	-8.10529
ENSG00000116991	SIPA1L2	-8.10099
ENSG00000156006	NAT2	-8.09686
ENSG00000140459	CYP11A1	-8.08982
ENSG00000169429	CXCL8	-8.08376
ENSG00000166927	MS4A7	-8.07778
ENSG00000127920	GNG11	-8.07386
ENSG00000111713	GYS2	-8.06703
ENSG00000187122	SLIT1	-8.04838
ENSG00000151388	ADAMTS12	-8.04776
ENSG00000223723	BX842568.2	-8.0468
ENSG00000215124	AMD1P4	-8.04653
ENSG00000167105	TMEM92	-8.04423
ENSG00000134548	SPX	-8.04372
ENSG00000106034	CPED1	-8.03597
ENSG00000150782	IL18	-8.03055
ENSG00000180543	TSPYL5	-8.02928
ENSG00000252690	AC105339.2	-8.02815
ENSG00000184292	TACSTD2	-8.02643
ENSG00000172346	CSDC2	-8.02542
ENSG00000237975	FLG-AS1	-8.02341
ENSG00000164825	DEFB1	-8.02029
ENSG00000125966	MMP24	-8.01141
ENSG00000285417	BX571818.1	-8.0069
ENSG00000178662	CSRNP3	-8.00561
ENSG00000130300	PLVAP	-7.99707
ENSG00000173237	C11orf86	-7.97606
ENSG00000079112	CDH17	-7.97281
ENSG00000113600	C9	-7.96873
ENSG00000026751	SLAMF7	-7.96605
ENSG00000255974	CYP2A6	-7.96281
ENSG00000154133	ROBO4	-7.95282
ENSG00000214866	DCDC2C	-7.9462
ENSG00000104892	KLC3	-7.94243
ENSG00000124467	PSG8	-7.93455
ENSG00000173535	TNFRSF10C	-7.92474
ENSG00000129988	LBP	-7.92064
ENSG00000136872	ALDOB	-7.91268
ENSG00000074370	ATP2A3	-7.90713
ENSG00000243232	PCDHAC2	-7.90591
ENSG00000145247	OCIAD2	-7.89545
ENSG00000153563	CD8A	-7.88464
ENSG00000269964	MEI4	-7.8767
ENSG00000229124	VIM-AS1	-7.85786
ENSG00000173200	PARP15	-7.8578
ENSG00000204291	COL15A1	-7.85469
ENSG00000178965	ERICH3	-7.83883
ENSG00000172995	ARPP21	-7.83583
ENSG00000145777	TSLP	-7.83338
ENSG00000132185	FCRLA	-7.83252
ENSG00000110723	EXPH5	-7.81965
ENSG00000007171	NOS2	-7.81698
ENSG00000137507	LRRC32	-7.81089
ENSG00000107282	APBA1	-7.80551
ENSG00000134531	EMP1	-7.7988
ENSG00000124102	PI3	-7.79443
ENSG00000109819	PPARGC1A	-7.78467
ENSG00000242221	PSG2	-7.78316
ENSG00000115648	MLPH	-7.77141
ENSG00000173267	SNCG	-7.77084
ENSG00000139567	ACVRL1	-7.76489
ENSG00000156920	ADGRG4	-7.76372
ENSG00000278071	AL161669.3	-7.76303
ENSG00000272851	AC096772.2	-7.75957
ENSG00000205809	KLRC2	-7.75957
ENSG00000136869	TLR4	-7.7564
ENSG00000139725	RHOF	-7.75606
ENSG00000229656	ITGB1-DT	-7.74897
ENSG00000278989	AP001148.1	-7.73959
ENSG00000264230	ANXA8L1	-7.73904
ENSG00000227471	AKR1B15	-7.73324
ENSG00000106823	ECM2	-7.72316
ENSG00000120594	PLXDC2	-7.71338
ENSG00000138119	MYOF	-7.71329
ENSG00000272727	LINC02266	-7.71178
ENSG00000146233	CYP39A1	-7.6995
ENSG00000154451	GBP5	-7.69228
ENSG00000140470	ADAMTS17	-7.69128
ENSG00000230849	GOT2P2	-7.68681
ENSG00000187024	PTRH1	-7.68179
ENSG00000162897	FCAMR	-7.68099
ENSG00000162949	CAPN13	-7.67669
ENSG00000022267	FHL1	-7.67494
ENSG00000100985	MMP9	-7.67069
ENSG00000160181	TFF2	-7.66876
ENSG00000163735	CXCL5	-7.66181
ENSG00000224511	LINC00365	-7.6602
ENSG00000154678	PDE1C	-7.6579
ENSG00000241794	SPRR2A	-7.65708
ENSG00000116882	HAO2	-7.64727
ENSG00000197261	C6orf141	-7.6409
ENSG00000253628	AC110011.1	-7.63819
ENSG00000258017	AC011603.3	-7.63254
ENSG00000174059	CD34	-7.61826
ENSG00000071242	RPS6KA2	-7.6169
ENSG00000164116	GUCY1A1	-7.61623
ENSG00000115468	EFHD1	-7.61595
ENSG00000038945	MSR1	-7.61407
ENSG00000100031	GGT1	-7.60986
ENSG00000262823	AC127521.1	-7.60567
ENSG00000111249	CUX2	-7.60386
ENSG00000134516	DOCK2	-7.59039
ENSG00000171551	ECEL1	-7.58702
ENSG00000264006	AKR1C8P	-7.58535
ENSG00000227117	HORMAD2-AS1	-7.57959
ENSG00000111799	COL12A1	-7.57921
ENSG00000196126	HLA-DRB1	-7.57898
ENSG00000104415	CCN4	-7.578
ENSG00000100505	TRIM9	-7.55823
ENSG00000024422	EHD2	-7.55823
ENSG00000106236	NPTX2	-7.55598
ENSG00000146399	TAAR1	-7.55585
ENSG00000138646	HERC5	-7.55487
ENSG00000272914	AL359532.1	-7.55036
ENSG00000183018	SPNS2	-7.54593
ENSG00000211772	TRBC2	-7.53203
ENSG00000198286	CARD11	-7.52865
ENSG00000108342	CSF3	-7.52815
ENSG00000102755	FLT1	-7.52772
ENSG00000251442	LINC01094	-7.52724
ENSG00000213967	ZNF726	-7.52612
ENSG00000256811	AC079360.1	-7.51928
ENSG00000153283	CD96	-7.50444
ENSG00000228705	LINC00659	-7.50045
ENSG00000104490	NCALD	-7.49948
ENSG00000240583	AQP1	-7.49797
ENSG00000104903	LYL1	-7.49717
ENSG00000167772	ANGPTL4	-7.49639
ENSG00000229221	HNRNPA1P66	-7.49568
ENSG00000223865	HLA-DPB1	-7.49552
ENSG00000187498	COL4A1	-7.49522
ENSG00000205323	SARNP	-7.49344
ENSG00000159231	CBR3	-7.48654
ENSG00000074416	MGLL	-7.48154
ENSG00000277737	FP325317.1	-7.47582
ENSG00000133561	GIMAP6	-7.47385
ENSG00000146215	CRIP3	-7.47276
ENSG00000163823	CCR1	-7.47193
ENSG00000186994	KANK3	-7.46831
ENSG00000130558	OLFM1	-7.46831
ENSG00000230787	PSAT1P3	-7.46636
ENSG00000167642	SPINT2	-7.46588
ENSG00000135828	RNASEL	-7.46583
ENSG00000168679	SLC16A4	-7.45525
ENSG00000167798	C3P1	-7.43856
ENSG00000223969	AC002456.1	-7.43779
ENSG00000101405	OXT	-7.436
ENSG00000237223	SULT1C2P1	-7.43303
ENSG00000267452	LINC02073	-7.43175
ENSG00000026025	VIM	-7.42307
ENSG00000028137	TNFRSF1B	-7.41042
ENSG00000136573	BLK	-7.40707
ENSG00000275830	AL390755.1	-7.40683
ENSG00000166736	HTR3A	-7.40677
ENSG00000086300	SNX10	-7.40379
ENSG00000171772	SYCE1	-7.4011
ENSG00000281655	AP000851.2	-7.40036
ENSG00000159189	C1QC	-7.3833
ENSG00000163219	ARHGAP25	-7.37734
ENSG00000269968	AC006064.4	-7.37538
ENSG00000187823	RTL4	-7.37505
ENSG00000102524	TNFSF13B	-7.3742
ENSG00000163803	PLB1	-7.37314
ENSG00000173040	EVC2	-7.37301
ENSG00000260418	AL023284.4	-7.37257
ENSG00000203446	AC004988.1	-7.37042
ENSG00000197935	ZNF311	-7.36899
ENSG00000184226	PCDH9	-7.36697
ENSG00000171444	MCC	-7.36227
ENSG00000157554	ERG	-7.34923
ENSG00000069122	ADGRF5	-7.34569
ENSG00000130234	ACE2	-7.34494
ENSG00000273305	AC009237.15	-7.34344
ENSG00000231437	LINC01750	-7.34342
ENSG00000281162	LINC01127	-7.34201
ENSG00000180525	PRR26	-7.34199
ENSG00000152661	GJA1	-7.34147
ENSG00000072315	TRPC5	-7.34038
ENSG00000164692	COL1A2	-7.34013
ENSG00000253288	AC046195.1	-7.3374
ENSG00000218819	TDRD15	-7.33715
ENSG00000210195	MT-TT	-7.33333
ENSG00000198829	SUCNR1	-7.3259
ENSG00000163295	ALPI	-7.31753
ENSG00000120156	TEK	-7.31387
ENSG00000176435	CLEC14A	-7.3135
ENSG00000178828	RNF186	-7.31337
ENSG00000215861	AC245297.1	-7.30817
ENSG00000141431	ASXL3	-7.30659
ENSG00000118156	ZNF541	-7.3063
ENSG00000267052	AC005050.1	-7.30628
ENSG00000225706	PTPRD-AS1	-7.30315
ENSG00000167191	GPRC5B	-7.29863
ENSG00000153707	PTPRD	-7.2973
ENSG00000129465	RIPK3	-7.28149
ENSG00000248383	PCDHAC1	-7.28009
ENSG00000285294	LINC00842	-7.27722
ENSG00000276600	RAB7B	-7.2766
ENSG00000186115	CYP4F2	-7.27573
ENSG00000228923	AP000355.1	-7.27428
ENSG00000229372	SZT2-AS1	-7.27408
ENSG00000273221	AL355816.2	-7.2736
ENSG00000238142	BX284668.5	-7.27281
ENSG00000001561	ENPP4	-7.27173
ENSG00000198205	ZXDA	-7.27158
ENSG00000117226	GBP3	-7.27125
ENSG00000261040	WFDC21P	-7.2693
ENSG00000244701	AC004918.1	-7.26722
ENSG00000205622	AP001042.1	-7.26587
ENSG00000189419	SPATA41	-7.25631
ENSG00000187474	FPR3	-7.24923
ENSG00000115165	CYTIP	-7.24863
ENSG00000139144	PIK3C2G	-7.24483
ENSG00000213386	AC022217.2	-7.24359
ENSG00000164035	EMCN	-7.24349
ENSG00000206532	NA	-7.24057
ENSG00000247081	BAALC-AS1	-7.23903
ENSG00000174611	KY	-7.23797
ENSG00000113209	PCDHB5	-7.23775
ENSG00000166148	AVPR1A	-7.23759
ENSG00000187288	CIDEC	-7.23398
ENSG00000116176	TPSG1	-7.23328
ENSG00000139508	SLC46A3	-7.22922
ENSG00000175287	PHYHD1	-7.22483
ENSG00000109738	GLRB	-7.21897
ENSG00000277734	TRAC	-7.21504
ENSG00000134871	COL4A2	-7.21245
ENSG00000178826	TMEM139	-7.21109
ENSG00000162894	FCMR	-7.20896
ENSG00000155265	GOLGA7B	-7.20817
ENSG00000166750	SLFN5	-7.20683
ENSG00000156466	GDF6	-7.20273
ENSG00000181804	SLC9A9	-7.20193
ENSG00000023445	BIRC3	-7.19675
ENSG00000198796	ALPK2	-7.1885
ENSG00000167165	UGT1A6	-7.17945
ENSG00000172349	IL16	-7.17774
ENSG00000139278	GLIPR1	-7.17644
ENSG00000175264	CHST1	-7.17502
ENSG00000244607	CCDC13	-7.1716
ENSG00000181541	MAB21L2	-7.17032
ENSG00000232451	AC018467.1	-7.17009
ENSG00000237514	PTP4A1P7	-7.16889
ENSG00000228666	KRT18P1	-7.16801
ENSG00000204086	RPA4	-7.168
ENSG00000165140	FBP1	-7.166
ENSG00000140285	FGF7	-7.16241
ENSG00000163453	IGFBP7	-7.16184
ENSG00000151365	THRSP	-7.14372
ENSG00000019169	MARCO	-7.13911
ENSG00000100385	IL2RB	-7.13858
ENSG00000277013	AC008556.1	-7.13794
ENSG00000224237	MICOS10P3	-7.13739
ENSG00000275302	CCL4	-7.13492
ENSG00000236056	GAPDHP14	-7.13444
ENSG00000241544	LINC02029	-7.13246
ENSG00000163239	TDRD10	-7.1315
ENSG00000249267	LINC00939	-7.13058
ENSG00000124212	PTGIS	-7.13056
ENSG00000121236	TRIM6	-7.12944
ENSG00000266976	AC079466.1	-7.12883
ENSG00000154258	ABCA9	-7.1053
ENSG00000101981	F9	-7.10003
ENSG00000162618	ADGRL4	-7.09556
ENSG00000284196	AL158064.1	-7.09473
ENSG00000284377	AL589669.1	-7.09337
ENSG00000080007	DDX43	-7.09324
ENSG00000273143	AL355512.1	-7.09307
ENSG00000184254	ALDH1A3	-7.09274
ENSG00000122787	AKR1D1	-7.09245
ENSG00000087116	ADAMTS2	-7.07963
ENSG00000234518	PTGES3P1	-7.07339
ENSG00000225783	MIAT	-7.06279
ENSG00000087258	GNAO1	-7.0602
ENSG00000120279	MYCT1	-7.05726
ENSG00000125675	GRIA3	-7.05711
ENSG00000103710	RASL12	-7.05623
ENSG00000134668	SPOCD1	-7.0553
ENSG00000272264	AC009686.2	-7.05479
ENSG00000079257	LXN	-7.05356
ENSG00000213512	GBP7	-7.04472
ENSG00000260604	AL590004.3	-7.03238
ENSG00000026508	CD44	-7.02483
ENSG00000277632	CCL3	-7.02153
ENSG00000168427	KLHL30	-7.02089
ENSG00000111913	RIPOR2	-7.0197
ENSG00000154016	GRAP	-7.01455
ENSG00000205106	LINC02716	-7.01362
ENSG00000213406	ANXA2P1	-7.0127
ENSG00000106541	AGR2	-7.01099
ENSG00000111404	RERGL	-7.01002
ENSG00000234456	MAGI2-AS3	-7.00444
ENSG00000182107	TMEM30B	-6.98008
ENSG00000174640	SLCO2A1	-6.97669
ENSG00000135604	STX11	-6.97415
ENSG00000188089	PLA2G4E	-6.97393
ENSG00000112559	MDFI	-6.97386
ENSG00000260653	AC237221.1	-6.97306
ENSG00000174125	TLR1	-6.97161
ENSG00000247033	AC099508.1	-6.96999
ENSG00000271503	CCL5	-6.96711
ENSG00000170006	TMEM154	-6.9657
ENSG00000106258	CYP3A5	-6.96428
ENSG00000128510	CPA4	-6.95965
ENSG00000183580	FBXL7	-6.95733
ENSG00000168016	TRANK1	-6.94881
ENSG00000161896	IP6K3	-6.94009
ENSG00000068831	RASGRP2	-6.93706
ENSG00000182866	LCK	-6.93701
ENSG00000077279	DCX	-6.93623
ENSG00000170442	KRT86	-6.93609
ENSG00000272789	AC010976.2	-6.93267
ENSG00000133328	PLAAT2	-6.93198
ENSG00000152128	TMEM163	-6.93148
ENSG00000184408	KCND2	-6.93036
ENSG00000227694	RPL23AP74	-6.93027
ENSG00000235847	LDHAP7	-6.92931
ENSG00000270002	AC022028.2	-6.92839
ENSG00000225492	GBP1P1	-6.92769
ENSG00000137727	ARHGAP20	-6.91463
ENSG00000115457	IGFBP2	-6.91155
ENSG00000111339	ART4	-6.89856
ENSG00000155465	SLC7A7	-6.89799
ENSG00000037280	FLT4	-6.8908
ENSG00000197083	ZNF300P1	-6.88861
ENSG00000257894	AC027288.3	-6.88808
ENSG00000167037	SGSM1	-6.88618
ENSG00000162344	FGF19	-6.88576
ENSG00000227158	AC073621.2	-6.88377
ENSG00000162078	ZG16B	-6.88224
ENSG00000236184	TCEA1P4	-6.88177
ENSG00000261371	PECAM1	-6.87224
ENSG00000143119	CD53	-6.85834
ENSG00000130635	COL5A1	-6.85627
ENSG00000146352	CLVS2	-6.84963
ENSG00000210107	MT-TQ	-6.84492
ENSG00000162722	TRIM58	-6.84371
ENSG00000186469	GNG2	-6.8416
ENSG00000269985	AL021328.1	-6.84038
ENSG00000236740	AL033384.1	-6.83992
ENSG00000134343	ANO3	-6.83722
ENSG00000197043	ANXA6	-6.83112
ENSG00000157303	SUSD3	-6.82243
ENSG00000185477	GPRIN3	-6.81715
ENSG00000175175	PPM1E	-6.81104
ENSG00000135525	MAP7	-6.8095
ENSG00000175793	SFN	-6.80839
ENSG00000100342	APOL1	-6.80604
ENSG00000102931	ARL2BP	-6.79877
ENSG00000169248	CXCL11	-6.79833
ENSG00000128052	KDR	-6.79766
ENSG00000112796	ENPP5	-6.79613
ENSG00000269939	PCF11-AS1	-6.79591
ENSG00000159212	CLIC6	-6.79292
ENSG00000282057	AC092807.4	-6.79206
ENSG00000258689	LINC01269	-6.79206
ENSG00000235812	ADAM21P1	-6.79099
ENSG00000105371	ICAM4	-6.79098
ENSG00000174236	REP15	-6.78969
ENSG00000228707	AL691426.1	-6.78935
ENSG00000233415	AL133419.1	-6.78907
ENSG00000142303	ADAMTS10	-6.7888
ENSG00000258430	AL583722.2	-6.78757
ENSG00000166833	NAV2	-6.77232
ENSG00000175489	LRRC25	-6.76925
ENSG00000173621	LRFN4	-6.76668
ENSG00000256969	AC084375.1	-6.75571
ENSG00000133574	GIMAP4	-6.7502
ENSG00000224334	AP000357.1	-6.74978
ENSG00000248568	KRT8P48	-6.74977
ENSG00000081237	PTPRC	-6.74952
ENSG00000163209	SPRR3	-6.747
ENSG00000183979	NPB	-6.74678
ENSG00000198077	CYP2A7	-6.74611
ENSG00000274383	AC103691.1	-6.74532
ENSG00000197632	SERPINB2	-6.74532
ENSG00000149435	GGTLC1	-6.74472
ENSG00000102466	FGF14	-6.74277
ENSG00000149596	JPH2	-6.74267
ENSG00000253731	PCDHGA6	-6.74098
ENSG00000179873	NLRP11	-6.74
ENSG00000188487	INSC	-6.73579
ENSG00000197442	MAP3K5	-6.72868
ENSG00000197444	OGDHL	-6.72587
ENSG00000167613	LAIR1	-6.70608
ENSG00000250934	AC016924.1	-6.69867
ENSG00000240972	MIF	-6.69815
ENSG00000284719	AL033527.4	-6.69498
ENSG00000285128	AC092306.1	-6.69359
ENSG00000139985	ADAM21	-6.69334
ENSG00000145103	ILDR1	-6.69278
ENSG00000241104	CEACAMP10	-6.69116
ENSG00000153060	TEKT5	-6.69094
ENSG00000130508	PXDN	-6.69058
ENSG00000086548	CEACAM6	-6.69033
ENSG00000168631	MUCL3	-6.68909
ENSG00000261617	LINC02177	-6.68881
ENSG00000224114	AL591846.2	-6.68308
ENSG00000135299	ANKRD6	-6.67508
ENSG00000184156	KCNQ3	-6.66606
ENSG00000108821	COL1A1	-6.66002
ENSG00000090339	ICAM1	-6.65607
ENSG00000232177	MTND4P24	-6.65121
ENSG00000198771	RCSD1	-6.65073
ENSG00000165359	INTS6L	-6.64942
ENSG00000204529	GUCY2EP	-6.64743
ENSG00000116106	EPHA4	-6.64624
ENSG00000112782	CLIC5	-6.64584
ENSG00000103528	SYT17	-6.64548
ENSG00000226038	PPIAP21	-6.64541
ENSG00000240859	AC093627.4	-6.64408
ENSG00000282849	AL359834.1	-6.64203
ENSG00000237417	XRCC6P1	-6.64105
ENSG00000102575	ACP5	-6.64094
ENSG00000259354	AC025580.2	-6.64067
ENSG00000143816	WNT9A	-6.64037
ENSG00000096433	ITPR3	-6.63831
ENSG00000262576	PCDHGA4	-6.6382
ENSG00000275832	ARHGAP23	-6.63622
ENSG00000137965	IFI44	-6.63581
ENSG00000239830	RPS4XP22	-6.63485
ENSG00000124225	PMEPA1	-6.62393
ENSG00000010278	CD9	-6.61997
ENSG00000084110	HAL	-6.61789
ENSG00000114771	AADAC	-6.61143
ENSG00000261488	TBILA	-6.61015
ENSG00000225470	JPX	-6.6089
ENSG00000166391	MOGAT2	-6.60666
ENSG00000151376	ME3	-6.60147
ENSG00000132464	ENAM	-6.59757
ENSG00000095596	CYP26A1	-6.59248
ENSG00000214282	KRT8P14	-6.58933
ENSG00000233117	LINC00702	-6.58704
ENSG00000227766	AL671277.1	-6.58648
ENSG00000259071	AL359397.2	-6.58641
ENSG00000140987	ZSCAN32	-6.5853
ENSG00000120051	CFAP58	-6.58523
ENSG00000228340	MIR646HG	-6.5851
ENSG00000223949	ROR1-AS1	-6.58375
ENSG00000240661	AC063952.1	-6.58303
ENSG00000144407	PTH2R	-6.58254
ENSG00000257940	AC079598.1	-6.58189
ENSG00000169184	MN1	-6.58183
ENSG00000078114	NEBL	-6.57733
ENSG00000269374	AC011497.2	-6.57472
ENSG00000154127	UBASH3B	-6.57283
ENSG00000179148	ALOXE3	-6.56991
ENSG00000203709	MIR29B2CHG	-6.56774
ENSG00000131016	AKAP12	-6.55632
ENSG00000239697	TNFSF12	-6.55504
ENSG00000260850	AC007344.1	-6.54745
ENSG00000161405	IKZF3	-6.54485
ENSG00000235275	KRT18P16	-6.53837
ENSG00000151702	FLI1	-6.5375
ENSG00000129467	ADCY4	-6.53691
ENSG00000244459	AC147067.1	-6.53657
ENSG00000021762	OSBPL5	-6.5365
ENSG00000224886	AL132656.1	-6.53569
ENSG00000089041	P2RX7	-6.53526
ENSG00000154760	SLFN13	-6.53434
ENSG00000164520	RAET1E	-6.53371
ENSG00000019991	HGF	-6.53325
ENSG00000104413	ESRP1	-6.53283
ENSG00000140379	BCL2A1	-6.53245
ENSG00000175518	UBQLNL	-6.53144
ENSG00000136155	SCEL	-6.53108
ENSG00000137573	SULF1	-6.53103
ENSG00000162520	SYNC	-6.529
ENSG00000214870	AC004540.1	-6.52659
ENSG00000261115	TMEM178B	-6.52431
ENSG00000196557	CACNA1H	-6.52201
ENSG00000138109	CYP2C9	-6.51299
ENSG00000185811	IKZF1	-6.50653
ENSG00000244474	UGT1A4	-6.49813
ENSG00000168509	HJV	-6.48933
ENSG00000101000	PROCR	-6.48502
ENSG00000158714	SLAMF8	-6.48105
ENSG00000256937	KRT17P8	-6.47964
ENSG00000169744	LDB2	-6.47879
ENSG00000149380	P4HA3	-6.47877
ENSG00000146070	PLA2G7	-6.47847
ENSG00000270120	AC007728.3	-6.47832
ENSG00000109991	P2RX3	-6.47806
ENSG00000221826	PSG3	-6.47604
ENSG00000232765	AL158819.1	-6.47593
ENSG00000079263	SP140	-6.4753
ENSG00000100336	APOL4	-6.47485
ENSG00000277022	AL031663.3	-6.47419
ENSG00000277159	AL139384.2	-6.47384
ENSG00000142227	EMP3	-6.47384
ENSG00000232633	AC079465.1	-6.47368
ENSG00000265393	AC084125.4	-6.47363
ENSG00000102452	NALCN	-6.47335
ENSG00000232759	AC002480.1	-6.47311
ENSG00000073282	TP63	-6.4728
ENSG00000250889	NA	-6.47183
ENSG00000258285	TESC-AS1	-6.47117
ENSG00000215246	AC116351.1	-6.46862
ENSG00000109182	CWH43	-6.46695
ENSG00000088386	SLC15A1	-6.45609
ENSG00000180509	KCNE1	-6.45585
ENSG00000123338	NCKAP1L	-6.43528
ENSG00000163191	S100A11	-6.42885
ENSG00000153086	ACMSD	-6.42117
ENSG00000227411	ACNATP	-6.41775
ENSG00000249156	TAF11L12	-6.41762
ENSG00000164220	F2RL2	-6.41681
ENSG00000254418	SPON1-AS1	-6.41671
ENSG00000185739	SRL	-6.41644
ENSG00000111863	ADTRP	-6.41594
ENSG00000256751	PLBD1-AS1	-6.41435
ENSG00000259353	AC090515.5	-6.41361
ENSG00000162032	SPSB3	-6.41232
ENSG00000244441	AC126182.2	-6.41176
ENSG00000255774	LINC02747	-6.41172
ENSG00000196228	SULT1C3	-6.41145
ENSG00000267690	LDLRAD4-AS1	-6.41055
ENSG00000248740	LINC02428	-6.41021
ENSG00000137752	CASP1	-6.40939
ENSG00000223940	KRT8P8	-6.40924
ENSG00000166292	TMEM100	-6.40385
ENSG00000163825	RTP3	-6.39201
ENSG00000157227	MMP14	-6.39063
ENSG00000011465	DCN	-6.38998
ENSG00000213886	UBD	-6.38706
ENSG00000134539	KLRD1	-6.37724
ENSG00000185885	IFITM1	-6.37592
ENSG00000198948	MFAP3L	-6.37074
ENSG00000165025	SYK	-6.37065
ENSG00000025039	RRAGD	-6.37011
ENSG00000275285	AL391095.3	-6.36133
ENSG00000160654	CD3G	-6.3603
ENSG00000143603	KCNN3	-6.35796
ENSG00000113088	GZMK	-6.35721
ENSG00000154928	EPHB1	-6.35667
ENSG00000234199	LINC01191	-6.35461
ENSG00000273320	AC007032.1	-6.35338
ENSG00000273466	AC012510.1	-6.35315
ENSG00000231969	MMADHC-DT	-6.35273
ENSG00000135914	HTR2B	-6.3513
ENSG00000267405	AC005180.1	-6.35093
ENSG00000219986	BTF3P7	-6.35017
ENSG00000237813	AC002066.1	-6.34979
ENSG00000157856	DRC1	-6.34887
ENSG00000156414	TDRD9	-6.34735
ENSG00000164303	ENPP6	-6.34574
ENSG00000177459	ERICH5	-6.34483
ENSG00000072657	TRHDE	-6.34321
ENSG00000253525	AC104966.1	-6.32895
ENSG00000159166	LAD1	-6.30882
ENSG00000243753	HLA-L	-6.30387
ENSG00000166592	RRAD	-6.3027
ENSG00000152137	HSPB8	-6.30174
ENSG00000093134	VNN3	-6.29678
ENSG00000269113	TRABD2B	-6.29578
ENSG00000261286	ATP2C2-AS1	-6.28844
ENSG00000254402	LRRC24	-6.28769
ENSG00000065618	COL17A1	-6.2867
ENSG00000189134	NKAPL	-6.28656
ENSG00000165125	TRPV6	-6.28627
ENSG00000258232	AC125611.3	-6.28622
ENSG00000175315	CST6	-6.28619
ENSG00000253736	AC022217.4	-6.28612
ENSG00000094755	GABRP	-6.28467
ENSG00000253159	PCDHGA12	-6.284
ENSG00000230532	AC091133.1	-6.28371
ENSG00000261934	PCDHGA9	-6.2836
ENSG00000232517	AC112198.2	-6.28336
ENSG00000136327	NKX2-8	-6.28324
ENSG00000170190	SLC16A5	-6.28312
ENSG00000249669	CARMN	-6.28278
ENSG00000261071	AL441883.1	-6.28266
ENSG00000196368	NUDT11	-6.28264
ENSG00000254877	AP001636.2	-6.28258
ENSG00000255026	AC136475.3	-6.28195
ENSG00000067057	PFKP	-6.28024
ENSG00000229807	XIST	-6.2789
ENSG00000272831	AC027644.3	-6.27699
ENSG00000196611	MMP1	-6.27612
ENSG00000196139	AKR1C3	-6.26753
ENSG00000174564	IL20RB	-6.26474
ENSG00000010379	SLC6A13	-6.26414
ENSG00000120875	DUSP4	-6.26195
ENSG00000175274	TP53I11	-6.25978
ENSG00000225611	LINC02158	-6.25359
ENSG00000256940	PPP1R14B-AS1	-6.24591
ENSG00000177570	SAMD12	-6.24031
ENSG00000100024	UPB1	-6.23487
ENSG00000135063	FAM189A2	-6.23365
ENSG00000175445	LPL	-6.23006
ENSG00000050030	NEXMIF	-6.22231
ENSG00000160868	CYP3A4	-6.22
ENSG00000235568	NFAM1	-6.21981
ENSG00000132518	GUCY2D	-6.21905
ENSG00000248632	NA	-6.21832
ENSG00000120498	TEX11	-6.21667
ENSG00000160951	PTGER1	-6.21652
ENSG00000230782	AL807761.4	-6.21644
ENSG00000267757	EML2-AS1	-6.21624
ENSG00000278493	AC039056.2	-6.21503
ENSG00000173068	BNC2	-6.2149
ENSG00000257181	AC025423.4	-6.21477
ENSG00000149090	PAMR1	-6.21384
ENSG00000078053	AMPH	-6.21324
ENSG00000237007	KRT18P52	-6.21318
ENSG00000273387	AC005005.3	-6.21265
ENSG00000157654	PALM2AKAP2	-6.21258
ENSG00000271239	AC007423.1	-6.21005
ENSG00000143194	MAEL	-6.20973
ENSG00000113578	FGF1	-6.19876
ENSG00000180432	CYP8B1	-6.19724
ENSG00000144481	TRPM8	-6.19457
ENSG00000115041	KCNIP3	-6.19206
ENSG00000149418	ST14	-6.18677
ENSG00000116667	C1orf21	-6.18071
ENSG00000213626	LBH	-6.17918
ENSG00000080493	SLC4A4	-6.16924
ENSG00000115598	IL1RL2	-6.16292
ENSG00000072133	RPS6KA6	-6.15949
ENSG00000091986	CCDC80	-6.15947
ENSG00000170004	CHD3	-6.15582
ENSG00000133985	TTC9	-6.15528
ENSG00000164120	HPGD	-6.15246
ENSG00000250696	AC111000.4	-6.14932
ENSG00000137033	IL33	-6.14667
ENSG00000144647	POMGNT2	-6.1458
ENSG00000134369	NAV1	-6.14567
ENSG00000197872	CYRIA	-6.14534
ENSG00000279656	AL132780.4	-6.143
ENSG00000213791	AC104212.2	-6.14299
ENSG00000251593	MSNP1	-6.14281
ENSG00000267940	AC022762.2	-6.14232
ENSG00000255345	AP002957.1	-6.14198
ENSG00000138669	PRKG2	-6.14194
ENSG00000281358	RASSF1-AS1	-6.14153
ENSG00000078098	FAP	-6.14153
ENSG00000228643	AC079779.2	-6.14145
ENSG00000099998	GGT5	-6.14071
ENSG00000273275	AC017083.2	-6.14039
ENSG00000165072	MAMDC2	-6.14035
ENSG00000248874	C5orf17	-6.14032
ENSG00000145569	OTULINL	-6.1398
ENSG00000214249	CTAGE11P	-6.13918
ENSG00000263961	RHEX	-6.13843
ENSG00000106536	POU6F2	-6.13622
ENSG00000007933	FMO3	-6.13499
ENSG00000284693	LINC02606	-6.13093
ENSG00000117114	ADGRL2	-6.1282
ENSG00000155918	RAET1L	-6.12806
ENSG00000089327	FXYD5	-6.12531
ENSG00000163734	CXCL3	-6.10675
ENSG00000167601	AXL	-6.10643
ENSG00000168490	PHYHIP	-6.10509
ENSG00000206432	TMEM200C	-6.10404
ENSG00000213144	AC084880.1	-6.10202
ENSG00000176971	FIBIN	-6.09822
ENSG00000185989	RASA3	-6.09185
ENSG00000137265	IRF4	-6.0861
ENSG00000112096	SOD2	-6.07998
ENSG00000258498	DIO3OS	-6.06737
ENSG00000237517	DGCR5	-6.0673
ENSG00000138622	HCN4	-6.06702
ENSG00000158055	GRHL3	-6.06698
ENSG00000187545	PRAMEF10	-6.0662
ENSG00000275294	LINC02340	-6.06617
ENSG00000172927	MYEOV	-6.06599
ENSG00000019505	SYT13	-6.06543
ENSG00000257956	NOP56P3	-6.06535
ENSG00000147488	ST18	-6.06444
ENSG00000215034	DSTNP4	-6.06438
ENSG00000129993	CBFA2T3	-6.06431
ENSG00000215533	LINC00189	-6.06359
ENSG00000169403	PTAFR	-6.06281
ENSG00000160180	TFF3	-6.0625
ENSG00000164509	IL31RA	-6.06163
ENSG00000253485	PCDHGA5	-6.06156
ENSG00000183549	ACSM5	-6.05339
ENSG00000138772	ANXA3	-6.05112
ENSG00000167723	TRPV3	-6.04835
ENSG00000148143	ZNF462	-6.04527
ENSG00000064989	CALCRL	-6.03826
ENSG00000131386	GALNT15	-6.03768
ENSG00000077063	CTTNBP2	-6.03439
ENSG00000083454	P2RX5	-6.02842
ENSG00000258484	SPESP1	-6.02742
ENSG00000131459	GFPT2	-6.01296
ENSG00000253341	AC115837.1	-6.01027
ENSG00000185187	SIGIRR	-6.00224
ENSG00000057704	TMCC3	-5.99404
ENSG00000103647	CORO2B	-5.98876
ENSG00000105967	TFEC	-5.98734
ENSG00000080166	DCT	-5.986
ENSG00000257327	AC012555.1	-5.98501
ENSG00000276101	AC027601.4	-5.98471
ENSG00000276144	NA	-5.98471
ENSG00000233521	LINC01638	-5.98421
ENSG00000265480	KRT18P55	-5.98418
ENSG00000273204	AC104506.1	-5.98345
ENSG00000214553	LRRC37A11P	-5.98336
ENSG00000089472	HEPH	-5.98319
ENSG00000134198	TSPAN2	-5.98305
ENSG00000043591	ADRB1	-5.9813
ENSG00000277999	AC009093.6	-5.98053
ENSG00000272189	AL024508.1	-5.98047
ENSG00000259498	TPM1-AS	-5.97966
ENSG00000121570	DPPA4	-5.97937
ENSG00000186684	CYP27C1	-5.9793
ENSG00000203434	AL353740.1	-5.97886
ENSG00000102468	HTR2A	-5.9772
ENSG00000119922	IFIT2	-5.96236
ENSG00000181585	TMIE	-5.95983
ENSG00000141449	GREB1L	-5.95821
ENSG00000152760	TCTEX1D1	-5.9559
ENSG00000129680	MAP7D3	-5.95214
ENSG00000241990	PRR34-AS1	-5.94855
ENSG00000189143	CLDN4	-5.94842
ENSG00000227507	LTB	-5.94667
ENSG00000136002	ARHGEF4	-5.94354
ENSG00000124224	PPP4R1L	-5.9405
ENSG00000276075	AC027682.6	-5.94005
ENSG00000119125	GDA	-5.92901
ENSG00000119714	GPR68	-5.90634
ENSG00000011600	TYROBP	-5.90596
ENSG00000171346	KRT15	-5.90261
ENSG00000261662	NA	-5.90144
ENSG00000103489	XYLT1	-5.90121
ENSG00000254602	AP000662.1	-5.90113
ENSG00000134627	PIWIL4	-5.90098
ENSG00000105246	EBI3	-5.90034
ENSG00000204472	AIF1	-5.90026
ENSG00000279419	AC004925.1	-5.90022
ENSG00000165181	SHOC1	-5.89912
ENSG00000203685	STUM	-5.89896
ENSG00000177294	FBXO39	-5.89837
ENSG00000229912	AC128709.1	-5.89831
ENSG00000175538	KCNE3	-5.89822
ENSG00000138769	CDKL2	-5.89814
ENSG00000196172	ZNF681	-5.89798
ENSG00000228817	BACH1-IT2	-5.89777
ENSG00000234737	KRT18P15	-5.89757
ENSG00000255960	AC092851.1	-5.89747
ENSG00000230795	HLA-K	-5.89739
ENSG00000163762	TM4SF18	-5.89573
ENSG00000102349	KLF8	-5.89519
ENSG00000159167	STC1	-5.8948
ENSG00000275216	AL161431.1	-5.89462
ENSG00000157111	TMEM171	-5.89434
ENSG00000105825	TFPI2	-5.89222
ENSG00000110446	SLC15A3	-5.89148
ENSG00000105251	SHD	-5.87855
ENSG00000004468	CD38	-5.87803
ENSG00000163359	COL6A3	-5.87123
ENSG00000164855	TMEM184A	-5.86668
ENSG00000137819	PAQR5	-5.86659
ENSG00000120937	NPPB	-5.84947
ENSG00000166743	ACSM1	-5.8438
ENSG00000166670	MMP10	-5.83966
ENSG00000170262	MRAP	-5.83588
ENSG00000189420	ZFP92	-5.82615
ENSG00000108798	ABI3	-5.81642
ENSG00000070404	FSTL3	-5.81296
ENSG00000047457	CP	-5.81241
ENSG00000017427	IGF1	-5.8117
ENSG00000100341	PNPLA5	-5.81015
ENSG00000210151	MT-TS1	-5.81015
ENSG00000185955	C7orf61	-5.80992
ENSG00000232022	FAAHP1	-5.80979
ENSG00000188991	SLC15A5	-5.8096
ENSG00000145358	DDIT4L	-5.80936
ENSG00000042832	TG	-5.80922
ENSG00000147606	SLC26A7	-5.80913
ENSG00000166473	PKD1L2	-5.80908
ENSG00000257878	AC007298.2	-5.80873
ENSG00000150630	VEGFC	-5.80808
ENSG00000231768	LINC01354	-5.80804
ENSG00000079393	DUSP13	-5.80797
ENSG00000180113	TDRD6	-5.80599
ENSG00000223749	MIR503HG	-5.80567
ENSG00000232855	AF165147.1	-5.80527
ENSG00000176293	ZNF135	-5.80414
ENSG00000219487	AL603766.1	-5.80291
ENSG00000169946	ZFPM2	-5.80255
ENSG00000174963	ZIC4	-5.79982
ENSG00000170075	GPR37L1	-5.79341
ENSG00000146521	LINC01558	-5.79317
ENSG00000253304	TMEM200B	-5.7926
ENSG00000214049	UCA1	-5.79074
ENSG00000173698	ADGRG2	-5.78155
ENSG00000117983	MUC5B	-5.77497
ENSG00000182902	SLC25A18	-5.76792
ENSG00000141965	FEM1A	-5.76531
ENSG00000188404	SELL	-5.76277
ENSG00000140511	HAPLN3	-5.76087
ENSG00000249173	LINC01093	-5.7607
ENSG00000196352	CD55	-5.75793
ENSG00000180353	HCLS1	-5.75253
ENSG00000031081	ARHGAP31	-5.74719
ENSG00000161647	MPP3	-5.74213
ENSG00000025708	TYMP	-5.74062
ENSG00000204531	POU5F1	-5.73912
ENSG00000122756	CNTFR	-5.7379
ENSG00000129538	RNASE1	-5.73759
ENSG00000196507	TCEAL3	-5.73014
ENSG00000166405	RIC3	-5.72999
ENSG00000240303	ACAD11	-5.72836
ENSG00000167767	KRT80	-5.72032
ENSG00000157542	KCNJ6	-5.71933
ENSG00000142156	COL6A1	-5.71325
ENSG00000106952	TNFSF8	-5.71294
ENSG00000237135	DDX10P1	-5.7126
ENSG00000042980	ADAM28	-5.71179
ENSG00000196358	NTNG2	-5.71156
ENSG00000253270	AC090541.1	-5.7107
ENSG00000146386	ABRACL	-5.71039
ENSG00000234851	RPL23AP42	-5.71015
ENSG00000271734	Z98200.2	-5.70895
ENSG00000189184	PCDH18	-5.7083
ENSG00000178199	ZC3H12D	-5.7081
ENSG00000156140	ADAMTS3	-5.70648
ENSG00000249274	PDLIM1P4	-5.70637
ENSG00000273492	AP000229.1	-5.706
ENSG00000172399	MYOZ2	-5.70195
ENSG00000146411	SLC2A12	-5.70025
ENSG00000132334	PTPRE	-5.69553
ENSG00000168389	MFSD2A	-5.69476
ENSG00000184060	ADAP2	-5.6941
ENSG00000164619	BMPER	-5.68595
ENSG00000154080	CHST9	-5.68134
ENSG00000128284	APOL3	-5.67437
ENSG00000246082	NUDT16P1	-5.6733
ENSG00000189221	MAOA	-5.67049
ENSG00000188015	S100A3	-5.66476
ENSG00000231389	HLA-DPA1	-5.66252
ENSG00000154358	OBSCN	-5.66212
ENSG00000151882	CCL28	-5.65941
ENSG00000264644	KRT18P8	-5.64797
ENSG00000099769	IGFALS	-5.64796
ENSG00000248810	LINC02432	-5.64137
ENSG00000183087	GAS6	-5.64008
ENSG00000154822	PLCL2	-5.63095
ENSG00000162511	LAPTM5	-5.62925
ENSG00000054277	OPN3	-5.62711
ENSG00000180787	ZFP3	-5.62465
ENSG00000198650	TAT	-5.62088
ENSG00000105855	ITGB8	-5.61818
ENSG00000197943	PLCG2	-5.61285
ENSG00000056291	NPFFR2	-5.61282
ENSG00000228063	LYPLAL1-DT	-5.61249
ENSG00000214146	LINC02026	-5.60745
ENSG00000118113	MMP8	-5.60719
ENSG00000189320	FAM180A	-5.60685
ENSG00000232194	Z99943.1	-5.60567
ENSG00000183722	LHFPL6	-5.6051
ENSG00000145824	CXCL14	-5.60445
ENSG00000179344	HLA-DQB1	-5.60308
ENSG00000167600	CYP2S1	-5.60307
ENSG00000182557	SPNS3	-5.60213
ENSG00000236091	LINC02243	-5.60178
ENSG00000275665	AC006449.3	-5.60113
ENSG00000105048	TNNT1	-5.601
ENSG00000166106	ADAMTS15	-5.60006
ENSG00000064787	BCAS1	-5.59932
ENSG00000235947	EGOT	-5.59347
ENSG00000218980	FTH1P15	-5.59202
ENSG00000262902	MTCO1P40	-5.5889
ENSG00000229230	MT1P3	-5.58778
ENSG00000176928	GCNT4	-5.58371
ENSG00000169213	RAB3B	-5.58035
ENSG00000180914	OXTR	-5.5686
ENSG00000237424	FOXD2-AS1	-5.56403
ENSG00000165757	JCAD	-5.55248
ENSG00000204099	NEU4	-5.54664
ENSG00000250305	TRMT9B	-5.54434
ENSG00000111424	VDR	-5.5419
ENSG00000134389	CFHR5	-5.53747
ENSG00000148175	STOM	-5.52247
ENSG00000234502	FYTTD1P1	-5.52075
ENSG00000163749	CCDC158	-5.52002
ENSG00000086696	HSD17B2	-5.51804
ENSG00000181126	HLA-V	-5.51193
ENSG00000131196	NFATC1	-5.5004
ENSG00000160219	GAB3	-5.49804
ENSG00000101276	SLC52A3	-5.4977
ENSG00000205730	ITPRIPL2	-5.49709
ENSG00000050730	TNIP3	-5.49621
ENSG00000165731	RET	-5.49461
ENSG00000272734	ADIRF-AS1	-5.49402
ENSG00000171476	HOPX	-5.49382
ENSG00000204614	TRIM40	-5.49281
ENSG00000106631	MYL7	-5.49064
ENSG00000261183	SPINT1-AS1	-5.49049
ENSG00000102445	RUBCNL	-5.48902
ENSG00000070526	ST6GALNAC1	-5.48777
ENSG00000227355	AL359644.1	-5.48754
ENSG00000076344	RGS11	-5.48611
ENSG00000248144	ADH1C	-5.48075
ENSG00000182156	ENPP7	-5.4769
ENSG00000144649	GASK1A	-5.47415
ENSG00000176855	KRT18P28	-5.47122
ENSG00000120318	ARAP3	-5.46777
ENSG00000174945	AMZ1	-5.4673
ENSG00000198754	OXCT2	-5.46614
ENSG00000250303	LINC02762	-5.45815
ENSG00000129675	ARHGEF6	-5.44447
ENSG00000111716	LDHB	-5.43846
ENSG00000162551	ALPL	-5.43792
ENSG00000100360	IFT27	-5.43729
ENSG00000035664	DAPK2	-5.42695
ENSG00000161940	BCL6B	-5.42477
ENSG00000217555	CKLF	-5.42389
ENSG00000282221	AC119427.1	-5.41947
ENSG00000068615	REEP1	-5.41237
ENSG00000185038	MROH2A	-5.40395
ENSG00000182568	SATB1	-5.40027
ENSG00000160460	SPTBN4	-5.39977
ENSG00000137078	SIT1	-5.37654
ENSG00000198846	TOX	-5.37598
ENSG00000144063	MALL	-5.37385
ENSG00000198336	MYL4	-5.37352
ENSG00000178033	CALHM5	-5.37206
ENSG00000119715	ESRRB	-5.37124
ENSG00000167676	PLIN4	-5.37058
ENSG00000060709	RIMBP2	-5.37038
ENSG00000116141	MARK1	-5.37001
ENSG00000167286	CD3D	-5.36945
ENSG00000243885	AC108751.4	-5.369
ENSG00000144642	RBMS3	-5.36831
ENSG00000285643	AL354741.1	-5.36826
ENSG00000152580	IGSF10	-5.36736
ENSG00000114638	UPK1B	-5.36731
ENSG00000139174	PRICKLE1	-5.36723
ENSG00000182264	IZUMO1	-5.36659
ENSG00000251301	LINC02384	-5.36626
ENSG00000241644	INMT	-5.36451
ENSG00000165521	EML5	-5.3576
ENSG00000127129	EDN2	-5.35748
ENSG00000105088	OLFM2	-5.35545
ENSG00000163053	SLC16A14	-5.35369
ENSG00000176927	EFCAB5	-5.35304
ENSG00000235750	KIAA0040	-5.35288
ENSG00000230039	CCNYL5	-5.35271
ENSG00000150687	PRSS23	-5.35077
ENSG00000236136	ADORA2BP1	-5.34873
ENSG00000168282	MGAT2	-5.34784
ENSG00000227695	DNMBP-AS1	-5.34431
ENSG00000204287	HLA-DRA	-5.34214
ENSG00000163975	MELTF	-5.33878
ENSG00000005884	ITGA3	-5.32872
ENSG00000144843	ADPRH	-5.32714
ENSG00000172403	SYNPO2	-5.32458
ENSG00000136383	ALPK3	-5.31069
ENSG00000197149	AC107956.1	-5.30542
ENSG00000166206	GABRB3	-5.30392
ENSG00000254211	LINC01485	-5.3037
ENSG00000165895	ARHGAP42	-5.30265
ENSG00000171840	NINJ2	-5.29888
ENSG00000230074	AL162231.2	-5.29758
ENSG00000122574	WIPF3	-5.29619
ENSG00000170775	GPR37	-5.29575
ENSG00000164136	IL15	-5.29316
ENSG00000182771	GRID1	-5.28656
ENSG00000163393	SLC22A15	-5.28423
ENSG00000147883	CDKN2B	-5.27655
ENSG00000177614	PGBD5	-5.27556
ENSG00000185507	IRF7	-5.26372
ENSG00000115919	KYNU	-5.25865
ENSG00000159398	CES5A	-5.25166
ENSG00000258727	AL135999.1	-5.24637
ENSG00000124203	ZNF831	-5.24209
ENSG00000147168	IL2RG	-5.24072
ENSG00000226823	SUGT1P1	-5.23797
ENSG00000144619	CNTN4	-5.23627
ENSG00000184613	NELL2	-5.23547
ENSG00000102010	BMX	-5.2349
ENSG00000214814	FER1L6	-5.23417
ENSG00000228446	ANKRD49P1	-5.23411
ENSG00000231119	AL031666.1	-5.23344
ENSG00000104059	FAM189A1	-5.23329
ENSG00000278385	AC121338.2	-5.23222
ENSG00000120913	PDLIM2	-5.23221
ENSG00000250673	REELD1	-5.23184
ENSG00000179455	MKRN3	-5.23163
ENSG00000229222	KRT18P4	-5.22974
ENSG00000198502	HLA-DRB5	-5.22916
ENSG00000140416	TPM1	-5.22731
ENSG00000145147	SLIT2	-5.21972
ENSG00000272913	AC009237.14	-5.21535
ENSG00000162398	LEXM	-5.21453
ENSG00000230191	IFITM3P4	-5.20851
ENSG00000153071	DAB2	-5.20789
ENSG00000164236	ANKRD33B	-5.20447
ENSG00000090376	IRAK3	-5.20223
ENSG00000129151	BBOX1	-5.20111
ENSG00000187098	MITF	-5.19646
ENSG00000257017	HP	-5.19587
ENSG00000185404	SP140L	-5.1927
ENSG00000139211	AMIGO2	-5.18436
ENSG00000176728	TTTY14	-5.17741
ENSG00000196878	LAMB3	-5.17207
ENSG00000115963	RND3	-5.1699
ENSG00000230438	SERPINB9P1	-5.16309
ENSG00000110169	HPX	-5.16139
ENSG00000281100	AC105749.1	-5.15742
ENSG00000117228	GBP1	-5.15563
ENSG00000105499	PLA2G4C	-5.14973
ENSG00000269940	AL049840.5	-5.14877
ENSG00000159314	ARHGAP27	-5.14489
ENSG00000243694	LINC02027	-5.14341
ENSG00000163131	CTSS	-5.14002
ENSG00000009765	IYD	-5.13937
ENSG00000171533	MAP6	-5.13588
ENSG00000234819	AL353705.4	-5.13506
ENSG00000178038	ALS2CL	-5.13201
ENSG00000127124	HIVEP3	-5.13086
ENSG00000166401	SERPINB8	-5.13011
ENSG00000169896	ITGAM	-5.12666
ENSG00000112303	VNN2	-5.1215
ENSG00000179761	PIPOX	-5.12112
ENSG00000143001	TMEM61	-5.11857
ENSG00000140254	DUOXA1	-5.1177
ENSG00000266962	AC067852.2	-5.11764
ENSG00000156049	GNA14	-5.11545
ENSG00000142173	COL6A2	-5.11383
ENSG00000133816	MICAL2	-5.11124
ENSG00000111348	ARHGDIB	-5.10853
ENSG00000182247	UBE2E2	-5.10246
ENSG00000164114	MAP9	-5.09972
ENSG00000115641	FHL2	-5.09864
ENSG00000258227	CLEC5A	-5.08963
ENSG00000101342	TLDC2	-5.0894
ENSG00000121316	PLBD1	-5.08821
ENSG00000182240	BACE2	-5.0882
ENSG00000184005	ST6GALNAC3	-5.08795
ENSG00000150625	GPM6A	-5.08793
ENSG00000078596	ITM2A	-5.08658
ENSG00000154025	SLC5A10	-5.08596
ENSG00000254991	AC124276.1	-5.08595
ENSG00000232724	TRIM80P	-5.08592
ENSG00000261308	FIGNL2	-5.0859
ENSG00000272695	GAS6-DT	-5.08529
ENSG00000244479	OR2A1-AS1	-5.08427
ENSG00000267160	AC091152.2	-5.08361
ENSG00000123119	NECAB1	-5.08322
ENSG00000261613	AC093525.6	-5.0832
ENSG00000186642	PDE2A	-5.08215
ENSG00000146374	RSPO3	-5.08188
ENSG00000136542	GALNT5	-5.08132
ENSG00000120833	SOCS2	-5.077
ENSG00000203697	CAPN8	-5.07655
ENSG00000197535	MYO5A	-5.06951
ENSG00000249364	AC112206.2	-5.06864
ENSG00000151689	INPP1	-5.06829
ENSG00000189410	SH2D5	-5.06579
ENSG00000137393	RNF144B	-5.06048
ENSG00000130303	BST2	-5.04741
ENSG00000273599	AL731571.1	-5.04404
ENSG00000229644	NAMPTP1	-5.0343
ENSG00000074527	NTN4	-5.03386
ENSG00000162482	AKR7A3	-5.03167
ENSG00000263606	CHORDC1P4	-5.0257
ENSG00000189223	PAX8-AS1	-5.02256
ENSG00000213574	LDHAP5	-5.02213
ENSG00000136826	KLF4	-5.01542
ENSG00000108370	RGS9	-5.01125
ENSG00000168405	CMAHP	-5.01108
ENSG00000186462	NAP1L2	-5.00684
ENSG00000100558	PLEK2	-5.00526
ENSG00000203667	COX20	-4.99745
ENSG00000249948	GBA3	-4.99585
ENSG00000184588	PDE4B	-4.9913
ENSG00000162595	DIRAS3	-4.98945
ENSG00000139971	ARMH4	-4.98916
ENSG00000166923	GREM1	-4.98789
ENSG00000101846	STS	-4.98784
ENSG00000185567	AHNAK2	-4.98421
ENSG00000127084	FGD3	-4.9756
ENSG00000149968	MMP3	-4.96701
ENSG00000253676	TAGLN2P1	-4.96561
ENSG00000163806	SPDYA	-4.95712
ENSG00000274276	CBSL	-4.95572
ENSG00000178075	GRAMD1C	-4.95488
ENSG00000115232	ITGA4	-4.95056
ENSG00000135144	DTX1	-4.94648
ENSG00000005381	MPO	-4.94584
ENSG00000131634	TMEM204	-4.94416
ENSG00000187800	PEAR1	-4.94384
ENSG00000110799	VWF	-4.93927
ENSG00000127774	EMC6	-4.93864
ENSG00000250786	SNHG18	-4.93579
ENSG00000164294	GPX8	-4.92974
ENSG00000124749	COL21A1	-4.92843
ENSG00000136931	NR5A1	-4.92705
ENSG00000249345	LINC02405	-4.92609
ENSG00000246379	AC040168.1	-4.92523
ENSG00000259318	AL356801.1	-4.92489
ENSG00000196684	HSH2D	-4.92385
ENSG00000275532	AC006449.2	-4.92371
ENSG00000261241	LINC02128	-4.92356
ENSG00000203907	OOEP	-4.92339
ENSG00000187870	RNFT1P3	-4.92316
ENSG00000279428	AC087164.2	-4.9222
ENSG00000148344	PTGES	-4.92216
ENSG00000237624	OXCT2P1	-4.92202
ENSG00000248079	DPH6-DT	-4.92099
ENSG00000249395	CASC9	-4.92098
ENSG00000067715	SYT1	-4.92097
ENSG00000243550	LINC01214	-4.92095
ENSG00000215045	GRID2IP	-4.92094
ENSG00000133800	LYVE1	-4.92089
ENSG00000170396	ZNF804A	-4.92088
ENSG00000144596	GRIP2	-4.92041
ENSG00000262227	AC004771.2	-4.91889
ENSG00000137672	TRPC6	-4.91836
ENSG00000279355	NA	-4.91829
ENSG00000270720	AC104785.1	-4.91826
ENSG00000152049	KCNE4	-4.91661
ENSG00000261600	AC233266.2	-4.91623
ENSG00000156234	CXCL13	-4.91582
ENSG00000198959	TGM2	-4.9128
ENSG00000266010	GATA6-AS1	-4.91217
ENSG00000166349	RAG1	-4.91138
ENSG00000241978	NA	-4.9058
ENSG00000042493	CAPG	-4.9023
ENSG00000236117	LINC01639	-4.90157
ENSG00000261578	AP003119.3	-4.90133
ENSG00000172901	LVRN	-4.90131
ENSG00000138115	CYP2C8	-4.89901
ENSG00000170745	KCNS3	-4.89653
ENSG00000113140	SPARC	-4.89627
ENSG00000183853	KIRREL1	-4.89422
ENSG00000164342	TLR3	-4.88983
ENSG00000173227	SYT12	-4.88758
ENSG00000054938	CHRDL2	-4.88715
ENSG00000158473	CD1D	-4.88123
ENSG00000112599	GUCA1B	-4.88071
ENSG00000235770	LINC00607	-4.87574
ENSG00000125775	SDCBP2	-4.87389
ENSG00000268069	AC004466.1	-4.87241
ENSG00000115009	CCL20	-4.87031
ENSG00000101670	LIPG	-4.86004
ENSG00000234745	HLA-B	-4.85967
ENSG00000149557	FEZ1	-4.85822
ENSG00000160188	RSPH1	-4.85604
ENSG00000188897	AC099489.1	-4.84995
ENSG00000182326	C1S	-4.8496
ENSG00000179362	HMGN2P46	-4.84255
ENSG00000081041	CXCL2	-4.83767
ENSG00000238164	TNFRSF14-AS1	-4.83489
ENSG00000259727	AC103740.2	-4.82869
ENSG00000232133	IMPDH1P10	-4.82392
ENSG00000081052	COL4A4	-4.81756
ENSG00000114529	C3orf52	-4.81626
ENSG00000102359	SRPX2	-4.81365
ENSG00000253276	CCDC71L	-4.80906
ENSG00000122694	GLIPR2	-4.8061
ENSG00000056558	TRAF1	-4.80496
ENSG00000167995	BEST1	-4.79992
ENSG00000153291	SLC25A27	-4.78907
ENSG00000144035	NAT8	-4.78868
ENSG00000122121	XPNPEP2	-4.78704
ENSG00000232284	GNG12-AS1	-4.77316
ENSG00000128218	VPREB3	-4.76507
ENSG00000101335	MYL9	-4.76003
ENSG00000173559	NABP1	-4.75751
ENSG00000259470	KRT8P9	-4.75139
ENSG00000197408	CYP2B6	-4.74332
ENSG00000148795	CYP17A1	-4.74315
ENSG00000188505	NCCRP1	-4.74179
ENSG00000142661	MYOM3	-4.74137
ENSG00000157404	KIT	-4.74102
ENSG00000245164	LINC00861	-4.74102
ENSG00000204622	HLA-J	-4.74057
ENSG00000185523	SPATA45	-4.74026
ENSG00000232306	AC012485.2	-4.73908
ENSG00000151490	PTPRO	-4.73863
ENSG00000136928	GABBR2	-4.73848
ENSG00000164122	ASB5	-4.73779
ENSG00000130529	TRPM4	-4.73737
ENSG00000189325	BNIP5	-4.73728
ENSG00000260776	AC104758.2	-4.7368
ENSG00000248202	LINC02234	-4.73675
ENSG00000268460	AC006262.1	-4.73672
ENSG00000164176	EDIL3	-4.73652
ENSG00000118194	TNNT2	-4.73616
ENSG00000197406	DIO3	-4.73536
ENSG00000248596	AC139491.2	-4.73533
ENSG00000260372	AQP4-AS1	-4.73474
ENSG00000185186	LINC00313	-4.73463
ENSG00000183696	UPP1	-4.73454
ENSG00000185518	SV2B	-4.73446
ENSG00000149972	CNTN5	-4.7341
ENSG00000229848	AC139149.1	-4.73368
ENSG00000273368	AC006566.1	-4.73348
ENSG00000124440	HIF3A	-4.73274
ENSG00000183691	NOG	-4.73267
ENSG00000225111	AC083900.1	-4.73248
ENSG00000129007	CALML4	-4.73146
ENSG00000244242	IFITM10	-4.71652
ENSG00000158104	HPD	-4.70972
ENSG00000132274	TRIM22	-4.70573
ENSG00000100968	NFATC4	-4.69963
ENSG00000258301	VASH1-AS1	-4.69607
ENSG00000280083	AC079777.1	-4.69511
ENSG00000256576	LINC02361	-4.69047
ENSG00000158813	EDA	-4.67927
ENSG00000110887	DAO	-4.67284
ENSG00000181885	CLDN7	-4.66895
ENSG00000178803	ADORA2A-AS1	-4.66459
ENSG00000229951	AC104695.2	-4.66158
ENSG00000234380	LINC01426	-4.65404
ENSG00000000971	CFH	-4.65276
ENSG00000143772	ITPKB	-4.6497
ENSG00000173210	ABLIM3	-4.6481
ENSG00000184887	BTBD6	-4.64572
ENSG00000139044	B4GALNT3	-4.64304
ENSG00000260401	AP002761.4	-4.64219
ENSG00000163412	EIF4E3	-4.64014
ENSG00000233560	KRT8P39	-4.63976
ENSG00000232060	SLC4A1APP1	-4.63931
ENSG00000197580	BCO2	-4.63881
ENSG00000154099	DNAAF1	-4.63854
ENSG00000175920	DOK7	-4.63749
ENSG00000206337	HCP5	-4.63264
ENSG00000135114	OASL	-4.62965
ENSG00000227634	LINC01714	-4.62727
ENSG00000177685	CRACR2B	-4.61877
ENSG00000259867	AC105411.1	-4.6187
ENSG00000111335	OAS2	-4.61545
ENSG00000110876	SELPLG	-4.61475
ENSG00000041353	RAB27B	-4.61261
ENSG00000242574	HLA-DMB	-4.60404
ENSG00000187583	PLEKHN1	-4.5988
ENSG00000131378	RFTN1	-4.59728
ENSG00000257790	EIF4A1P4	-4.59551
ENSG00000154914	USP43	-4.59209
ENSG00000168913	ENHO	-4.58913
ENSG00000162614	NEXN	-4.58324
ENSG00000162591	MEGF6	-4.57869
ENSG00000185010	F8	-4.57671
ENSG00000241322	CDRT1	-4.5738
ENSG00000143375	CGN	-4.57257
ENSG00000240668	KRT8P36	-4.572
ENSG00000182912	TSPEAR-AS2	-4.56897
ENSG00000161281	COX7A1	-4.56775
ENSG00000231245	C1DP1	-4.56478
ENSG00000136630	HLX	-4.5636
ENSG00000175592	FOSL1	-4.56122
ENSG00000147003	CLTRN	-4.56015
ENSG00000183833	MAATS1	-4.55632
ENSG00000116729	WLS	-4.54934
ENSG00000010030	ETV7	-4.54637
ENSG00000074966	TXK	-4.54615
ENSG00000134258	VTCN1	-4.54415
ENSG00000177679	SRRM3	-4.54205
ENSG00000132003	ZSWIM4	-4.54051
ENSG00000145284	SCD5	-4.53954
ENSG00000116396	KCNC4	-4.53456
ENSG00000133106	EPSTI1	-4.53381
ENSG00000104447	TRPS1	-4.5293
ENSG00000172247	C1QTNF4	-4.52708
ENSG00000067840	PDZD4	-4.52637
ENSG00000256618	MTRNR2L1	-4.52609
ENSG00000235295	LINC01634	-4.52607
ENSG00000283235	AC139493.2	-4.52605
ENSG00000189269	DRICH1	-4.52572
ENSG00000149289	ZC3H12C	-4.5255
ENSG00000039139	DNAH5	-4.52516
ENSG00000280587	LINC01348	-4.52424
ENSG00000105750	ZNF85	-4.52398
ENSG00000177191	B3GNT8	-4.52357
ENSG00000253339	AC111149.2	-4.52344
ENSG00000243910	TUBA4B	-4.52318
ENSG00000066735	KIF26A	-4.52315
ENSG00000277152	AC110048.2	-4.52304
ENSG00000167080	B4GALNT2	-4.52285
ENSG00000223715	LINC01208	-4.52235
ENSG00000050628	PTGER3	-4.52234
ENSG00000204929	AC007389.1	-4.52231
ENSG00000155966	AFF2	-4.52187
ENSG00000099377	HSD3B7	-4.52182
ENSG00000123560	PLP1	-4.52161
ENSG00000231769	AL035701.1	-4.5215
ENSG00000110427	KIAA1549L	-4.52148
ENSG00000198797	BRINP2	-4.52147
ENSG00000235574	AC073150.1	-4.52138
ENSG00000259887	FIGNL2-DT	-4.52104
ENSG00000064195	DLX3	-4.52092
ENSG00000181634	TNFSF15	-4.52072
ENSG00000239335	LLPH-DT	-4.52058
ENSG00000162888	C1orf147	-4.52004
ENSG00000225578	NCBP2-AS1	-4.51957
ENSG00000232624	LINC01517	-4.51946
ENSG00000283071	LBHD2	-4.51899
ENSG00000263237	AC106796.1	-4.51871
ENSG00000274297	AC009269.5	-4.51724
ENSG00000169994	MYO7B	-4.51094
ENSG00000198915	RASGEF1A	-4.50156
ENSG00000100036	SLC35E4	-4.50075
ENSG00000144712	CAND2	-4.49519
ENSG00000180644	PRF1	-4.49395
ENSG00000205710	C17orf107	-4.49379
ENSG00000109667	SLC2A9	-4.49351
ENSG00000234076	TPRG1-AS1	-4.48977
ENSG00000107738	VSIR	-4.48822
ENSG00000067798	NAV3	-4.48537
ENSG00000134250	NOTCH2	-4.48399
ENSG00000229808	AL391825.1	-4.47736
ENSG00000128918	ALDH1A2	-4.47624
ENSG00000215845	TSTD1	-4.47257
ENSG00000178776	C5orf46	-4.47149
ENSG00000133488	SEC14L4	-4.47107
ENSG00000104154	SLC30A4	-4.46953
ENSG00000166313	APBB1	-4.45054
ENSG00000165633	VSTM4	-4.44428
ENSG00000268621	IGFL2-AS1	-4.44418
ENSG00000237949	LINC00844	-4.44311
ENSG00000163874	ZC3H12A	-4.43844
ENSG00000259674	AC092868.2	-4.43412
ENSG00000168477	TNXB	-4.43222
ENSG00000235033	DAAM2-AS1	-4.431
ENSG00000154783	FGD5	-4.42019
ENSG00000272941	AC083862.1	-4.41956
ENSG00000226535	AL445487.1	-4.41774
ENSG00000213036	AL445305.1	-4.41494
ENSG00000266066	POLRMTP1	-4.41485
ENSG00000110934	BIN2	-4.41237
ENSG00000187048	CYP4A11	-4.41155
ENSG00000141968	VAV1	-4.41
ENSG00000267519	AC020916.1	-4.4092
ENSG00000186466	AQP7P1	-4.40378
ENSG00000095303	PTGS1	-4.40331
ENSG00000088367	EPB41L1	-4.40284
ENSG00000216588	IGSF23	-4.39401
ENSG00000189350	TOGARAM2	-4.39166
ENSG00000128487	SPECC1	-4.3899
ENSG00000129595	EPB41L4A	-4.38916
ENSG00000235832	CNN2P3	-4.38887
ENSG00000196628	TCF4	-4.38646
ENSG00000285106	AC016831.6	-4.38089
ENSG00000070182	SPTB	-4.37906
ENSG00000171451	DSEL	-4.37453
ENSG00000114270	COL7A1	-4.37006
ENSG00000254859	AC067930.3	-4.36921
ENSG00000105974	CAV1	-4.36869
ENSG00000274012	RN7SL2	-4.367
ENSG00000172817	CYP7B1	-4.36516
ENSG00000144852	NR1I2	-4.36297
ENSG00000125538	IL1B	-4.36255
ENSG00000148483	TMEM236	-4.35804
ENSG00000140937	CDH11	-4.35769
ENSG00000198744	MTCO3P12	-4.35697
ENSG00000250327	RPSAP70	-4.35267
ENSG00000235890	TSPEAR-AS1	-4.34749
ENSG00000119508	NR4A3	-4.3464
ENSG00000213290	PGK1P2	-4.34538
ENSG00000213943	KRT18P17	-4.34398
ENSG00000243830	AC092865.1	-4.34268
ENSG00000283566	AC243725.1	-4.34084
ENSG00000107249	GLIS3	-4.34024
ENSG00000223825	DAZAP2P1	-4.33891
ENSG00000233058	LINC00884	-4.33837
ENSG00000226380	AC016831.1	-4.33818
ENSG00000226312	CFLAR-AS1	-4.33393
ENSG00000091831	ESR1	-4.33278
ENSG00000130052	STARD8	-4.33257
ENSG00000260448	LCMT1-AS1	-4.33
ENSG00000105550	FGF21	-4.32764
ENSG00000157613	CREB3L1	-4.32373
ENSG00000147255	IGSF1	-4.32301
ENSG00000090530	P3H2	-4.31365
ENSG00000152229	PSTPIP2	-4.31222
ENSG00000166145	SPINT1	-4.31109
ENSG00000182308	DCAF4L1	-4.31023
ENSG00000142273	CBLC	-4.30846
ENSG00000180596	H2BC4	-4.30829
ENSG00000139899	CBLN3	-4.30517
ENSG00000229512	AC068580.1	-4.29816
ENSG00000160255	ITGB2	-4.29705
ENSG00000185614	INKA1	-4.29366
ENSG00000130600	H19	-4.28732
ENSG00000150051	MKX	-4.28152
ENSG00000171357	LURAP1	-4.27892
ENSG00000010310	GIPR	-4.27708
ENSG00000270504	AL391422.4	-4.27675
ENSG00000274373	AC148476.1	-4.27659
ENSG00000070601	FRMPD1	-4.27644
ENSG00000142512	SIGLEC10	-4.27631
ENSG00000283342	AC241584.2	-4.27569
ENSG00000237643	AL365226.1	-4.27564
ENSG00000229314	ORM1	-4.27468
ENSG00000173212	MAB21L3	-4.27434
ENSG00000133962	CATSPERB	-4.27418
ENSG00000124126	PREX1	-4.27302
ENSG00000226564	FTH1P20	-4.27276
ENSG00000248185	AC025445.1	-4.27216
ENSG00000176040	TMPRSS7	-4.2721
ENSG00000269949	AC069307.1	-4.272
ENSG00000224939	LINC00184	-4.27191
ENSG00000196711	ALKAL1	-4.27174
ENSG00000179363	TMEM31	-4.27126
ENSG00000240498	CDKN2B-AS1	-4.27122
ENSG00000117152	RGS4	-4.27099
ENSG00000118473	SGIP1	-4.27045
ENSG00000074211	PPP2R2C	-4.27029
ENSG00000155816	FMN2	-4.2699
ENSG00000223361	FTH1P10	-4.26988
ENSG00000284730	TMDD1	-4.26973
ENSG00000146955	RAB19	-4.26917
ENSG00000053108	FSTL4	-4.2689
ENSG00000236427	AL589986.2	-4.26873
ENSG00000278831	AL513190.1	-4.26873
ENSG00000105255	FSD1	-4.26779
ENSG00000280033	AC116407.4	-4.26583
ENSG00000118514	ALDH8A1	-4.26563
ENSG00000124145	SDC4	-4.26517
ENSG00000073756	PTGS2	-4.26322
ENSG00000162772	ATF3	-4.26228
ENSG00000126947	ARMCX1	-4.25727
ENSG00000226087	AC073283.2	-4.25509
ENSG00000167701	GPT	-4.25491
ENSG00000285373	LINC02478	-4.25445
ENSG00000137959	IFI44L	-4.25379
ENSG00000076706	MCAM	-4.25284
ENSG00000166446	CDYL2	-4.24779
ENSG00000173269	MMRN2	-4.24734
ENSG00000176788	BASP1	-4.24568
ENSG00000082074	FYB1	-4.24399
ENSG00000196188	CTSE	-4.24117
ENSG00000240602	AADACP1	-4.2389
ENSG00000228445	UGT1A2P	-4.23024
ENSG00000277511	AC116407.2	-4.22996
ENSG00000241770	AC104411.2	-4.2287
ENSG00000241411	AC104619.1	-4.22771
ENSG00000266865	AC138207.8	-4.2276
ENSG00000170921	TANC2	-4.21033
ENSG00000062038	CDH3	-4.20791
ENSG00000260886	TAT-AS1	-4.20638
ENSG00000065325	GLP2R	-4.20481
ENSG00000240225	ZNF542P	-4.20292
ENSG00000167895	TMC8	-4.19911
ENSG00000204876	AC021218.1	-4.19885
ENSG00000112212	TSPO2	-4.19693
ENSG00000227373	RABGAP1L-DT	-4.19631
ENSG00000273018	FAM106A	-4.19511
ENSG00000137941	TTLL7	-4.19289
ENSG00000271858	Z84492.1	-4.18665
ENSG00000128591	FLNC	-4.18362
ENSG00000115361	ACADL	-4.1796
ENSG00000109654	TRIM2	-4.17798
ENSG00000171124	FUT3	-4.17657
ENSG00000181358	CTAGE10P	-4.17382
ENSG00000236360	RRAS2P1	-4.16744
ENSG00000174808	BTC	-4.15572
ENSG00000170624	SGCD	-4.15331
ENSG00000157502	PWWP3B	-4.14628
ENSG00000109758	HGFAC	-4.14316
ENSG00000161011	SQSTM1	-4.14144
ENSG00000233559	LINC00513	-4.14123
ENSG00000235957	COX7CP1	-4.13715
ENSG00000166257	SCN3B	-4.137
ENSG00000153064	BANK1	-4.13555
ENSG00000224034	LINC02561	-4.13305
ENSG00000101977	MCF2	-4.13162
ENSG00000124942	AHNAK	-4.13123
ENSG00000181649	PHLDA2	-4.12636
ENSG00000269313	MAGIX	-4.12436
ENSG00000139547	RDH16	-4.12286
ENSG00000169554	ZEB2	-4.12212
ENSG00000243701	DUBR	-4.1181
ENSG00000159110	IFNAR2	-4.11654
ENSG00000162543	UBXN10	-4.11373
ENSG00000010327	STAB1	-4.11246
ENSG00000173442	EHBP1L1	-4.11119
ENSG00000260284	TPSP2	-4.10876
ENSG00000279518	AC083843.4	-4.10433
ENSG00000139329	LUM	-4.10358
ENSG00000116985	BMP8B	-4.10105
ENSG00000114812	VIPR1	-4.09889
ENSG00000104368	PLAT	-4.09748
ENSG00000213714	FAM209B	-4.09358
ENSG00000120217	CD274	-4.08492
ENSG00000122733	PHF24	-4.08374
ENSG00000140795	MYLK3	-4.07885
ENSG00000226659	AC021028.1	-4.07083
ENSG00000180745	CLRN3	-4.07041
ENSG00000184497	TMEM255B	-4.06852
ENSG00000215267	AKR1C7P	-4.06836
ENSG00000172824	CES4A	-4.06665
ENSG00000250508	LINC02701	-4.0665
ENSG00000152503	TRIM36	-4.06458
ENSG00000114698	PLSCR4	-4.05783
ENSG00000170214	ADRA1B	-4.05726
ENSG00000214313	AZGP1P1	-4.05447
ENSG00000007001	UPP2	-4.05425
ENSG00000145626	UGT3A1	-4.05161
ENSG00000184985	SORCS2	-4.04923
ENSG00000167779	IGFBP6	-4.04663
ENSG00000165949	IFI27	-4.04398
ENSG00000166897	ELFN2	-4.0433
ENSG00000269929	MIRLET7A1HG	-4.03991
ENSG00000272030	AL162258.2	-4.03987
ENSG00000131746	TNS4	-4.03832
ENSG00000036448	MYOM2	-4.03798
ENSG00000100461	RBM23	-4.03329
ENSG00000074410	CA12	-4.03311
ENSG00000006611	USH1C	-4.02816
ENSG00000165799	RNASE7	-4.02701
ENSG00000255240	AP001636.3	-4.02558
ENSG00000203650	LINC01285	-4.02478
ENSG00000181982	CCDC149	-4.01364
ENSG00000250722	SELENOP	-4.01111
ENSG00000151651	ADAM8	-4.00997
ENSG00000035862	TIMP2	-4.00753
ENSG00000101605	MYOM1	-4.00748
ENSG00000139132	FGD4	-4.00616
ENSG00000146054	TRIM7	-4.00306
ENSG00000115226	FNDC4	-4.00007
ENSG00000285427	SOD2-OT1	-3.99587
ENSG00000175505	CLCF1	-3.99434
ENSG00000101213	PTK6	-3.99393
ENSG00000273032	DGCR9	-3.9937
ENSG00000173110	HSPA6	-3.993
ENSG00000091137	SLC26A4	-3.99225
ENSG00000116690	PRG4	-3.98882
ENSG00000166925	TSC22D4	-3.98844
ENSG00000105711	SCN1B	-3.98348
ENSG00000047936	ROS1	-3.98016
ENSG00000270532	PEBP1P2	-3.97892
ENSG00000244945	AC136604.2	-3.97586
ENSG00000229109	AL137847.1	-3.97222
ENSG00000249740	OSMR-AS1	-3.97214
ENSG00000165841	CYP2C19	-3.97132
ENSG00000284740	AL645728.2	-3.97122
ENSG00000255398	HCAR3	-3.97064
ENSG00000256678	AC025423.3	-3.97052
ENSG00000127325	BEST3	-3.96993
ENSG00000226644	AL121899.1	-3.96986
ENSG00000189423	USP32P3	-3.96913
ENSG00000225981	AC102953.1	-3.96906
ENSG00000168032	ENTPD3	-3.96898
ENSG00000047648	ARHGAP6	-3.96897
ENSG00000157782	CABP1	-3.96848
ENSG00000227888	FAM66A	-3.96831
ENSG00000232774	AL355916.1	-3.96823
ENSG00000251411	AC093827.3	-3.96821
ENSG00000231672	DIRC3	-3.96821
ENSG00000245648	AC022075.1	-3.96818
ENSG00000123901	GPR83	-3.96817
ENSG00000261105	LMO7-AS1	-3.96817
ENSG00000258460	AL355096.1	-3.96767
ENSG00000164318	EGFLAM	-3.96766
ENSG00000256436	TAS2R31	-3.96738
ENSG00000259005	AC005479.1	-3.96731
ENSG00000259038	AL121820.2	-3.96725
ENSG00000283141	LINC02666	-3.96698
ENSG00000106003	LFNG	-3.96665
ENSG00000197479	PCDHB11	-3.96651
ENSG00000268903	AL627309.6	-3.96649
ENSG00000256056	AC087257.2	-3.96508
ENSG00000135423	GLS2	-3.96472
ENSG00000164093	PITX2	-3.96447
ENSG00000272325	NUDT3	-3.96229
ENSG00000186854	TRABD2A	-3.96087
ENSG00000122133	PAEP	-3.95696
ENSG00000235663	SAPCD1-AS1	-3.95468
ENSG00000278948	AL031587.5	-3.94844
ENSG00000125848	FLRT3	-3.94755
ENSG00000285791	AC009879.3	-3.94069
ENSG00000121900	TMEM54	-3.93839
ENSG00000125845	BMP2	-3.9359
ENSG00000131981	LGALS3	-3.93392
ENSG00000119915	ELOVL3	-3.9282
ENSG00000175336	APOF	-3.92669
ENSG00000197888	UGT2B17	-3.92661
ENSG00000173175	ADCY5	-3.92365
ENSG00000122862	SRGN	-3.92166
ENSG00000160870	CYP3A7	-3.91908
ENSG00000261054	AC036108.2	-3.91683
ENSG00000224520	KRT8P45	-3.91669
ENSG00000163590	PPM1L	-3.91405
ENSG00000101210	EEF1A2	-3.91296
ENSG00000267056	AC005336.1	-3.90799
ENSG00000027075	PRKCH	-3.90232
ENSG00000280837	CPS1-IT1	-3.90128
ENSG00000210049	MT-TF	-3.89934
ENSG00000158458	NRG2	-3.89868
ENSG00000185915	KLHL34	-3.89754
ENSG00000237940	LINC01238	-3.8944
ENSG00000152779	SLC16A12	-3.88963
ENSG00000280143	AP000892.4	-3.88494
ENSG00000136960	ENPP2	-3.88345
ENSG00000156510	HKDC1	-3.88336
ENSG00000277496	AL357033.4	-3.87901
ENSG00000066056	TIE1	-3.87579
ENSG00000123572	NRK	-3.87425
ENSG00000224011	AC110602.1	-3.8732
ENSG00000233785	AC131011.2	-3.8723
ENSG00000173221	GLRX	-3.86894
ENSG00000260459	FTLP14	-3.8676
ENSG00000169894	MUC3A	-3.86679
ENSG00000154589	LY96	-3.86308
ENSG00000228169	PPIAP19	-3.85868
ENSG00000079931	MOXD1	-3.8559
ENSG00000109944	JHY	-3.85107
ENSG00000226986	AC092017.1	-3.84689
ENSG00000224635	AL391095.2	-3.84253
ENSG00000168961	LGALS9	-3.84186
ENSG00000123095	BHLHE41	-3.84155
ENSG00000197182	MIRLET7BHG	-3.84071
ENSG00000163827	LRRC2	-3.8391
ENSG00000255151	GLYATL1B	-3.83819
ENSG00000101188	NTSR1	-3.83754
ENSG00000174749	FAM241A	-3.83203
ENSG00000225873	C3orf86	-3.83198
ENSG00000182578	CSF1R	-3.83041
ENSG00000140682	TGFB1I1	-3.83007
ENSG00000231574	LINC02015	-3.82763
ENSG00000120658	ENOX1	-3.82732
ENSG00000184922	FMNL1	-3.82598
ENSG00000237238	BMS1P10	-3.82547
ENSG00000126838	PZP	-3.82437
ENSG00000137331	IER3	-3.82329
ENSG00000255746	AC007406.2	-3.8209
ENSG00000123838	C4BPA	-3.81885
ENSG00000105122	RASAL3	-3.8166
ENSG00000139269	INHBE	-3.81288
ENSG00000270030	AC136475.7	-3.81195
ENSG00000233901	LINC01503	-3.80877
ENSG00000114480	GBE1	-3.80517
ENSG00000272906	AL353708.3	-3.79786
ENSG00000213997	PGAM1P7	-3.79598
ENSG00000101265	RASSF2	-3.78756
ENSG00000205853	RFPL3S	-3.78721
ENSG00000183281	PLGLB1	-3.7852
ENSG00000224621	AL451042.1	-3.78492
ENSG00000187554	TLR5	-3.78481
ENSG00000209482	SNORD83A	-3.78222
ENSG00000271993	AC126118.1	-3.77892
ENSG00000102265	TIMP1	-3.77549
ENSG00000171517	LPAR3	-3.77474
ENSG00000108551	RASD1	-3.77317
ENSG00000186019	AC021092.1	-3.77273
ENSG00000256229	ZNF486	-3.77161
ENSG00000261064	LINC02256	-3.77133
ENSG00000157514	TSC22D3	-3.7693
ENSG00000146678	IGFBP1	-3.76918
ENSG00000105835	NAMPT	-3.76383
ENSG00000188859	FAM78B	-3.76319
ENSG00000236790	LINC00299	-3.76076
ENSG00000114737	CISH	-3.75724
ENSG00000179630	LACC1	-3.75653
ENSG00000164933	SLC25A32	-3.75628
ENSG00000221994	ZNF630	-3.75448
ENSG00000108622	ICAM2	-3.75311
ENSG00000251513	LIX1-AS1	-3.75278
ENSG00000204272	NBDY	-3.75198
ENSG00000133110	POSTN	-3.74889
ENSG00000235500	SNX19P2	-3.74749
ENSG00000169031	COL4A3	-3.74647
ENSG00000089060	SLC8B1	-3.74628
ENSG00000149591	TAGLN	-3.74497
ENSG00000152932	RAB3C	-3.74297
ENSG00000137198	GMPR	-3.74153
ENSG00000118503	TNFAIP3	-3.74063
ENSG00000109794	FAM149A	-3.73724
ENSG00000125731	SH2D3A	-3.73226
ENSG00000164430	CGAS	-3.73208
ENSG00000215089	KRT18P11	-3.73151
ENSG00000274227	AC073575.4	-3.72784
ENSG00000213225	NOC2LP1	-3.7263
ENSG00000213654	GPSM3	-3.72304
ENSG00000111886	GABRR2	-3.71968
ENSG00000277837	AC090340.1	-3.71924
ENSG00000131015	ULBP2	-3.71895
ENSG00000164733	CTSB	-3.71665
ENSG00000101115	SALL4	-3.71648
ENSG00000245904	AC025164.2	-3.70908
ENSG00000140545	MFGE8	-3.70849
ENSG00000236008	LINC01814	-3.70769
ENSG00000056972	TRAF3IP2	-3.70271
ENSG00000149564	ESAM	-3.70007
ENSG00000177575	CD163	-3.69943
ENSG00000160862	AZGP1	-3.69872
ENSG00000273419	AC004877.1	-3.69826
ENSG00000163814	CDCP1	-3.69768
ENSG00000039523	RIPOR1	-3.69543
ENSG00000227544	AC018647.1	-3.6932
ENSG00000073331	ALPK1	-3.6901
ENSG00000164124	TMEM144	-3.68928
ENSG00000276916	AL442125.2	-3.68872
ENSG00000146112	PPP1R18	-3.68496
ENSG00000240224	UGT1A5	-3.68448
ENSG00000182108	DEXI	-3.68312
ENSG00000155016	CYP2U1	-3.68267
[truncated: 7,195 more rows]

## Sheet: HB-295
Ensembl gene ID	symbol	logFC
ENSG00000132703	APCS	-15.6851
ENSG00000112299	VNN1	-14.9814
ENSG00000134339	SAA2	-14.7887
ENSG00000117594	HSD11B1	-14.6931
ENSG00000173432	SAA1	-14.6511
ENSG00000111249	CUX2	-14.4741
ENSG00000077420	APBB1IP	-14.1956
ENSG00000178922	HYI	-13.8341
ENSG00000124875	CXCL6	-13.6724
ENSG00000124107	SLPI	-13.3178
ENSG00000158825	CDA	-13.302
ENSG00000116882	HAO2	-13.0915
ENSG00000164120	HPGD	-12.8328
ENSG00000115602	IL1RL1	-12.7372
ENSG00000122420	PTGFR	-12.5933
ENSG00000277893	SRD5A2	-12.4368
ENSG00000121895	TMEM156	-12.355
ENSG00000136305	CIDEB	-12.3227
ENSG00000069431	ABCC9	-12.3035
ENSG00000115361	ACADL	-12.2995
ENSG00000134463	ECHDC3	-12.2658
ENSG00000108242	CYP2C18	-12.255
ENSG00000237596	AL138828.1	-12.0078
ENSG00000243137	PSG4	-11.9682
ENSG00000197408	CYP2B6	-11.8417
ENSG00000074416	MGLL	-11.7726
ENSG00000166741	NNMT	-11.7595
ENSG00000135094	SDS	-11.7401
ENSG00000148346	LCN2	-11.688
ENSG00000158716	DUSP23	-11.5956
ENSG00000113805	CNTN3	-11.5835
ENSG00000145945	FAM50B	-11.509
ENSG00000231013	AC013275.1	-11.4893
ENSG00000163739	CXCL1	-11.4741
ENSG00000162654	GBP4	-11.45
ENSG00000039139	DNAH5	-11.2852
ENSG00000244474	UGT1A4	-11.2113
ENSG00000142684	ZNF593	-11.1454
ENSG00000162366	PDZK1IP1	-11.1275
ENSG00000093134	VNN3	-11.103
ENSG00000171714	ANO5	-11.098
ENSG00000244122	UGT1A7	-11.0645
ENSG00000058404	CAMK2B	-11.0194
ENSG00000241119	UGT1A9	-11.0094
ENSG00000120907	ADRA1A	-10.9987
ENSG00000131620	ANO1	-10.9561
ENSG00000169509	CRCT1	-10.9521
ENSG00000270607	AC009549.1	-10.9429
ENSG00000101017	CD40	-10.8998
ENSG00000255974	CYP2A6	-10.8673
ENSG00000171747	LGALS4	-10.8105
ENSG00000090376	IRAK3	-10.7658
ENSG00000227066	Z98257.1	-10.7351
ENSG00000165887	ANKRD2	-10.7298
ENSG00000076662	ICAM3	-10.7111
ENSG00000166183	ASPG	-10.6883
ENSG00000148671	ADIRF	-10.6492
ENSG00000171819	ANGPTL7	-10.631
ENSG00000262160	AC020978.5	-10.627
ENSG00000173349	SFT2D3	-10.501
ENSG00000073734	ABCB11	-10.4835
ENSG00000169291	SHE	-10.479
ENSG00000151365	THRSP	-10.4504
ENSG00000273149	AL138963.4	-10.3955
ENSG00000272688	AP005329.3	-10.3928
ENSG00000236345	SCAT8	-10.377
ENSG00000132693	CRP	-10.3596
ENSG00000213512	GBP7	-10.3362
ENSG00000225611	LINC02158	-10.2635
ENSG00000065325	GLP2R	-10.2553
ENSG00000101000	PROCR	-10.2531
ENSG00000168685	IL7R	-10.2419
ENSG00000145777	TSLP	-10.2357
ENSG00000246082	NUDT16P1	-10.1915
ENSG00000113600	C9	-10.1787
ENSG00000171954	CYP4F22	-10.1609
ENSG00000285155	AC092153.1	-10.1377
ENSG00000136867	SLC31A2	-10.1106
ENSG00000260549	MT1L	-10.0958
ENSG00000135480	KRT7	-10.0934
ENSG00000162949	CAPN13	-10.0833
ENSG00000087258	GNAO1	-10.0801
ENSG00000204941	PSG5	-10.0749
ENSG00000163817	SLC6A20	-10.0722
ENSG00000115112	TFCP2L1	-10.0242
ENSG00000136872	ALDOB	-9.99656
ENSG00000167165	UGT1A6	-9.98941
ENSG00000198680	TUSC1	-9.98634
ENSG00000226306	NPY6R	-9.96753
ENSG00000108381	ASPA	-9.93787
ENSG00000229689	AC009237.3	-9.93029
ENSG00000120659	TNFSF11	-9.92072
ENSG00000224721	AC007182.1	-9.85829
ENSG00000248810	LINC02432	-9.83907
ENSG00000231924	PSG1	-9.81321
ENSG00000260314	MRC1	-9.78257
ENSG00000237767	LINC01370	-9.74156
ENSG00000198829	SUCNR1	-9.73131
ENSG00000172782	FADS6	-9.65598
ENSG00000102466	FGF14	-9.64249
ENSG00000239911	PRKAG2-AS1	-9.60154
ENSG00000124467	PSG8	-9.5879
ENSG00000170382	LRRN2	-9.58632
ENSG00000127954	STEAP4	-9.51292
ENSG00000162896	PIGR	-9.50957
ENSG00000151948	GLT1D1	-9.448
ENSG00000271503	CCL5	-9.4128
ENSG00000241635	UGT1A1	-9.41129
ENSG00000187583	PLEKHN1	-9.38312
ENSG00000115221	ITGB6	-9.34898
ENSG00000256937	KRT17P8	-9.34775
ENSG00000109272	PF4V1	-9.31207
ENSG00000261644	AC007728.2	-9.31019
ENSG00000156535	CD109	-9.30781
ENSG00000257219	LNCOG	-9.30194
ENSG00000182793	GSTA5	-9.30146
ENSG00000242048	AC093583.1	-9.29659
ENSG00000162897	FCAMR	-9.29645
ENSG00000163565	IFI16	-9.29602
ENSG00000131015	ULBP2	-9.27716
ENSG00000257732	AC089983.1	-9.25043
ENSG00000007933	FMO3	-9.22751
ENSG00000236882	LINC01554	-9.21106
ENSG00000170214	ADRA1B	-9.17852
ENSG00000261662	NA	-9.1778
ENSG00000210100	MT-TI	-9.15759
ENSG00000271361	HTATSF1P2	-9.14354
ENSG00000111341	MGP	-9.13905
ENSG00000159231	CBR3	-9.13514
ENSG00000081237	PTPRC	-9.13465
ENSG00000158473	CD1D	-9.13045
ENSG00000188487	INSC	-9.12387
ENSG00000189420	ZFP92	-9.10094
ENSG00000283199	C13orf46	-9.07544
ENSG00000150782	IL18	-9.03394
ENSG00000151790	TDO2	-9.03253
ENSG00000134184	GSTM1	-9.01379
ENSG00000162645	GBP2	-9.00979
ENSG00000260850	AC007344.1	-9.00368
ENSG00000162520	SYNC	-8.98313
ENSG00000165168	CYBB	-8.95888
ENSG00000089041	P2RX7	-8.93374
ENSG00000170743	SYT9	-8.9289
ENSG00000161405	IKZF3	-8.92482
ENSG00000248187	AC078850.1	-8.91904
ENSG00000166333	ILK	-8.90954
ENSG00000196263	ZNF471	-8.90046
ENSG00000187229	AC100800.1	-8.88538
ENSG00000185811	IKZF1	-8.88296
ENSG00000234502	FYTTD1P1	-8.86585
ENSG00000116690	PRG4	-8.86221
ENSG00000274173	AL035661.1	-8.8534
ENSG00000283413	AC008703.1	-8.84072
ENSG00000241990	PRR34-AS1	-8.83893
ENSG00000235523	AL135924.2	-8.80777
ENSG00000211896	IGHG1	-8.77168
ENSG00000123610	TNFAIP6	-8.75769
ENSG00000217555	CKLF	-8.6971
ENSG00000259881	AC092384.2	-8.66973
ENSG00000006606	CCL26	-8.64724
ENSG00000023445	BIRC3	-8.64437
ENSG00000005421	PON1	-8.6383
ENSG00000110852	CLEC2B	-8.62679
ENSG00000154589	LY96	-8.61477
ENSG00000249173	LINC01093	-8.60568
ENSG00000183668	PSG9	-8.6051
ENSG00000140505	CYP1A2	-8.60499
ENSG00000072133	RPS6KA6	-8.60171
ENSG00000155918	RAET1L	-8.59475
ENSG00000080709	KCNN2	-8.59019
ENSG00000164949	GEM	-8.58447
ENSG00000214860	EVPLL	-8.57862
ENSG00000235847	LDHAP7	-8.56772
ENSG00000237927	AL078604.2	-8.5657
ENSG00000108691	CCL2	-8.56034
ENSG00000138378	STAT4	-8.54332
ENSG00000144481	TRPM8	-8.53818
ENSG00000129680	MAP7D3	-8.51803
ENSG00000160868	CYP3A4	-8.51183
ENSG00000228262	LINC01320	-8.50076
ENSG00000166206	GABRB3	-8.49032
ENSG00000181481	RNF135	-8.47821
ENSG00000156049	GNA14	-8.47361
ENSG00000229230	MT1P3	-8.47171
ENSG00000229656	ITGB1-DT	-8.46376
ENSG00000135604	STX11	-8.45945
ENSG00000137265	IRF4	-8.45499
ENSG00000129988	LBP	-8.45401
ENSG00000284652	BX323043.1	-8.44898
ENSG00000128052	KDR	-8.43816
ENSG00000203434	AL353740.1	-8.43561
ENSG00000155307	SAMSN1	-8.43511
ENSG00000093072	ADA2	-8.4348
ENSG00000261115	TMEM178B	-8.42164
ENSG00000155926	SLA	-8.4114
ENSG00000235385	LINC02154	-8.39692
ENSG00000140835	CHST4	-8.38588
ENSG00000273906	AC011297.1	-8.38215
ENSG00000112303	VNN2	-8.35784
ENSG00000141338	ABCA8	-8.35418
ENSG00000155659	VSIG4	-8.34483
ENSG00000148677	ANKRD1	-8.33794
ENSG00000152760	TCTEX1D1	-8.33245
ENSG00000180861	LINC01559	-8.33151
ENSG00000230623	AC104461.1	-8.33014
ENSG00000144810	COL8A1	-8.3258
ENSG00000203697	CAPN8	-8.32545
ENSG00000219797	PPIAP9	-8.31767
ENSG00000184156	KCNQ3	-8.29968
ENSG00000163735	CXCL5	-8.29787
ENSG00000232177	MTND4P24	-8.2943
ENSG00000265254	AC015917.2	-8.28931
ENSG00000114771	AADAC	-8.28533
ENSG00000106123	EPHB6	-8.26695
ENSG00000173267	SNCG	-8.26218
ENSG00000117009	KMO	-8.25605
ENSG00000150656	CNDP1	-8.25481
ENSG00000149968	MMP3	-8.23931
ENSG00000177409	SAMD9L	-8.2383
ENSG00000004468	CD38	-8.23556
ENSG00000171408	PDE7B	-8.23541
ENSG00000256969	AC084375.1	-8.2321
ENSG00000198074	AKR1B10	-8.20908
ENSG00000141293	SKAP1	-8.20314
ENSG00000166670	MMP10	-8.20109
ENSG00000109906	ZBTB16	-8.2001
ENSG00000246379	AC040168.1	-8.19729
ENSG00000136881	BAAT	-8.19629
ENSG00000129151	BBOX1	-8.18819
ENSG00000198542	ITGBL1	-8.17693
ENSG00000134830	C5AR2	-8.17087
ENSG00000147862	NFIB	-8.16605
ENSG00000173369	C1QB	-8.15112
ENSG00000147573	TRIM55	-8.13991
ENSG00000074966	TXK	-8.12757
ENSG00000285554	AC242988.2	-8.12663
ENSG00000081041	CXCL2	-8.1187
ENSG00000110876	SELPLG	-8.11289
ENSG00000257335	MGAM	-8.10798
ENSG00000184226	PCDH9	-8.10735
ENSG00000250786	SNHG18	-8.10692
ENSG00000080573	COL5A3	-8.09065
ENSG00000265096	C1QTNF1-AS1	-8.08761
ENSG00000169429	CXCL8	-8.08735
ENSG00000166927	MS4A7	-8.07778
ENSG00000134539	KLRD1	-8.07711
ENSG00000198692	EIF1AY	-8.0678
ENSG00000111713	GYS2	-8.06703
ENSG00000187122	SLIT1	-8.04838
ENSG00000223723	BX842568.2	-8.0468
ENSG00000215124	AMD1P4	-8.04653
ENSG00000213886	UBD	-8.0367
ENSG00000175040	CHST2	-8.01152
ENSG00000139626	ITGB7	-8.00466
ENSG00000189419	SPATA41	-7.99821
ENSG00000130300	PLVAP	-7.99707
ENSG00000130234	ACE2	-7.97615
ENSG00000173237	C11orf86	-7.97606
ENSG00000235947	EGOT	-7.96729
ENSG00000026751	SLAMF7	-7.96605
ENSG00000236366	AL359313.1	-7.96443
ENSG00000140459	CYP11A1	-7.96058
ENSG00000154133	ROBO4	-7.95282
ENSG00000214866	DCDC2C	-7.9462
ENSG00000119125	GDA	-7.94065
ENSG00000135144	DTX1	-7.93405
ENSG00000167676	PLIN4	-7.9338
ENSG00000022267	FHL1	-7.92219
ENSG00000243232	PCDHAC2	-7.90591
ENSG00000175445	LPL	-7.90505
ENSG00000214212	C19orf38	-7.90153
ENSG00000160460	SPTBN4	-7.87881
ENSG00000165731	RET	-7.83882
ENSG00000106366	SERPINE1	-7.83668
ENSG00000198650	TAT	-7.83462
ENSG00000132185	FCRLA	-7.83252
ENSG00000131378	RFTN1	-7.82343
ENSG00000170500	LONRF2	-7.80368
ENSG00000124102	PI3	-7.79443
ENSG00000173227	SYT12	-7.7836
ENSG00000242221	PSG2	-7.78316
ENSG00000213606	AKR1B10P1	-7.77024
ENSG00000278071	AL161669.3	-7.76303
ENSG00000121207	LRAT	-7.76259
ENSG00000272851	AC096772.2	-7.75957
ENSG00000254211	LINC01485	-7.74974
ENSG00000168702	LRP1B	-7.74786
ENSG00000264230	ANXA8L1	-7.73904
ENSG00000159398	CES5A	-7.7355
ENSG00000256612	CYP2B7P	-7.73008
ENSG00000136630	HLX	-7.71926
ENSG00000120594	PLXDC2	-7.71338
ENSG00000164136	IL15	-7.71326
ENSG00000272727	LINC02266	-7.71178
ENSG00000269374	AC011497.2	-7.70936
ENSG00000174564	IL20RB	-7.69753
ENSG00000154451	GBP5	-7.69228
ENSG00000236136	ADORA2BP1	-7.69134
ENSG00000140519	RHCG	-7.68855
ENSG00000260886	TAT-AS1	-7.68764
ENSG00000259207	ITGB3	-7.68685
ENSG00000225308	ASS1P11	-7.67256
ENSG00000167772	ANGPTL4	-7.66221
ENSG00000154678	PDE1C	-7.6579
ENSG00000241794	SPRR2A	-7.65708
ENSG00000253628	AC110011.1	-7.63819
ENSG00000258017	AC011603.3	-7.63254
ENSG00000198483	ANKRD35	-7.63081
ENSG00000038945	MSR1	-7.61407
ENSG00000227471	AKR1B15	-7.60026
ENSG00000134516	DOCK2	-7.59039
ENSG00000258793	AL355102.4	-7.57983
ENSG00000111339	ART4	-7.57458
ENSG00000141968	VAV1	-7.55873
ENSG00000146399	TAAR1	-7.55585
ENSG00000176728	TTTY14	-7.5492
ENSG00000272913	AC009237.14	-7.53888
ENSG00000211772	TRBC2	-7.53203
ENSG00000108342	CSF3	-7.52815
ENSG00000251442	LINC01094	-7.52724
ENSG00000187024	PTRH1	-7.52056
ENSG00000256811	AC079360.1	-7.51928
ENSG00000173559	NABP1	-7.51489
ENSG00000131831	RAI2	-7.50549
ENSG00000275285	AL391095.3	-7.49738
ENSG00000114374	USP9Y	-7.49696
ENSG00000229221	HNRNPA1P66	-7.49568
ENSG00000205323	SARNP	-7.49344
ENSG00000136732	GYPC	-7.4888
ENSG00000255823	MTRNR2L8	-7.48644
ENSG00000115598	IL1RL2	-7.48458
ENSG00000277737	FP325317.1	-7.47582
ENSG00000133561	GIMAP6	-7.47385
ENSG00000152689	RASGRP3	-7.45936
ENSG00000185215	TNFAIP2	-7.44311
ENSG00000223969	AC002456.1	-7.43779
ENSG00000101405	OXT	-7.436
ENSG00000267452	LINC02073	-7.43175
ENSG00000041982	TNC	-7.42888
ENSG00000136573	BLK	-7.40707
ENSG00000275830	AL390755.1	-7.40683
ENSG00000166736	HTR3A	-7.40677
ENSG00000171772	SYCE1	-7.4011
ENSG00000281655	AP000851.2	-7.40036
ENSG00000100097	LGALS1	-7.39531
ENSG00000129824	RPS4Y1	-7.39167
ENSG00000159189	C1QC	-7.3833
ENSG00000204540	PSORS1C1	-7.38143
ENSG00000020633	RUNX3	-7.38136
ENSG00000163430	FSTL1	-7.37639
ENSG00000148175	STOM	-7.37618
ENSG00000269968	AC006064.4	-7.37538
ENSG00000102524	TNFSF13B	-7.3742
ENSG00000203446	AC004988.1	-7.37042
ENSG00000197935	ZNF311	-7.36899
ENSG00000012817	KDM5D	-7.36495
ENSG00000148965	SAA4	-7.35146
ENSG00000154822	PLCL2	-7.35041
ENSG00000157554	ERG	-7.34923
ENSG00000273305	AC009237.15	-7.34344
ENSG00000231437	LINC01750	-7.34342
ENSG00000179362	HMGN2P46	-7.3409
ENSG00000253288	AC046195.1	-7.3374
ENSG00000210195	MT-TT	-7.33333
ENSG00000231683	AL033397.1	-7.331
ENSG00000112096	SOD2	-7.31814
ENSG00000203747	FCGR3A	-7.31644
ENSG00000178828	RNF186	-7.31337
ENSG00000259727	AC103740.2	-7.30936
ENSG00000215861	AC245297.1	-7.30817
ENSG00000237523	LINC00857	-7.30137
ENSG00000151892	GFRA1	-7.29978
ENSG00000173210	ABLIM3	-7.29651
ENSG00000005381	MPO	-7.27756
ENSG00000234617	SNRK-AS1	-7.27734
ENSG00000184106	TREML3P	-7.27523
ENSG00000228923	AP000355.1	-7.27428
ENSG00000229372	SZT2-AS1	-7.27408
ENSG00000273221	AL355816.2	-7.2736
ENSG00000238142	BX284668.5	-7.27281
ENSG00000261040	WFDC21P	-7.2693
ENSG00000236117	LINC01639	-7.25017
ENSG00000187474	FPR3	-7.24923
ENSG00000163220	S100A9	-7.24883
ENSG00000115165	CYTIP	-7.24863
ENSG00000105550	FGF21	-7.24242
ENSG00000253293	HOXA10	-7.23864
ENSG00000174611	KY	-7.23797
ENSG00000166148	AVPR1A	-7.23759
ENSG00000248713	C4orf54	-7.2365
ENSG00000259370	AC103740.1	-7.23368
ENSG00000116176	TPSG1	-7.23328
ENSG00000226733	AL138826.1	-7.21111
ENSG00000155265	GOLGA7B	-7.20817
ENSG00000273585	NA	-7.20794
ENSG00000156466	GDF6	-7.20273
ENSG00000234851	RPL23AP42	-7.19664
ENSG00000166396	SERPINB7	-7.18805
ENSG00000181541	MAB21L2	-7.17032
ENSG00000198754	OXCT2	-7.16897
ENSG00000237514	PTP4A1P7	-7.16889
ENSG00000228666	KRT18P1	-7.16801
ENSG00000140285	FGF7	-7.16241
ENSG00000171766	GATM	-7.15647
ENSG00000019169	MARCO	-7.13911
ENSG00000277013	AC008556.1	-7.13794
ENSG00000224237	MICOS10P3	-7.13739
ENSG00000275302	CCL4	-7.13492
ENSG00000236056	GAPDHP14	-7.13444
ENSG00000226652	PSMD10P2	-7.13363
ENSG00000241544	LINC02029	-7.13246
ENSG00000227634	LINC01714	-7.1324
ENSG00000258285	TESC-AS1	-7.13163
ENSG00000249267	LINC00939	-7.13058
ENSG00000266976	AC079466.1	-7.12883
ENSG00000181126	HLA-V	-7.12635
ENSG00000188910	GJB3	-7.11721
ENSG00000240224	UGT1A5	-7.09817
ENSG00000162618	ADGRL4	-7.09556
ENSG00000115648	MLPH	-7.09445
ENSG00000284377	AL589669.1	-7.09337
ENSG00000080007	DDX43	-7.09324
ENSG00000273143	AL355512.1	-7.09307
ENSG00000184254	ALDH1A3	-7.09274
ENSG00000215267	AKR1C7P	-7.09257
ENSG00000151062	CACNA2D4	-7.09074
ENSG00000139725	RHOF	-7.08558
ENSG00000225783	MIAT	-7.06279
ENSG00000136869	TLR4	-7.05887
ENSG00000120279	MYCT1	-7.05726
ENSG00000172935	MRGPRF	-7.05642
ENSG00000232060	SLC4A1APP1	-7.05381
ENSG00000079257	LXN	-7.05356
ENSG00000205861	PCOTH	-7.04984
ENSG00000106565	TMEM176B	-7.04959
ENSG00000010438	PRSS3	-7.04545
ENSG00000069812	HES2	-7.04304
ENSG00000002933	TMEM176A	-7.02733
ENSG00000277632	CCL3	-7.02153
ENSG00000009790	TRAF3IP3	-7.02002
ENSG00000256576	LINC02361	-7.01613
ENSG00000154016	GRAP	-7.01455
ENSG00000041353	RAB27B	-7.01056
ENSG00000111404	RERGL	-7.01002
ENSG00000188906	LRRK2	-6.9878
ENSG00000177575	CD163	-6.98277
ENSG00000203727	SAMD5	-6.97618
ENSG00000260653	AC237221.1	-6.97306
ENSG00000138109	CYP2C9	-6.973
ENSG00000183833	MAATS1	-6.97147
ENSG00000247033	AC099508.1	-6.96999
ENSG00000253819	LINC01151	-6.96956
ENSG00000272831	AC027644.3	-6.96658
ENSG00000071242	RPS6KA2	-6.94669
ENSG00000170442	KRT86	-6.93609
ENSG00000186466	AQP7P1	-6.93298
ENSG00000272789	AC010976.2	-6.93267
ENSG00000133328	PLAAT2	-6.93198
ENSG00000166920	C15orf48	-6.93196
ENSG00000184408	KCND2	-6.93036
ENSG00000227694	RPL23AP74	-6.93027
ENSG00000230795	HLA-K	-6.92851
ENSG00000270002	AC022028.2	-6.92839
ENSG00000225492	GBP1P1	-6.92769
ENSG00000230191	IFITM3P4	-6.92717
ENSG00000224034	LINC02561	-6.92626
ENSG00000179593	ALOX15B	-6.9233
ENSG00000196620	UGT2B15	-6.91926
ENSG00000162032	SPSB3	-6.91572
ENSG00000109511	ANXA10	-6.89124
ENSG00000037280	FLT4	-6.8908
ENSG00000197083	ZNF300P1	-6.88861
ENSG00000232586	KIAA1614-AS1	-6.88377
ENSG00000227158	AC073621.2	-6.88377
ENSG00000234614	C2CD4D-AS1	-6.88108
ENSG00000153086	ACMSD	-6.87182
ENSG00000146352	CLVS2	-6.84963
ENSG00000210107	MT-TQ	-6.84492
ENSG00000162722	TRIM58	-6.84371
ENSG00000269985	AL021328.1	-6.84038
ENSG00000236740	AL033384.1	-6.83992
ENSG00000067048	DDX3Y	-6.83816
ENSG00000134343	ANO3	-6.83722
ENSG00000223638	RFPL4A	-6.83652
ENSG00000132821	VSTM2L	-6.83503
ENSG00000258603	AC005225.2	-6.82189
ENSG00000250696	AC111000.4	-6.8168
ENSG00000110934	BIN2	-6.79769
ENSG00000269939	PCF11-AS1	-6.79591
ENSG00000164621	SMAD5-AS1	-6.79391
ENSG00000258689	LINC01269	-6.79206
ENSG00000235812	ADAM21P1	-6.79099
ENSG00000105371	ICAM4	-6.79098
ENSG00000228707	AL691426.1	-6.78935
ENSG00000233415	AL133419.1	-6.78907
ENSG00000258430	AL583722.2	-6.78757
ENSG00000154914	USP43	-6.78159
ENSG00000067646	ZFY	-6.78019
ENSG00000121361	KCNJ8	-6.77938
ENSG00000135828	RNASEL	-6.76829
ENSG00000176399	DMRTA1	-6.76544
ENSG00000115607	IL18RAP	-6.75176
ENSG00000133574	GIMAP4	-6.7502
ENSG00000163209	SPRR3	-6.747
ENSG00000183979	NPB	-6.74678
ENSG00000198077	CYP2A7	-6.74611
ENSG00000197632	SERPINB2	-6.74532
ENSG00000184363	PKP3	-6.74451
ENSG00000234819	AL353705.4	-6.74399
ENSG00000153814	JAZF1	-6.7399
ENSG00000138166	DUSP5	-6.7251
ENSG00000052344	PRSS8	-6.71697
ENSG00000166840	GLYATL1	-6.70903
ENSG00000250934	AC016924.1	-6.69867
ENSG00000227070	EPS15-AS1	-6.69695
ENSG00000284719	AL033527.4	-6.69498
ENSG00000236790	LINC00299	-6.69487
ENSG00000241104	CEACAMP10	-6.69116
ENSG00000264006	AKR1C8P	-6.67385
ENSG00000189292	ALKAL2	-6.67154
ENSG00000110328	GALNT18	-6.66966
ENSG00000025708	TYMP	-6.66952
ENSG00000100342	APOL1	-6.65965
ENSG00000183018	SPNS2	-6.65826
ENSG00000175489	LRRC25	-6.65534
ENSG00000139278	GLIPR1	-6.6479
ENSG00000204529	GUCY2EP	-6.64743
ENSG00000240859	AC093627.4	-6.64408
ENSG00000263606	CHORDC1P4	-6.64291
ENSG00000282849	AL359834.1	-6.64203
ENSG00000131634	TMEM204	-6.64165
ENSG00000101977	MCF2	-6.64032
ENSG00000254486	LINC02547	-6.63923
ENSG00000218980	FTH1P15	-6.63859
ENSG00000239830	RPS4XP22	-6.63485
ENSG00000187098	MITF	-6.60871
ENSG00000256940	PPP1R14B-AS1	-6.6085
ENSG00000054277	OPN3	-6.59372
ENSG00000135114	OASL	-6.5907
ENSG00000162444	RBP7	-6.58842
ENSG00000226087	AC073283.2	-6.58828
ENSG00000224231	LINC01832	-6.58805
ENSG00000012124	CD22	-6.58772
ENSG00000233117	LINC00702	-6.58704
ENSG00000170160	CCDC144A	-6.58671
ENSG00000259071	AL359397.2	-6.58641
ENSG00000228445	UGT1A2P	-6.58608
ENSG00000102931	ARL2BP	-6.58473
ENSG00000144407	PTH2R	-6.58254
ENSG00000257940	AC079598.1	-6.58189
ENSG00000140470	ADAMTS17	-6.5757
ENSG00000169067	ACTBL2	-6.57252
ENSG00000166073	GPR176	-6.57079
ENSG00000185567	AHNAK2	-6.54983
ENSG00000047597	XK	-6.5443
ENSG00000071967	CYBRD1	-6.54254
ENSG00000224886	AL132656.1	-6.53569
ENSG00000236341	AL161740.1	-6.53543
ENSG00000154760	SLFN13	-6.53434
ENSG00000164520	RAET1E	-6.53371
ENSG00000225674	IPO7P2	-6.53263
ENSG00000140379	BCL2A1	-6.53245
ENSG00000113578	FGF1	-6.53166
ENSG00000131002	TXLNGY	-6.53132
ENSG00000189108	IL1RAPL2	-6.53026
ENSG00000165799	RNASE7	-6.52965
ENSG00000214870	AC004540.1	-6.52659
ENSG00000138670	RASGEF1B	-6.50774
ENSG00000197580	BCO2	-6.50436
ENSG00000136689	IL1RN	-6.48537
ENSG00000140987	ZSCAN32	-6.48233
ENSG00000158714	SLAMF8	-6.48105
ENSG00000149380	P4HA3	-6.47877
ENSG00000221826	PSG3	-6.47604
ENSG00000232765	AL158819.1	-6.47593
ENSG00000079263	SP140	-6.4753
ENSG00000122133	PAEP	-6.47524
ENSG00000277022	AL031663.3	-6.47419
ENSG00000232633	AC079465.1	-6.47368
ENSG00000265393	AC084125.4	-6.47363
ENSG00000214954	LRRC69	-6.47324
ENSG00000165140	FBP1	-6.46844
ENSG00000109182	CWH43	-6.46695
ENSG00000275216	AL161431.1	-6.45592
ENSG00000240972	MIF	-6.45406
ENSG00000110244	APOA4	-6.45296
ENSG00000089327	FXYD5	-6.43296
ENSG00000090339	ICAM1	-6.43162
ENSG00000285744	AC083837.1	-6.42953
ENSG00000259916	AL845331.2	-6.42146
ENSG00000122574	WIPF3	-6.4196
ENSG00000197888	UGT2B17	-6.41865
ENSG00000158458	NRG2	-6.41791
ENSG00000249156	TAF11L12	-6.41762
ENSG00000111863	ADTRP	-6.41594
ENSG00000256751	PLBD1-AS1	-6.41435
ENSG00000280837	CPS1-IT1	-6.41395
ENSG00000259353	AC090515.5	-6.41361
ENSG00000244441	AC126182.2	-6.41176
ENSG00000196228	SULT1C3	-6.41145
ENSG00000131196	NFATC1	-6.41111
ENSG00000267690	LDLRAD4-AS1	-6.41055
ENSG00000131016	AKAP12	-6.40907
ENSG00000109846	CRYAB	-6.39093
ENSG00000182568	SATB1	-6.37602
ENSG00000067798	NAV3	-6.37508
ENSG00000145247	OCIAD2	-6.37312
ENSG00000242516	LINC00960	-6.37275
ENSG00000254416	LINC02732	-6.35741
ENSG00000113088	GZMK	-6.35721
ENSG00000234199	LINC01191	-6.35461
ENSG00000255874	LINC00346	-6.3541
ENSG00000100652	SLC10A1	-6.35404
ENSG00000228291	ARL4AP3	-6.35364
ENSG00000273320	AC007032.1	-6.35338
ENSG00000091137	SLC26A4	-6.35236
ENSG00000267405	AC005180.1	-6.35093
ENSG00000219986	BTF3P7	-6.35017
ENSG00000156414	TDRD9	-6.34735
ENSG00000139508	SLC46A3	-6.34012
ENSG00000169860	P2RY1	-6.33005
ENSG00000172123	SLFN12	-6.31293
ENSG00000137727	ARHGAP20	-6.295
ENSG00000183281	PLGLB1	-6.29486
ENSG00000179073	TAAR3P	-6.29277
ENSG00000073737	DHRS9	-6.29133
ENSG00000250796	AC112484.2	-6.28872
ENSG00000261286	ATP2C2-AS1	-6.28844
ENSG00000254402	LRRC24	-6.28769
ENSG00000189134	NKAPL	-6.28656
ENSG00000165125	TRPV6	-6.28627
ENSG00000258232	AC125611.3	-6.28622
ENSG00000253736	AC022217.4	-6.28612
ENSG00000171517	LPAR3	-6.2855
ENSG00000094755	GABRP	-6.28467
ENSG00000230532	AC091133.1	-6.28371
ENSG00000162746	FCRLB	-6.28354
ENSG00000232517	AC112198.2	-6.28336
ENSG00000136327	NKX2-8	-6.28324
ENSG00000249669	CARMN	-6.28278
ENSG00000261071	AL441883.1	-6.28266
ENSG00000254877	AP001636.2	-6.28258
ENSG00000146530	VWDE	-6.282
ENSG00000255026	AC136475.3	-6.28195
ENSG00000087494	PTHLH	-6.28119
ENSG00000102287	GABRE	-6.28039
ENSG00000119922	IFIT2	-6.27538
ENSG00000180745	CLRN3	-6.27012
ENSG00000133477	FAM83F	-6.26939
ENSG00000183878	UTY	-6.26079
ENSG00000175175	PPM1E	-6.25952
ENSG00000197261	C6orf141	-6.23201
ENSG00000100038	TOP3B	-6.22469
ENSG00000061918	GUCY1B1	-6.22187
ENSG00000130755	GMFG	-6.21995
ENSG00000137965	IFI44	-6.21988
ENSG00000248632	NA	-6.21832
ENSG00000267757	EML2-AS1	-6.21624
ENSG00000173068	BNC2	-6.2149
ENSG00000257181	AC025423.4	-6.21477
ENSG00000166796	LDHC	-6.21443
ENSG00000231298	MANCR	-6.21358
ENSG00000078053	AMPH	-6.21324
ENSG00000237007	KRT18P52	-6.21318
ENSG00000271239	AC007423.1	-6.21005
ENSG00000232667	AC004862.1	-6.20975
ENSG00000143194	MAEL	-6.20973
ENSG00000189221	MAOA	-6.20772
ENSG00000154262	ABCA6	-6.20756
ENSG00000168509	HJV	-6.20004
ENSG00000169432	SCN9A	-6.19179
ENSG00000132938	MTUS2	-6.18951
ENSG00000173110	HSPA6	-6.16572
ENSG00000138115	CYP2C8	-6.15695
ENSG00000131459	GFPT2	-6.15512
ENSG00000155749	FLACC1	-6.14572
ENSG00000213791	AC104212.2	-6.14299
ENSG00000158014	SLC30A2	-6.14282
ENSG00000185046	ANKS1B	-6.14248
ENSG00000255345	AP002957.1	-6.14198
ENSG00000138669	PRKG2	-6.14194
ENSG00000078098	FAP	-6.14153
ENSG00000164099	PRSS12	-6.14056
ENSG00000273275	AC017083.2	-6.14039
ENSG00000248874	C5orf17	-6.14032
ENSG00000133661	SFTPD	-6.13984
ENSG00000263961	RHEX	-6.13843
ENSG00000106536	POU6F2	-6.13622
ENSG00000197943	PLCG2	-6.11426
ENSG00000152463	OLAH	-6.10406
ENSG00000284693	LINC02606	-6.09877
ENSG00000134321	RSAD2	-6.08235
ENSG00000229644	NAMPTP1	-6.07367
ENSG00000132530	XAF1	-6.06684
ENSG00000187545	PRAMEF10	-6.0662
ENSG00000257956	NOP56P3	-6.06535
ENSG00000136160	EDNRB	-6.06473
ENSG00000215034	DSTNP4	-6.06438
ENSG00000243422	RPL23AP49	-6.06423
ENSG00000215533	LINC00189	-6.06359
ENSG00000162989	KCNJ3	-6.06229
ENSG00000175793	SFN	-6.06206
ENSG00000135046	ANXA1	-6.06003
ENSG00000233930	KRTAP5-AS1	-6.03773
ENSG00000128218	VPREB3	-6.03279
ENSG00000156006	NAT2	-6.02893
ENSG00000127824	TUBA4A	-6.02046
ENSG00000065320	NTN1	-6.0144
ENSG00000138079	SLC3A1	-5.99471
ENSG00000235832	CNN2P3	-5.99209
ENSG00000121898	CPXM2	-5.98822
ENSG00000179256	SMCO3	-5.98783
ENSG00000257327	AC012555.1	-5.98501
ENSG00000276101	AC027601.4	-5.98471
ENSG00000276144	NA	-5.98471
ENSG00000237494	AL360007.1	-5.98467
ENSG00000233521	LINC01638	-5.98421
ENSG00000273204	AC104506.1	-5.98345
ENSG00000283597	FAM169B	-5.98344
ENSG00000214553	LRRC37A11P	-5.98336
ENSG00000272189	AL024508.1	-5.98047
ENSG00000165124	SVEP1	-5.98041
ENSG00000121570	DPPA4	-5.97937
ENSG00000145623	OSMR	-5.97927
ENSG00000146215	CRIP3	-5.9772
ENSG00000102468	HTR2A	-5.9772
ENSG00000158731	OR10J6P	-5.97169
ENSG00000064042	LIMCH1	-5.96926
ENSG00000115641	FHL2	-5.9655
ENSG00000135077	HAVCR2	-5.96099
ENSG00000177675	CD163L1	-5.96068
ENSG00000237945	LINC00649	-5.95969
ENSG00000104369	JPH1	-5.95566
ENSG00000258484	SPESP1	-5.9451
ENSG00000134470	IL15RA	-5.93625
ENSG00000105499	PLA2G4C	-5.93576
ENSG00000166750	SLFN5	-5.93163
ENSG00000166592	RRAD	-5.91564
ENSG00000185467	KPNA7	-5.91346
ENSG00000125735	TNFSF14	-5.9054
ENSG00000283991	AC017000.1	-5.90187
ENSG00000253741	LNCOC1	-5.89861
ENSG00000138685	FGF2	-5.89746
ENSG00000236360	RRAS2P1	-5.8971
ENSG00000196511	TPK1	-5.89708
ENSG00000277595	AC007546.1	-5.89699
ENSG00000123201	GUCY1B2	-5.8951
ENSG00000100985	MMP9	-5.88265
ENSG00000105122	RASAL3	-5.8814
ENSG00000115919	KYNU	-5.87976
ENSG00000099954	CECR2	-5.87945
ENSG00000235531	MSC-AS1	-5.87233
ENSG00000151702	FLI1	-5.86789
ENSG00000181585	TMIE	-5.86784
ENSG00000182247	UBE2E2	-5.8675
ENSG00000169083	AR	-5.85477
ENSG00000151882	CCL28	-5.85302
ENSG00000188761	BCL2L15	-5.84715
ENSG00000083454	P2RX5	-5.83793
ENSG00000170458	CD14	-5.83183
ENSG00000133488	SEC14L4	-5.82216
ENSG00000249364	AC112206.2	-5.8203
ENSG00000173077	DELEC1	-5.81757
ENSG00000101695	RNF125	-5.81657
ENSG00000260765	CES1P2	-5.81026
ENSG00000100341	PNPLA5	-5.81015
ENSG00000210151	MT-TS1	-5.81015
ENSG00000232022	FAAHP1	-5.80979
ENSG00000225765	LINC01831	-5.80961
ENSG00000188991	SLC15A5	-5.8096
ENSG00000147606	SLC26A7	-5.80913
ENSG00000257878	AC007298.2	-5.80873
ENSG00000150630	VEGFC	-5.80808
ENSG00000231768	LINC01354	-5.80804
ENSG00000206341	HLA-H	-5.8069
ENSG00000232855	AF165147.1	-5.80527
ENSG00000270108	AL049840.7	-5.80356
ENSG00000187288	CIDEC	-5.80041
ENSG00000176855	KRT18P28	-5.79255
ENSG00000227117	HORMAD2-AS1	-5.79174
ENSG00000180801	ARSJ	-5.77112
ENSG00000128284	APOL3	-5.76719
ENSG00000144649	GASK1A	-5.75836
ENSG00000103569	AQP9	-5.7551
ENSG00000136002	ARHGEF4	-5.74819
ENSG00000138061	CYP1B1	-5.7438
ENSG00000108622	ICAM2	-5.7433
ENSG00000204936	CD177	-5.74139
ENSG00000107282	APBA1	-5.74131
ENSG00000111335	OAS2	-5.73685
ENSG00000127774	EMC6	-5.72811
ENSG00000175336	APOF	-5.71816
ENSG00000273599	AL731571.1	-5.71613
ENSG00000233864	NA	-5.7136
ENSG00000178562	CD28	-5.71176
ENSG00000253270	AC090541.1	-5.7107
ENSG00000223725	AC009226.1	-5.70981
ENSG00000137875	BCL2L10	-5.70912
ENSG00000213025	COX20P1	-5.70889
ENSG00000188933	USP32P1	-5.70713
ENSG00000181358	CTAGE10P	-5.70583
ENSG00000203721	LINC00862	-5.70125
ENSG00000156299	TIAM1	-5.69855
ENSG00000165512	ZNF22	-5.69538
ENSG00000139144	PIK3C2G	-5.69381
ENSG00000156127	BATF	-5.68402
ENSG00000248323	LUCAT1	-5.67411
ENSG00000113389	NPR3	-5.66993
ENSG00000101605	MYOM1	-5.66577
ENSG00000117228	GBP1	-5.66548
ENSG00000188372	ZP3	-5.65487
ENSG00000170262	MRAP	-5.64032
ENSG00000111716	LDHB	-5.634
ENSG00000129993	CBFA2T3	-5.62601
ENSG00000117983	MUC5B	-5.61708
ENSG00000118113	MMP8	-5.60719
ENSG00000224011	AC110602.1	-5.6049
ENSG00000267322	SNHG22	-5.60396
ENSG00000011638	TMEM159	-5.59406
ENSG00000240303	ACAD11	-5.59356
ENSG00000163219	ARHGAP25	-5.58934
ENSG00000113905	HRG	-5.58864
ENSG00000168282	MGAT2	-5.58791
ENSG00000172824	CES4A	-5.58601
ENSG00000189410	SH2D5	-5.5724
ENSG00000163825	RTP3	-5.57166
ENSG00000154258	ABCA9	-5.5679
ENSG00000180543	TSPYL5	-5.53596
ENSG00000179148	ALOXE3	-5.52528
ENSG00000166401	SERPINB8	-5.52426
ENSG00000214313	AZGP1P1	-5.52338
ENSG00000123338	NCKAP1L	-5.51243
ENSG00000127920	GNG11	-5.51171
ENSG00000140853	NLRC5	-5.49981
ENSG00000171476	HOPX	-5.49382
ENSG00000235387	SPAAR	-5.4936
ENSG00000204614	TRIM40	-5.49281
ENSG00000248383	PCDHAC1	-5.49226
ENSG00000168016	TRANK1	-5.49059
ENSG00000253888	AC090150.1	-5.49001
ENSG00000186235	LINC02610	-5.48993
ENSG00000236603	RANP1	-5.48928
ENSG00000227355	AL359644.1	-5.48754
ENSG00000165259	HDX	-5.48347
ENSG00000198205	ZXDA	-5.48325
ENSG00000285373	LINC02478	-5.48272
ENSG00000205622	AP001042.1	-5.4783
ENSG00000085491	SLC25A24	-5.47309
ENSG00000183671	GPR1	-5.47189
ENSG00000175003	SLC22A1	-5.46463
ENSG00000151364	KCTD14	-5.45406
ENSG00000078018	MAP2	-5.4462
ENSG00000158104	HPD	-5.44371
ENSG00000189223	PAX8-AS1	-5.43345
ENSG00000135636	DYSF	-5.43121
ENSG00000250305	TRMT9B	-5.42842
ENSG00000243135	UGT1A3	-5.42829
ENSG00000250303	LINC02762	-5.42643
ENSG00000179674	ARL14	-5.42413
ENSG00000146054	TRIM7	-5.41991
ENSG00000244503	AC108751.5	-5.41046
ENSG00000173702	MUC13	-5.40743
ENSG00000179630	LACC1	-5.39668
ENSG00000147813	NAPRT	-5.39112
ENSG00000122862	SRGN	-5.38733
ENSG00000244607	CCDC13	-5.38376
ENSG00000070404	FSTL3	-5.38147
ENSG00000184731	FAM110C	-5.3755
ENSG00000267892	AC022144.1	-5.36951
ENSG00000285643	AL354741.1	-5.36826
ENSG00000114638	UPK1B	-5.36731
ENSG00000163898	LIPH	-5.35783
ENSG00000204758	AC008429.1	-5.35486
ENSG00000166292	TMEM100	-5.34752
ENSG00000165246	NLGN4Y	-5.33695
ENSG00000165841	CYP2C19	-5.33585
ENSG00000254399	GLYATL1P4	-5.33354
ENSG00000182902	SLC25A18	-5.32505
ENSG00000197442	MAP3K5	-5.30585
ENSG00000151689	INPP1	-5.29915
ENSG00000228812	LAMA5-AS1	-5.29612
ENSG00000160219	GAB3	-5.294
ENSG00000228436	AL139260.1	-5.29115
ENSG00000138347	MYPN	-5.28591
ENSG00000178860	MSC	-5.28083
ENSG00000198535	C2CD4A	-5.27532
ENSG00000128285	MCHR1	-5.27019
ENSG00000225470	JPX	-5.26413
ENSG00000117245	KIF17	-5.26241
ENSG00000204287	HLA-DRA	-5.25545
ENSG00000137507	LRRC32	-5.24841
ENSG00000204528	PSORS1C3	-5.24392
ENSG00000147168	IL2RG	-5.24072
ENSG00000241106	HLA-DOB	-5.23792
ENSG00000281831	AL645929.2	-5.23501
ENSG00000253661	ZFHX4-AS1	-5.23408
ENSG00000241411	AC104619.1	-5.22572
ENSG00000225111	AC083900.1	-5.22258
ENSG00000121900	TMEM54	-5.21842
ENSG00000141506	PIK3R5	-5.21533
ENSG00000243444	NA	-5.20966
ENSG00000164283	ESM1	-5.20773
ENSG00000156920	ADGRG4	-5.20123
ENSG00000138646	HERC5	-5.18618
ENSG00000169994	MYO7B	-5.18342
ENSG00000047365	ARAP2	-5.18137
ENSG00000180353	HCLS1	-5.17517
ENSG00000148483	TMEM236	-5.17273
ENSG00000225339	AL354740.1	-5.16739
ENSG00000211592	IGKC	-5.15542
ENSG00000162482	AKR7A3	-5.15301
ENSG00000237949	LINC00844	-5.15178
ENSG00000230074	AL162231.2	-5.15157
ENSG00000224982	TMEM233	-5.14426
ENSG00000152503	TRIM36	-5.13837
ENSG00000117114	ADGRL2	-5.13558
ENSG00000146678	IGFBP1	-5.13187
ENSG00000106133	NSUN5P2	-5.12896
ENSG00000172817	CYP7B1	-5.12489
ENSG00000166770	ZNF667-AS1	-5.12384
ENSG00000163734	CXCL3	-5.12307
ENSG00000115468	EFHD1	-5.11409
ENSG00000136052	SLC41A2	-5.11092
ENSG00000212916	MAP10	-5.11008
ENSG00000228169	PPIAP19	-5.10084
ENSG00000239617	AC073610.1	-5.09178
ENSG00000101323	HAO1	-5.09059
ENSG00000010278	CD9	-5.08854
ENSG00000162383	SLC1A7	-5.08801
ENSG00000150625	GPM6A	-5.08793
ENSG00000164197	RNF180	-5.08787
ENSG00000254991	AC124276.1	-5.08595
ENSG00000102387	TAF7L	-5.08589
ENSG00000092377	TBL1Y	-5.08498
ENSG00000229816	DDX50P1	-5.08479
ENSG00000229896	AL157373.2	-5.08342
ENSG00000232133	IMPDH1P10	-5.08284
ENSG00000100024	UPB1	-5.0785
ENSG00000214049	UCA1	-5.07281
ENSG00000054983	GALC	-5.07239
ENSG00000154127	UBASH3B	-5.07164
ENSG00000204876	AC021218.1	-5.06939
ENSG00000007001	UPP2	-5.0619
ENSG00000250237	AC010273.3	-5.06085
ENSG00000174059	CD34	-5.05614
ENSG00000164116	GUCY1A1	-5.05412
ENSG00000121552	CSTA	-5.04913
ENSG00000088386	SLC15A1	-5.04627
ENSG00000152977	ZIC1	-5.0444
ENSG00000262823	AC127521.1	-5.04318
ENSG00000105974	CAV1	-5.03937
ENSG00000108387	SEPTIN4	-5.03667
ENSG00000171017	LRRC8E	-5.03522
ENSG00000110446	SLC15A3	-5.03095
ENSG00000041515	MYO16	-5.03082
ENSG00000273760	AC245041.1	-5.0293
ENSG00000168405	CMAHP	-5.02414
ENSG00000253525	AC104966.1	-5.02034
ENSG00000104415	CCN4	-5.01551
ENSG00000107736	CDH23	-5.01022
ENSG00000160862	AZGP1	-5.00217
ENSG00000237917	PARP4P1	-5.00196
ENSG00000152137	HSPB8	-4.99501
ENSG00000171798	KNDC1	-4.99028
ENSG00000025423	HSD17B6	-4.98273
ENSG00000121316	PLBD1	-4.98132
ENSG00000074660	SCARF1	-4.98031
ENSG00000237238	BMS1P10	-4.97392
ENSG00000135905	DOCK10	-4.97136
ENSG00000223361	FTH1P10	-4.9657
ENSG00000137959	IFI44L	-4.96213
ENSG00000129675	ARHGEF6	-4.96006
ENSG00000149435	GGTLC1	-4.95689
ENSG00000212719	LINC02693	-4.95442
ENSG00000213574	LDHAP5	-4.95425
ENSG00000235899	LINC01564	-4.95137
ENSG00000272941	AC083862.1	-4.93664
ENSG00000281100	AC105749.1	-4.93255
ENSG00000183696	UPP1	-4.93145
ENSG00000124749	COL21A1	-4.92843
ENSG00000229739	PDC-AS1	-4.92818
ENSG00000258727	AL135999.1	-4.92739
ENSG00000285737	LINC02680	-4.92722
ENSG00000136931	NR5A1	-4.92705
ENSG00000249345	LINC02405	-4.92609
ENSG00000036828	CASR	-4.92529
ENSG00000203907	OOEP	-4.92339
ENSG00000228063	LYPLAL1-DT	-4.92305
ENSG00000175592	FOSL1	-4.92281
ENSG00000248079	DPH6-DT	-4.92099
ENSG00000243550	LINC01214	-4.92095
ENSG00000233085	BX322234.2	-4.92075
ENSG00000134873	CLDN10	-4.91932
ENSG00000229007	EXOSC3P1	-4.91817
ENSG00000261600	AC233266.2	-4.91623
ENSG00000196611	MMP1	-4.91388
ENSG00000115009	CCL20	-4.91246
ENSG00000266962	AC067852.2	-4.91091
ENSG00000021826	CPS1	-4.90942
ENSG00000237413	AC096531.2	-4.90685
ENSG00000167207	NOD2	-4.89759
ENSG00000205683	DPF3	-4.8933
ENSG00000106853	PTGR1	-4.88931
ENSG00000155367	PPM1J	-4.88083
ENSG00000198959	TGM2	-4.88037
ENSG00000253341	AC115837.1	-4.87962
ENSG00000125966	MMP24	-4.87949
ENSG00000260284	TPSP2	-4.87492
ENSG00000156453	PCDH1	-4.87205
ENSG00000163993	S100P	-4.87172
ENSG00000109819	PPARGC1A	-4.86956
ENSG00000117226	GBP3	-4.86848
ENSG00000244300	GATA2-AS1	-4.86603
ENSG00000108370	RGS9	-4.86505
ENSG00000106258	CYP3A5	-4.86264
ENSG00000119915	ELOVL3	-4.85835
ENSG00000226038	PPIAP21	-4.85731
ENSG00000235957	COX7CP1	-4.85448
ENSG00000259354	AC025580.2	-4.85257
ENSG00000173698	ADGRG2	-4.84721
ENSG00000128872	TMOD2	-4.84316
ENSG00000198046	ZNF667	-4.84223
ENSG00000184985	SORCS2	-4.83986
ENSG00000149418	ST14	-4.83476
ENSG00000266850	AC090912.2	-4.83305
ENSG00000116667	C1orf21	-4.83055
ENSG00000260604	AL590004.3	-4.83002
ENSG00000167642	SPINT2	-4.82775
ENSG00000215845	TSTD1	-4.82258
ENSG00000226380	AC016831.1	-4.81684
ENSG00000185038	MROH2A	-4.8162
ENSG00000277511	AC116407.2	-4.81431
ENSG00000260401	AP002761.4	-4.81409
ENSG00000187823	RTL4	-4.81254
ENSG00000173040	EVC2	-4.81091
ENSG00000260418	AL023284.4	-4.81019
ENSG00000187048	CYP4A11	-4.80227
ENSG00000268069	AC004466.1	-4.79831
ENSG00000276850	AC245041.2	-4.79789
ENSG00000223949	ROR1-AS1	-4.79565
ENSG00000229314	ORM1	-4.79164
ENSG00000269940	AL049840.5	-4.7878
ENSG00000146386	ABRACL	-4.78177
ENSG00000123106	CCDC91	-4.77844
ENSG00000167191	GPRC5B	-4.77785
ENSG00000172995	ARPP21	-4.7726
ENSG00000071205	ARHGAP10	-4.77252
ENSG00000177459	ERICH5	-4.76907
ENSG00000065413	ANKRD44	-4.75933
ENSG00000101981	F9	-4.75792
ENSG00000163295	ALPI	-4.75535
ENSG00000163749	CCDC158	-4.75303
ENSG00000176435	CLEC14A	-4.75099
ENSG00000087116	ADAMTS2	-4.74828
ENSG00000248144	ADH1C	-4.74795
ENSG00000115041	KCNIP3	-4.74709
ENSG00000186019	AC021092.1	-4.7446
ENSG00000168491	CCDC110	-4.7441
ENSG00000267052	AC005050.1	-4.74377
ENSG00000129990	SYT5	-4.74199
ENSG00000224728	IMPDH1P8	-4.7397
ENSG00000248202	LINC02234	-4.73675
ENSG00000164176	EDIL3	-4.73652
ENSG00000200502	AL512604.1	-4.7364
ENSG00000267199	AP001029.2	-4.73534
ENSG00000271751	AP003392.4	-4.73525
ENSG00000258376	AC004846.1	-4.73515
ENSG00000259471	LINC01169	-4.73511
ENSG00000137673	MMP7	-4.73173
ENSG00000078114	NEBL	-4.72885
ENSG00000080200	CRYBG3	-4.72779
ENSG00000149124	GLYAT	-4.71982
ENSG00000154153	RETREG1	-4.71788
ENSG00000141965	FEM1A	-4.71485
ENSG00000005108	THSD7A	-4.71111
ENSG00000134250	NOTCH2	-4.70558
ENSG00000204642	HLA-F	-4.70143
ENSG00000278177	AL354811.1	-4.70066
ENSG00000205809	KLRC2	-4.69607
ENSG00000114200	BCHE	-4.69462
ENSG00000271079	CTAGE15	-4.69007
ENSG00000077092	RARB	-4.68754
ENSG00000162039	MEIOB	-4.68712
ENSG00000213386	AC022217.2	-4.68107
ENSG00000172901	LVRN	-4.67831
ENSG00000151631	AKR1C6P	-4.67227
ENSG00000226564	FTH1P20	-4.66953
ENSG00000171444	MCC	-4.65935
ENSG00000131981	LGALS3	-4.65852
ENSG00000165521	EML5	-4.65694
ENSG00000163412	EIF4E3	-4.65447
ENSG00000256262	USP30-AS1	-4.65379
ENSG00000105835	NAMPT	-4.64604
ENSG00000181804	SLC9A9	-4.63983
ENSG00000170921	TANC2	-4.6394
ENSG00000164825	DEFB1	-4.63424
ENSG00000262801	U91319.1	-4.63183
ENSG00000254418	SPON1-AS1	-4.6289
ENSG00000186642	PDE2A	-4.62701
ENSG00000143839	REN	-4.62216
ENSG00000233929	MT1XP1	-4.62163
ENSG00000198848	CES1	-4.62109
ENSG00000250548	LINC01303	-4.61723
ENSG00000146592	CREB5	-4.61488
ENSG00000101213	PTK6	-4.6121
ENSG00000000971	CFH	-4.61169
ENSG00000167105	TMEM92	-4.60945
ENSG00000178803	ADORA2A-AS1	-4.60438
ENSG00000280083	AC079777.1	-4.60138
ENSG00000130303	BST2	-4.60077
ENSG00000161011	SQSTM1	-4.59721
ENSG00000069482	GAL	-4.59661
ENSG00000252690	AC105339.2	-4.59363
ENSG00000147027	TMEM47	-4.58983
ENSG00000243629	LINC00880	-4.58932
ENSG00000118514	ALDH8A1	-4.58927
ENSG00000237975	FLG-AS1	-4.58871
ENSG00000170006	TMEM154	-4.57644
ENSG00000100385	IL2RB	-4.57609
ENSG00000174125	TLR1	-4.57386
ENSG00000163239	TDRD10	-4.56898
ENSG00000169891	REPS2	-4.56621
ENSG00000255151	GLYATL1B	-4.56587
ENSG00000237813	AC002066.1	-4.56195
ENSG00000180787	ZFP3	-4.55608
ENSG00000167996	FTH1	-4.54942
ENSG00000084110	HAL	-4.54275
ENSG00000234518	PTGES3P1	-4.53775
ENSG00000134278	SPIRE1	-4.53452
ENSG00000143776	CDC42BPA	-4.53083
ENSG00000105697	HAMP	-4.52567
ENSG00000185404	SP140L	-4.52505
ENSG00000253339	AC111149.2	-4.52344
ENSG00000021461	CYP3A43	-4.5233
ENSG00000167080	B4GALNT2	-4.52285
ENSG00000080910	CFHR2	-4.52167
ENSG00000110427	KIAA1549L	-4.52148
ENSG00000198797	BRINP2	-4.52147
ENSG00000224189	HAGLR	-4.52092
ENSG00000266302	AC098850.3	-4.52089
ENSG00000251015	SLC25A30-AS1	-4.52077
ENSG00000162888	C1orf147	-4.52004
ENSG00000273056	AL354694.1	-4.5199
ENSG00000152229	PSTPIP2	-4.51738
ENSG00000178038	ALS2CL	-4.51737
ENSG00000105784	RUNDC3B	-4.51695
ENSG00000265190	ANXA8	-4.51685
ENSG00000261488	TBILA	-4.51594
ENSG00000204389	HSPA1A	-4.51173
ENSG00000221947	XKR9	-4.50757
ENSG00000143195	ILDR2	-4.50255
ENSG00000241322	CDRT1	-4.49759
ENSG00000205853	RFPL3S	-4.49618
ENSG00000134668	SPOCD1	-4.49279
ENSG00000236548	RNF217-AS1	-4.49094
ENSG00000151967	SCHIP1	-4.48889
ENSG00000269929	MIRLET7A1HG	-4.48861
ENSG00000148848	ADAM12	-4.48346
ENSG00000011465	DCN	-4.47295
ENSG00000137767	SQOR	-4.46834
ENSG00000138755	CXCL9	-4.46466
ENSG00000171840	NINJ2	-4.46006
ENSG00000247627	MTND4P12	-4.45167
ENSG00000205106	LINC02716	-4.45154
ENSG00000242600	MBL1P	-4.45085
ENSG00000166033	HTRA1	-4.44259
ENSG00000175591	P2RY2	-4.43921
ENSG00000162777	DENND2D	-4.43462
ENSG00000146521	LINC01558	-4.43443
ENSG00000250722	SELENOP	-4.43384
ENSG00000120498	TEX11	-4.42865
ENSG00000197497	ZNF665	-4.42639
ENSG00000157654	PALM2AKAP2	-4.42474
ENSG00000203857	HSD3B1	-4.4134
ENSG00000139985	ADAM21	-4.40973
ENSG00000230039	CCNYL5	-4.40682
ENSG00000230787	PSAT1P3	-4.40316
ENSG00000241224	C3orf85	-4.40245
ENSG00000167612	ANKRD33	-4.39679
ENSG00000173221	GLRX	-4.39662
ENSG00000173442	EHBP1L1	-4.38446
ENSG00000007171	NOS2	-4.38204
ENSG00000147883	CDKN2B	-4.3697
ENSG00000134548	SPX	-4.3608
ENSG00000231903	AC079354.1	-4.3582
ENSG00000151632	AKR1C2	-4.3579
ENSG00000164619	BMPER	-4.35593
ENSG00000251593	MSNP1	-4.35469
ENSG00000129226	CD68	-4.35461
ENSG00000281358	RASSF1-AS1	-4.35342
ENSG00000228643	AC079779.2	-4.35335
ENSG00000228084	AC118553.1	-4.35304
ENSG00000213225	NOC2LP1	-4.35147
ENSG00000276075	AC027682.6	-4.34544
ENSG00000137393	RNF144B	-4.34333
ENSG00000139211	AMIGO2	-4.33888
ENSG00000138722	MMRN1	-4.33863
ENSG00000179431	FJX1	-4.33205
ENSG00000248568	KRT8P48	-4.32991
ENSG00000233892	PAIP1P1	-4.3283
ENSG00000171621	SPSB1	-4.32666
ENSG00000151136	BTBD11	-4.32446
ENSG00000100300	TSPO	-4.32322
ENSG00000236849	LINC01474	-4.32161
ENSG00000273466	AC012510.1	-4.31925
ENSG00000006555	TTC22	-4.31661
ENSG00000261618	LINC02605	-4.31407
ENSG00000166743	ACSM1	-4.31367
ENSG00000112139	MDGA1	-4.30974
ENSG00000171368	TPPP	-4.30138
ENSG00000176971	FIBIN	-4.29663
ENSG00000226986	AC092017.1	-4.29365
ENSG00000198331	HYLS1	-4.29263
ENSG00000127124	HIVEP3	-4.28911
ENSG00000166923	GREM1	-4.2876
ENSG00000105825	TFPI2	-4.27927
ENSG00000243830	AC092865.1	-4.27866
ENSG00000285417	BX571818.1	-4.27723
ENSG00000255150	EID3	-4.27657
ENSG00000283566	AC243725.1	-4.27657
ENSG00000102359	SRPX2	-4.27595
ENSG00000237643	AL365226.1	-4.27564
ENSG00000248185	AC025445.1	-4.27216
ENSG00000176040	TMPRSS7	-4.2721
ENSG00000259433	AC051619.2	-4.27115
ENSG00000268041	ERFL	-4.27069
ENSG00000215481	BCRP3	-4.27051
ENSG00000229525	AC053503.1	-4.26953
ENSG00000183150	GPR19	-4.26905
ENSG00000236427	AL589986.2	-4.26873
ENSG00000004848	ARX	-4.2672
ENSG00000091656	ZFHX4	-4.2667
ENSG00000010327	STAB1	-4.26249
ENSG00000196352	CD55	-4.26189
ENSG00000172889	EGFL7	-4.25618
ENSG00000105877	DNAH11	-4.25493
ENSG00000213866	YBX1P10	-4.24987
ENSG00000153714	LURAP1L	-4.24814
ENSG00000109854	HTATIP2	-4.24781
ENSG00000102362	SYTL4	-4.24579
ENSG00000204632	HLA-G	-4.24551
ENSG00000134531	EMP1	-4.24493
ENSG00000235559	NOP56P1	-4.2446
ENSG00000166405	RIC3	-4.24062
ENSG00000162909	CAPN2	-4.23848
ENSG00000106236	NPTX2	-4.23782
ENSG00000167701	GPT	-4.23701
ENSG00000170296	GABARAP	-4.23645
ENSG00000261054	AC036108.2	-4.23635
ENSG00000169248	CXCL11	-4.23623
ENSG00000260633	AC010207.1	-4.2359
ENSG00000104537	ANXA13	-4.23458
ENSG00000226864	ATE1-AS1	-4.23429
ENSG00000237674	GSTA7P	-4.23278
ENSG00000089060	SLC8B1	-4.23196
ENSG00000282057	AC092807.4	-4.22994
ENSG00000265158	LRRC37A7P	-4.22574
ENSG00000140416	TPM1	-4.22506
ENSG00000284959	AC007262.2	-4.22425
ENSG00000163975	MELTF	-4.22293
ENSG00000198948	MFAP3L	-4.22007
ENSG00000129465	RIPK3	-4.21795
ENSG00000124225	PMEPA1	-4.21783
ENSG00000180596	H2BC4	-4.21769
ENSG00000172380	GNG12	-4.21338
ENSG00000114480	GBE1	-4.21128
ENSG00000031081	ARHGAP31	-4.21077
ENSG00000172799	ZBTB8OSP2	-4.20585
ENSG00000171451	DSEL	-4.20102
ENSG00000159110	IFNAR2	-4.20071
ENSG00000259867	AC105411.1	-4.19682
ENSG00000265480	KRT18P55	-4.19638
ENSG00000139410	SDSL	-4.1941
ENSG00000253276	CCDC71L	-4.18682
ENSG00000154099	DNAAF1	-4.18679
ENSG00000102575	ACP5	-4.18645
ENSG00000237248	LINC00987	-4.18049
ENSG00000122787	AKR1D1	-4.17959
ENSG00000115226	FNDC4	-4.1779
ENSG00000177465	ACOT4	-4.17694
ENSG00000251411	AC093827.3	-4.17612
ENSG00000099725	PRKY	-4.17181
ENSG00000231574	LINC02015	-4.16385
ENSG00000167705	RILP	-4.16379
ENSG00000182511	FES	-4.15771
ENSG00000187800	PEAR1	-4.15662
ENSG00000178776	C5orf46	-4.15571
ENSG00000172348	RCAN2	-4.15515
ENSG00000119508	NR4A3	-4.15091
ENSG00000176919	C8G	-4.14142
ENSG00000243910	TUBA4B	-4.13667
ENSG00000271858	Z84492.1	-4.13366
ENSG00000171931	FBXW10	-4.13341
ENSG00000257918	AC079385.3	-4.13221
ENSG00000146039	SLC17A4	-4.132
ENSG00000196954	CASP4	-4.13135
ENSG00000096060	FKBP5	-4.13012
ENSG00000262902	MTCO1P40	-4.12891
ENSG00000086548	CEACAM6	-4.12822
ENSG00000173200	PARP15	-4.12817
ENSG00000203667	COX20	-4.1275
ENSG00000144035	NAT8	-4.12292
ENSG00000104043	ATP8B4	-4.12275
ENSG00000175556	LONRF3	-4.11806
ENSG00000124942	AHNAK	-4.11221
ENSG00000170955	CAVIN3	-4.10973
ENSG00000234737	KRT18P15	-4.10947
ENSG00000249684	AC106795.2	-4.10939
ENSG00000255960	AC092851.1	-4.10938
ENSG00000008394	MGST1	-4.10476
ENSG00000067057	PFKP	-4.0951
ENSG00000101846	STS	-4.09148
ENSG00000188859	FAM78B	-4.08762
ENSG00000225790	AC007953.1	-4.0799
ENSG00000185989	RASA3	-4.07876
ENSG00000109472	CPE	-4.07809
ENSG00000114529	C3orf52	-4.07755
ENSG00000123240	OPTN	-4.07612
ENSG00000129595	EPB41L4A	-4.07361
ENSG00000024422	EHD2	-4.06559
ENSG00000228705	LINC00659	-4.06546
ENSG00000115295	CLIP4	-4.06416
ENSG00000198729	PPP1R14C	-4.06303
ENSG00000104154	SLC30A4	-4.06256
ENSG00000112183	RBM24	-4.06058
ENSG00000132464	ENAM	-4.06045
ENSG00000134389	CFHR5	-4.0598
ENSG00000205730	ITPRIPL2	-4.05559
ENSG00000108551	RASD1	-4.05286
ENSG00000227038	GTF2IP7	-4.04716
ENSG00000170075	GPR37L1	-4.04642
ENSG00000186868	MAPT	-4.0431
ENSG00000169896	ITGAM	-4.03565
ENSG00000183780	SLC35F3	-4.03147
ENSG00000255310	AF131215.5	-4.02929
ENSG00000268129	AC026304.1	-4.02854
ENSG00000230333	AC004160.1	-4.02254
ENSG00000240661	AC063952.1	-4.02051
ENSG00000213058	AL365357.1	-4.01752
ENSG00000228434	AC004951.1	-4.01694
ENSG00000280434	AL031595.3	-4.01611
ENSG00000174912	METTL15P1	-4.01579
ENSG00000132274	TRIM22	-4.01529
ENSG00000104267	CA2	-4.01281
ENSG00000134538	SLCO1B1	-4.01142
ENSG00000163131	CTSS	-4.01041
ENSG00000261578	AP003119.3	-4.00418
ENSG00000237223	SULT1C2P1	-3.99833
ENSG00000106034	CPED1	-3.99793
ENSG00000176927	EFCAB5	-3.99626
ENSG00000240065	PSMB9	-3.99403
ENSG00000184060	ADAP2	-3.99221
ENSG00000147003	CLTRN	-3.99142
ENSG00000135525	MAP7	-3.99126
ENSG00000163874	ZC3H12A	-3.99008
ENSG00000198744	MTCO3P12	-3.98914
ENSG00000213453	FTH1P3	-3.98189
ENSG00000233426	EIF3FP3	-3.98162
ENSG00000235275	KRT18P16	-3.9763
ENSG00000110324	IL10RA	-3.97511
ENSG00000129467	ADCY4	-3.97478
ENSG00000244459	AC147067.1	-3.97452
ENSG00000135423	GLS2	-3.97442
ENSG00000256894	AC022509.3	-3.97145
ENSG00000179577	AP003471.1	-3.971
ENSG00000256678	AC025423.3	-3.97052
ENSG00000136010	ALDH1L2	-3.9702
ENSG00000136155	SCEL	-3.96899
ENSG00000197959	DNM3	-3.96898
ENSG00000157782	CABP1	-3.96848
ENSG00000155269	GPR78	-3.96807
ENSG00000144355	DLX1	-3.96747
ENSG00000106511	MEOX2	-3.96737
ENSG00000259005	AC005479.1	-3.96731
ENSG00000254480	LINC02749	-3.96726
ENSG00000232034	AC092168.2	-3.96645
ENSG00000179776	CDH5	-3.96356
ENSG00000102271	KLHL4	-3.96025
ENSG00000280143	AP000892.4	-3.95941
ENSG00000159261	CLDN14	-3.95637
ENSG00000112406	HECA	-3.94983
ENSG00000213406	ANXA2P1	-3.94952
ENSG00000168917	SLC35G2	-3.94889
ENSG00000111371	SLC38A1	-3.94105
ENSG00000168874	ATOH8	-3.94102
ENSG00000229808	AL391825.1	-3.93777
ENSG00000211454	AKR7L	-3.93774
ENSG00000197444	OGDHL	-3.93645
ENSG00000036448	MYOM2	-3.93304
ENSG00000108846	ABCC3	-3.92656
ENSG00000251079	BMS1P2	-3.92486
ENSG00000135838	NPL	-3.92019
ENSG00000156510	HKDC1	-3.91867
ENSG00000242960	FTH1P23	-3.9117
ENSG00000102452	NALCN	-3.91089
ENSG00000235225	RPL31P17	-3.91067
ENSG00000270277	AC009948.2	-3.9102
ENSG00000155980	KIF5A	-3.90802
ENSG00000270532	PEBP1P2	-3.90715
ENSG00000115232	ITGA4	-3.90697
ENSG00000088726	TMEM40	-3.9067
ENSG00000157510	AFAP1L1	-3.90343
ENSG00000218819	TDRD15	-3.90234
ENSG00000269964	MEI4	-3.9021
ENSG00000198431	TXNRD1	-3.89441
ENSG00000158125	XDH	-3.8936
ENSG00000136235	GPNMB	-3.88844
ENSG00000229124	VIM-AS1	-3.88371
ENSG00000057704	TMCC3	-3.88014
ENSG00000120156	TEK	-3.87917
ENSG00000028137	TNFRSF1B	-3.87074
ENSG00000254859	AC067930.3	-3.87039
ENSG00000180432	CYP8B1	-3.86318
ENSG00000223825	DAZAP2P1	-3.85843
ENSG00000164220	F2RL2	-3.85476
ENSG00000238102	AL080248.1	-3.85432
ENSG00000263535	AK4P1	-3.854
ENSG00000183785	TUBA8	-3.85377
ENSG00000161653	NAGS	-3.85358
ENSG00000255774	LINC02747	-3.84963
ENSG00000152779	SLC16A12	-3.84937
ENSG00000285294	LINC00842	-3.84253
ENSG00000272325	NUDT3	-3.84057
ENSG00000257790	EIF4A1P4	-3.83915
ENSG00000157111	TMEM171	-3.83848
ENSG00000164236	ANKRD33B	-3.83591
ENSG00000197956	S100A6	-3.83494
ENSG00000203722	RAET1G	-3.82842
ENSG00000163075	CFAP221	-3.82789
ENSG00000274012	RN7SL2	-3.82597
ENSG00000155846	PPARGC1B	-3.82445
ENSG00000213082	PPP1R14BP2	-3.82371
ENSG00000259933	AC009065.3	-3.81986
ENSG00000201643	SNORA14A	-3.81927
ENSG00000182557	SPNS3	-3.81429
ENSG00000285799	AL645929.3	-3.81311
ENSG00000159208	CIART	-3.81202
ENSG00000214548	MEG3	-3.81137
ENSG00000270504	AL391422.4	-3.81062
ENSG00000182308	DCAF4L1	-3.80931
ENSG00000276600	RAB7B	-3.80854
ENSG00000148702	HABP2	-3.80355
ENSG00000140280	LYSMD2	-3.80288
ENSG00000047457	CP	-3.80095
ENSG00000134716	CYP2J2	-3.79887
ENSG00000275152	CCL16	-3.79534
ENSG00000183549	ACSM5	-3.79322
ENSG00000139269	INHBE	-3.79293
ENSG00000173166	RAPH1	-3.79175
ENSG00000139567	ACVRL1	-3.79071
ENSG00000166473	PKD1L2	-3.78889
ENSG00000123572	NRK	-3.78828
ENSG00000181240	SLC25A41	-3.78536
ENSG00000198682	PAPSS2	-3.78063
ENSG00000112964	GHR	-3.77992
ENSG00000120162	MOB3B	-3.77784
ENSG00000206532	NA	-3.77493
ENSG00000258733	LINC02328	-3.77364
ENSG00000259728	LINC00933	-3.76947
ENSG00000223804	AC244669.1	-3.7688
ENSG00000072163	LIMS2	-3.75685
ENSG00000197747	S100A10	-3.75624
ENSG00000172349	IL16	-3.74329
ENSG00000173535	TNFRSF10C	-3.74087
ENSG00000261220	AC103706.1	-3.73992
ENSG00000049449	RCN1	-3.7385
ENSG00000105643	ARRDC2	-3.73541
ENSG00000224080	UBE2FP1	-3.73427
ENSG00000128335	APOL2	-3.73313
ENSG00000204086	RPA4	-3.733
ENSG00000161281	COX7A1	-3.72415
ENSG00000226318	RPS3AP38	-3.72339
ENSG00000262410	AC024361.1	-3.72152
ENSG00000185915	KLHL34	-3.72035
ENSG00000183580	FBXL7	-3.71901
ENSG00000140274	DUOXA2	-3.71807
ENSG00000244414	CFHR1	-3.71764
ENSG00000177483	RBM44	-3.71623
ENSG00000168994	PXDC1	-3.7159
ENSG00000228192	AL512353.1	-3.71566
ENSG00000119917	IFIT3	-3.71317
ENSG00000114698	PLSCR4	-3.71112
ENSG00000135063	FAM189A2	-3.70459
ENSG00000007372	PAX6	-3.70176
ENSG00000161940	BCL6B	-3.70108
ENSG00000123689	G0S2	-3.69507
ENSG00000130592	LSP1	-3.68886
ENSG00000221968	FADS3	-3.68801
ENSG00000254087	LYN	-3.6864
ENSG00000131370	SH3BP5	-3.68353
ENSG00000164161	HHIP	-3.68352
ENSG00000169692	AGPAT2	-3.68336
ENSG00000274383	AC103691.1	-3.68196
ENSG00000182400	TRAPPC6B	-3.67991
ENSG00000236814	AC046176.1	-3.67898
ENSG00000179761	PIPOX	-3.6773
ENSG00000135220	UGT2A3	-3.67727
ENSG00000235663	SAPCD1-AS1	-3.67677
ENSG00000159228	CBR1	-3.67491
ENSG00000146216	TTBK1	-3.67472
ENSG00000267519	AC020916.1	-3.67076
ENSG00000116985	BMP8B	-3.66822
ENSG00000115604	IL18R1	-3.66646
ENSG00000106991	ENG	-3.66376
ENSG00000008517	IL32	-3.6568
ENSG00000272768	AC004854.2	-3.65667
ENSG00000100490	CDKL1	-3.65464
ENSG00000117148	ACTL8	-3.65429
ENSG00000123395	ATG101	-3.65404
ENSG00000230782	AL807761.4	-3.65399
ENSG00000242574	HLA-DMB	-3.65271
ENSG00000233830	EIF4HP1	-3.6526
ENSG00000188549	CCDC9B	-3.64982
ENSG00000250144	AC104619.3	-3.64918
ENSG00000227992	AC108463.1	-3.64444
ENSG00000013619	MAMLD1	-3.63606
ENSG00000233621	LINC01137	-3.63574
ENSG00000149646	CNBD2	-3.63519
ENSG00000136826	KLF4	-3.63502
ENSG00000005243	COPZ2	-3.63455
ENSG00000137941	TTLL7	-3.63448
ENSG00000165105	RASEF	-3.63289
ENSG00000213942	AC005840.1	-3.63177
ENSG00000244625	MIATNB	-3.63113
ENSG00000184292	TACSTD2	-3.6285
ENSG00000142227	EMP3	-3.6273
ENSG00000114737	CISH	-3.62218
ENSG00000180509	KCNE1	-3.62126
ENSG00000186714	CCDC73	-3.62066
ENSG00000142185	TRPM2	-3.62051
ENSG00000227695	DNMBP-AS1	-3.61806
ENSG00000169764	UGP2	-3.61562
ENSG00000228695	CES1P1	-3.61306
ENSG00000148841	ITPRIP	-3.609
ENSG00000257017	HP	-3.60733
ENSG00000240875	LINC00886	-3.60164
ENSG00000204531	POU5F1	-3.60049
ENSG00000154263	ABCA10	-3.59894
ENSG00000145632	PLK2	-3.59859
ENSG00000149260	CAPN5	-3.59828
ENSG00000177406	NINJ2-AS1	-3.59479
ENSG00000110660	SLC35F2	-3.59196
ENSG00000054938	CHRDL2	-3.59179
ENSG00000184828	ZBTB7C	-3.58779
ENSG00000099377	HSD3B7	-3.58728
ENSG00000162398	LEXM	-3.5861
ENSG00000168427	KLHL30	-3.58586
ENSG00000154889	MPPE1	-3.58531
ENSG00000198915	RASGEF1A	-3.58453
ENSG00000137033	IL33	-3.58419
ENSG00000225813	AC009299.1	-3.58407
ENSG00000198223	CSF2RA	-3.58318
ENSG00000117971	CHRNB4	-3.58295
ENSG00000197872	CYRIA	-3.58285
ENSG00000260941	LINC00622	-3.58236
ENSG00000258927	AL133467.2	-3.58199
ENSG00000260971	AC119674.1	-3.58132
ENSG00000135605	TEC	-3.58125
ENSG00000204261	PSMB8-AS1	-3.58032
ENSG00000130812	ANGPTL6	-3.57897
ENSG00000182264	IZUMO1	-3.57866
ENSG00000206159	GYG2P1	-3.57819
ENSG00000251301	LINC02384	-3.57817
ENSG00000213036	AL445305.1	-3.57765
ENSG00000237417	XRCC6P1	-3.57753
ENSG00000143816	WNT9A	-3.57718
ENSG00000214249	CTAGE11P	-3.57665
ENSG00000104892	KLC3	-3.57615
ENSG00000070729	CNGB1	-3.57255
ENSG00000136842	TMOD1	-3.56922
ENSG00000278948	AL031587.5	-3.56455
ENSG00000106560	GIMAP2	-3.56393
ENSG00000169752	NRG4	-3.56188
ENSG00000245750	DRAIC	-3.56143
ENSG00000230438	SERPINB9P1	-3.56108
ENSG00000248538	AC022784.1	-3.55771
ENSG00000113249	HAVCR1	-3.55526
ENSG00000213144	AC084880.1	-3.55371
ENSG00000198796	ALPK2	-3.54927
ENSG00000164933	SLC25A32	-3.54732
ENSG00000120217	CD274	-3.54379
ENSG00000132541	RIDA	-3.54328
ENSG00000056558	TRAF1	-3.54117
ENSG00000172716	SLFN11	-3.54077
ENSG00000234825	XRCC6P2	-3.53965
ENSG00000186564	FOXD2	-3.53599
ENSG00000280208	GGT4P	-3.53563
ENSG00000249992	TMEM158	-3.53359
ENSG00000258944	AC004846.2	-3.52667
ENSG00000235831	BHLHE40-AS1	-3.52638
ENSG00000227766	AL671277.1	-3.52312
ENSG00000197149	AC107956.1	-3.51923
ENSG00000267809	NDUFV2P1	-3.51878
ENSG00000197780	TAF13	-3.51867
ENSG00000273328	AC099329.2	-3.51638
ENSG00000157601	MX1	-3.51512
ENSG00000163661	PTX3	-3.51222
ENSG00000266993	AL050343.2	-3.50828
ENSG00000270557	AC013731.1	-3.50803
ENSG00000111907	TPD52L1	-3.50798
ENSG00000182108	DEXI	-3.50612
ENSG00000138622	HCN4	-3.50492
ENSG00000227544	AC018647.1	-3.50438
ENSG00000233432	MTIF2P1	-3.50408
ENSG00000275294	LINC02340	-3.50369
ENSG00000172927	MYEOV	-3.50344
ENSG00000185010	F8	-3.50333
ENSG00000177993	ZNRF3-AS1	-3.50306
ENSG00000068831	RASGRP2	-3.50237
ENSG00000134954	ETS1	-3.50011
ENSG00000196335	STK31	-3.4993
ENSG00000184588	PDE4B	-3.49927
ENSG00000119686	FLVCR2	-3.49686
ENSG00000185561	TLCD2	-3.49113
ENSG00000144802	NFKBIZ	-3.49038
ENSG00000198610	AKR1C4	-3.47736
ENSG00000074211	PPP2R2C	-3.47406
ENSG00000249352	LINC02198	-3.47123
ENSG00000019991	HGF	-3.47011
ENSG00000278662	GOLGA6L10	-3.46887
ENSG00000167798	C3P1	-3.46395
ENSG00000213362	FTH1P12	-3.45709
ENSG00000107738	VSIR	-3.45625
ENSG00000169136	ATF5	-3.45411
ENSG00000138678	GPAT3	-3.45324
ENSG00000167037	SGSM1	-3.45149
ENSG00000247934	AC022364.1	-3.44992
ENSG00000232536	AL365436.2	-3.44847
ENSG00000197182	MIRLET7BHG	-3.44647
ENSG00000079112	CDH17	-3.44427
ENSG00000259293	LIPC-AS1	-3.44237
ENSG00000124564	SLC17A3	-3.44111
ENSG00000115840	SLC25A12	-3.44037
ENSG00000101460	MAP1LC3A	-3.43819
ENSG00000164342	TLR3	-3.438
ENSG00000118804	STBD1	-3.43268
ENSG00000100558	PLEK2	-3.42986
ENSG00000085563	ABCB1	-3.42214
ENSG00000224945	AL353150.1	-3.4217
ENSG00000175868	CALCB	-3.42111
ENSG00000151883	PARP8	-3.41962
ENSG00000111254	AKAP3	-3.4191
ENSG00000237350	CDC42P6	-3.41131
ENSG00000137267	TUBB2A	-3.41048
ENSG00000237515	SHISA9	-3.4064
ENSG00000130487	KLHDC7B	-3.40529
ENSG00000110651	CD81	-3.40394
ENSG00000013588	GPRC5A	-3.40238
ENSG00000143001	TMEM61	-3.40136
ENSG00000250508	LINC02701	-3.39958
ENSG00000067066	SP100	-3.39513
ENSG00000084764	MAPRE3	-3.38474
ENSG00000109738	GLRB	-3.38337
ENSG00000197601	FAR1	-3.37662
ENSG00000143199	ADCY10	-3.37654
ENSG00000151388	ADAMTS12	-3.37354
ENSG00000154783	FGD5	-3.36728
ENSG00000072315	TRPC5	-3.36577
ENSG00000140254	DUOXA1	-3.35951
ENSG00000259674	AC092868.2	-3.35826
ENSG00000174236	REP15	-3.355
ENSG00000147592	LACTB2	-3.35302
ENSG00000064989	CALCRL	-3.35058
ENSG00000158828	PINK1	-3.34919
ENSG00000273568	AC131009.3	-3.34653
ENSG00000101335	MYL9	-3.34632
ENSG00000223940	KRT8P8	-3.34547
ENSG00000151150	ANK3	-3.34032
ENSG00000116285	ERRFI1	-3.33959
ENSG00000134627	PIWIL4	-3.33886
ENSG00000122188	LAX1	-3.33689
ENSG00000124915	MYRF-AS1	-3.33635
ENSG00000177294	FBXO39	-3.33628
ENSG00000260368	AC027373.1	-3.33612
ENSG00000229912	AC128709.1	-3.3358
ENSG00000196172	ZNF681	-3.33565
ENSG00000184719	RNLS	-3.33512
ENSG00000259977	AL121578.2	-3.335
ENSG00000225938	AL109741.1	-3.33381
ENSG00000102349	KLF8	-3.33315
ENSG00000273018	FAM106A	-3.33182
ENSG00000140284	SLC27A2	-3.33127
ENSG00000105971	CAV2	-3.33065
ENSG00000114270	COL7A1	-3.32033
ENSG00000224334	AP000357.1	-3.31474
ENSG00000259203	AC016044.1	-3.30958
ENSG00000234076	TPRG1-AS1	-3.30692
ENSG00000182326	C1S	-3.30566
ENSG00000228278	ORM2	-3.30156
ENSG00000126838	PZP	-3.29899
ENSG00000181885	CLDN7	-3.29843
ENSG00000086205	FOLH1	-3.29769
ENSG00000253305	PCDHGB6	-3.29254
ENSG00000059378	PARP12	-3.29239
ENSG00000159200	RCAN1	-3.28965
ENSG00000112414	ADGRG6	-3.28949
ENSG00000083799	CYLD	-3.28739
ENSG00000273763	AC007318.3	-3.28641
ENSG00000157856	DRC1	-3.28514
ENSG00000239719	AC004890.1	-3.28505
ENSG00000216588	IGSF23	-3.28477
ENSG00000233560	KRT8P39	-3.28405
ENSG00000174808	BTC	-3.28332
ENSG00000226659	AC021028.1	-3.28277
ENSG00000176595	KBTBD11	-3.2827
ENSG00000222041	CYTOR	-3.27728
ENSG00000170509	HSD17B13	-3.27679
ENSG00000125675	GRIA3	-3.27591
ENSG00000168404	MLKL	-3.27127
ENSG00000035664	DAPK2	-3.26905
ENSG00000121089	NACA3P	-3.26523
ENSG00000128641	MYO1B	-3.26313
ENSG00000276772	AC025271.4	-3.26293
ENSG00000104723	TUSC3	-3.25851
ENSG00000235500	SNX19P2	-3.25739
ENSG00000168631	MUCL3	-3.25439
ENSG00000147119	CHST7	-3.25423
ENSG00000145779	TNFAIP8	-3.2542
ENSG00000261617	LINC02177	-3.25412
ENSG00000183597	TANGO2	-3.25015
ENSG00000145358	DDIT4L	-3.24728
ENSG00000042832	TG	-3.24709
ENSG00000260704	LINC00543	-3.24537
ENSG00000253476	AC091185.1	-3.24446
ENSG00000072952	MRVI1	-3.24215
ENSG00000106617	PRKAG2	-3.24203
ENSG00000176293	ZNF135	-3.24196
ENSG00000181830	SLC35C1	-3.24113
ENSG00000165983	PTER	-3.23929
ENSG00000266801	AC009137.2	-3.23925
ENSG00000137331	IER3	-3.23766
ENSG00000074410	CA12	-3.23505
ENSG00000162894	FCMR	-3.23461
ENSG00000169252	ADRB2	-3.23412
ENSG00000182704	TSKU	-3.23036
ENSG00000229474	PATL2	-3.22841
ENSG00000184434	LRRC19	-3.22727
ENSG00000232938	RPL23AP87	-3.22287
ENSG00000230943	LINC02541	-3.22103
ENSG00000149591	TAGLN	-3.21855
ENSG00000224536	AC096677.1	-3.2185
ENSG00000172215	CXCR6	-3.21613
ENSG00000168389	MFSD2A	-3.21571
ENSG00000175984	DENND2C	-3.20957
ENSG00000241770	AC104411.2	-3.20951
ENSG00000232070	TMEM253	-3.20815
ENSG00000158445	KCNB1	-3.20377
ENSG00000230882	AC005077.4	-3.20267
ENSG00000165949	IFI27	-3.1972
ENSG00000250056	LINC01018	-3.1925
ENSG00000164430	CGAS	-3.19011
ENSG00000115963	RND3	-3.18654
ENSG00000179862	CITED4	-3.18512
ENSG00000110002	VWA5A	-3.1851
ENSG00000103316	CRYM	-3.18473
ENSG00000272914	AL359532.1	-3.18406
ENSG00000133818	RRAS2	-3.18129
ENSG00000204291	COL15A1	-3.18052
ENSG00000130600	H19	-3.18004
ENSG00000164841	TMEM74	-3.1779
ENSG00000165272	AQP3	-3.17546
ENSG00000203650	LINC01285	-3.17416
ENSG00000185386	MAPK11	-3.16847
ENSG00000117472	TSPAN1	-3.16761
ENSG00000058091	CDK14	-3.1645
ENSG00000244701	AC004918.1	-3.16413
ENSG00000255642	PABPC1P4	-3.16023
ENSG00000133665	DYDC2	-3.15978
ENSG00000283342	AC241584.2	-3.15965
ENSG00000173212	MAB21L3	-3.1595
ENSG00000171124	FUT3	-3.15813
ENSG00000143375	CGN	-3.15754
ENSG00000116183	PAPPA2	-3.15686
ENSG00000046889	PREX2	-3.15361
ENSG00000120051	CFAP58	-3.15089
ENSG00000237135	DDX10P1	-3.15054
ENSG00000123243	ITIH5	-3.15044
ENSG00000204872	NAT8B	-3.14989
ENSG00000250328	AC022101.1	-3.14733
ENSG00000182224	CYB5D1	-3.14715
ENSG00000261268	AC112236.1	-3.14612
ENSG00000156140	ADAMTS3	-3.14433
ENSG00000101210	EEF1A2	-3.13604
ENSG00000267248	AC025048.2	-3.13458
ENSG00000240583	AQP1	-3.13145
ENSG00000013364	MVP	-3.12963
ENSG00000138119	MYOF	-3.12954
ENSG00000237517	DGCR5	-3.12871
ENSG00000236830	CBR3-AS1	-3.12758
ENSG00000224769	MUC20P1	-3.12586
ENSG00000135052	GOLM1	-3.12569
ENSG00000141431	ASXL3	-3.12261
ENSG00000284196	AL158064.1	-3.12038
ENSG00000203995	ZYG11A	-3.11943
ENSG00000164692	COL1A2	-3.11902
ENSG00000131480	AOC2	-3.11865
ENSG00000073150	PANX2	-3.11673
ENSG00000168394	TAP1	-3.11525
ENSG00000143669	LYST	-3.11498
ENSG00000004776	HSPB6	-3.11485
ENSG00000149289	ZC3H12C	-3.11483
ENSG00000163191	S100A11	-3.1136
ENSG00000151914	DST	-3.11049
ENSG00000166833	NAV2	-3.11029
ENSG00000213185	FAM24B	-3.10964
ENSG00000279265	AC000123.2	-3.10935
ENSG00000131236	CAP1	-3.10575
ENSG00000004799	PDK4	-3.10542
ENSG00000132840	BHMT2	-3.1049
ENSG00000250608	AC010210.1	-3.10441
ENSG00000155254	MARVELD1	-3.10275
ENSG00000278834	AC073508.3	-3.10202
ENSG00000156222	SLC28A1	-3.09819
ENSG00000188958	UTS2B	-3.09703
ENSG00000264644	KRT18P8	-3.09272
ENSG00000229619	MBNL1-AS1	-3.09214
ENSG00000168040	FADD	-3.0904
ENSG00000139209	SLC38A4	-3.08644
ENSG00000125845	BMP2	-3.08578
ENSG00000073756	PTGS2	-3.0794
ENSG00000080561	MID2	-3.07832
ENSG00000272024	AC064807.4	-3.07782
ENSG00000204264	PSMB8	-3.07705
ENSG00000167220	HDHD2	-3.07467
ENSG00000160188	RSPH1	-3.07458
ENSG00000280587	LINC01348	-3.07372
ENSG00000111859	NEDD9	-3.06951
ENSG00000100330	MTMR3	-3.0673
ENSG00000259820	AC083843.3	-3.06556
ENSG00000058085	LAMC2	-3.06104
ENSG00000173597	SULT1B1	-3.05994
ENSG00000085117	CD82	-3.05857
ENSG00000162772	ATF3	-3.05856
ENSG00000123892	RAB38	-3.05843
ENSG00000125347	IRF1	-3.05768
ENSG00000279529	AC008764.8	-3.05149
ENSG00000137628	DDX60	-3.04745
ENSG00000162616	DNAJB4	-3.04127
ENSG00000169403	PTAFR	-3.04091
ENSG00000087085	ACHE	-3.04003
ENSG00000181751	MACIR	-3.03817
ENSG00000259470	KRT8P9	-3.03632
ENSG00000126524	SBDS	-3.03407
ENSG00000166816	LDHD	-3.03313
ENSG00000110723	EXPH5	-3.02851
ENSG00000173156	RHOD	-3.02784
ENSG00000103966	EHD4	-3.02677
ENSG00000145780	FEM1C	-3.02664
ENSG00000262454	MIR193BHG	-3.02544
ENSG00000160255	ITGB2	-3.02519
ENSG00000151773	CCDC122	-3.02289
ENSG00000103642	LACTB	-3.02265
ENSG00000140859	KIFC3	-3.02101
ENSG00000182718	ANXA2	-3.01875
ENSG00000128274	A4GALT	-3.01683
ENSG00000215089	KRT18P11	-3.01571
ENSG00000213246	SUPT4H1	-3.0131
ENSG00000285106	AC016831.6	-3.00903
ENSG00000131979	GCH1	-3.00734
ENSG00000188897	AC099489.1	-3.00656
ENSG00000137752	CASP1	-3.00586
ENSG00000263823	AC009831.1	-3.00137
ENSG00000276980	AC008760.2	-2.99529
ENSG00000090013	BLVRB	-2.99497
ENSG00000069974	RAB27A	-2.99466
ENSG00000110887	DAO	-2.99336
ENSG00000111860	CEP85L	-2.98988
ENSG00000180764	PIPSL	-2.98829
ENSG00000103021	CCDC113	-2.98516
ENSG00000163638	ADAMTS9	-2.98514
ENSG00000108821	COL1A1	-2.98466
ENSG00000262769	AC025627.1	-2.98408
ENSG00000176845	METRNL	-2.98394
ENSG00000102890	ELMO3	-2.98385
ENSG00000227411	ACNATP	-2.98306
ENSG00000168071	CCDC88B	-2.98291
ENSG00000125618	PAX8	-2.9821
ENSG00000159884	CCDC107	-2.98066
ENSG00000154874	CCDC144B	-2.97805
ENSG00000153283	CD96	-2.9757
ENSG00000234155	LINC02535	-2.97066
ENSG00000144648	ACKR2	-2.96996
ENSG00000198805	PNP	-2.96775
ENSG00000160326	SLC2A6	-2.96584
ENSG00000186340	THBS2	-2.96428
ENSG00000122870	BICC1	-2.96247
ENSG00000188993	LRRC66	-2.95917
ENSG00000231711	LINC00899	-2.95838
ENSG00000011198	ABHD5	-2.95641
ENSG00000086300	SNX10	-2.95396
ENSG00000102032	RENBP	-2.94964
ENSG00000092531	SNAP23	-2.94917
ENSG00000130635	COL5A1	-2.94663
ENSG00000222001	AC106876.1	-2.94362
ENSG00000273038	AL365203.2	-2.94101
ENSG00000115380	EFEMP1	-2.94045
ENSG00000005059	MCUB	-2.94014
ENSG00000118156	ZNF541	-2.94013
ENSG00000234327	AC012146.1	-2.93323
ENSG00000067082	KLF6	-2.932
ENSG00000112212	TSPO2	-2.93102
ENSG00000061455	PRDM6	-2.92937
ENSG00000179967	PPP1R14BP3	-2.9285
ENSG00000214900	LINC01588	-2.92835
ENSG00000185885	IFITM1	-2.9281
ENSG00000143119	CD53	-2.92709
ENSG00000230918	DPP4-DT	-2.92707
ENSG00000079308	TNS1	-2.92627
ENSG00000103647	CORO2B	-2.92534
ENSG00000140526	ABHD2	-2.92477
ENSG00000187608	ISG15	-2.92389
ENSG00000180881	CAPS2	-2.92377
ENSG00000262655	SPON1	-2.92274
ENSG00000177697	CD151	-2.92108
ENSG00000280287	AC131212.3	-2.91937
ENSG00000284968	AC093827.4	-2.91726
ENSG00000243970	PPIEL	-2.91675
ENSG00000135914	HTR2B	-2.91661
ENSG00000065534	MYLK	-2.91415
ENSG00000148335	NTMT1	-2.91065
ENSG00000141441	GAREM1	-2.91061
ENSG00000143367	TUFT1	-2.91041
ENSG00000254632	AP003119.1	-2.91036
ENSG00000135547	HEY2	-2.90861
ENSG00000118508	RAB32	-2.90779
ENSG00000144959	NCEH1	-2.90715
ENSG00000196867	ZFP28	-2.90712
ENSG00000213943	KRT18P17	-2.90563
ENSG00000196126	HLA-DRB1	-2.90463
ENSG00000010932	FMO1	-2.90053
ENSG00000196557	CACNA1H	-2.89612
ENSG00000164733	CTSB	-2.89465
ENSG00000135549	PKIB	-2.89371
ENSG00000165092	ALDH1A1	-2.89227
ENSG00000249685	AC079921.2	-2.89054
ENSG00000077150	NFKB2	-2.89032
ENSG00000039523	RIPOR1	-2.88937
ENSG00000198821	CD247	-2.88319
ENSG00000237773	AC073332.1	-2.87971
ENSG00000269220	LINC00528	-2.87642
ENSG00000249476	AC008467.1	-2.87486
ENSG00000130066	SAT1	-2.87434
ENSG00000272264	AC009686.2	-2.87132
ENSG00000235001	EIF4A1P2	-2.85714
ENSG00000171503	ETFDH	-2.85566
ENSG00000134612	FOLH1B	-2.85532
ENSG00000229037	BX323845.3	-2.85502
ENSG00000102755	FLT1	-2.85354
ENSG00000108961	RANGRF	-2.85187
ENSG00000113645	WWC1	-2.85112
ENSG00000197980	LEKR1	-2.85026
ENSG00000158859	ADAMTS4	-2.85019
ENSG00000253227	AC090192.2	-2.84918
ENSG00000177363	LRRN4CL	-2.84893
ENSG00000166349	RAG1	-2.84726
ENSG00000170498	KISS1	-2.84717
ENSG00000145911	N4BP3	-2.84689
ENSG00000213965	NUDT19	-2.84467
ENSG00000234743	EIF5AP4	-2.84297
ENSG00000132357	CARD6	-2.84293
ENSG00000175482	POLD4	-2.84277
ENSG00000101577	LPIN2	-2.84165
ENSG00000226535	AL445487.1	-2.84135
ENSG00000145990	GFOD1	-2.83975
ENSG00000076706	MCAM	-2.83864
ENSG00000187699	C2orf88	-2.83573
ENSG00000281903	LINC02246	-2.8353
ENSG00000168490	PHYHIP	-2.8352
ENSG00000151014	NOCT	-2.83499
ENSG00000070182	SPTB	-2.83437
ENSG00000231852	CYP21A2	-2.83352
ENSG00000147642	SYBU	-2.83025
ENSG00000161638	ITGA5	-2.82999
ENSG00000106686	SPATA6L	-2.82688
ENSG00000101844	ATG4A	-2.82494
ENSG00000169903	TM4SF4	-2.82385
ENSG00000111799	COL12A1	-2.82321
ENSG00000121236	TRIM6	-2.823
ENSG00000183287	CCBE1	-2.81956
ENSG00000233006	MIR3936HG	-2.81934
ENSG00000087077	TRIP6	-2.81707
ENSG00000259108	LINC01595	-2.81695
ENSG00000101670	LIPG	-2.81657
ENSG00000135750	KCNK1	-2.81649
ENSG00000181458	TMEM45A	-2.81525
ENSG00000130684	ZNF337	-2.81515
ENSG00000182771	GRID1	-2.81394
ENSG00000233058	LINC00884	-2.8135
ENSG00000239887	C1orf226	-2.81069
ENSG00000175920	DOK7	-2.80815
ENSG00000230102	LINC02028	-2.80777
ENSG00000175287	PHYHD1	-2.80667
ENSG00000164778	EN2	-2.80649
ENSG00000085662	AKR1B1	-2.80613
ENSG00000180574	EIF2S3B	-2.80596
ENSG00000202314	SNORD6	-2.80446
ENSG00000110080	ST3GAL4	-2.80421
ENSG00000178623	GPR35	-2.80386
ENSG00000241886	AC112496.1	-2.8024
[truncated: 7,688 more rows]

## Sheet: HUH6
Ensembl gene ID	symbol	logFC
ENSG00000124875	CXCL6	-17.4771
ENSG00000112299	VNN1	-17.3717
ENSG00000173432	SAA1	-16.2814
ENSG00000000971	CFH	-16.2701
ENSG00000169429	CXCL8	-16.2036
ENSG00000103569	AQP9	-16.1013
ENSG00000163739	CXCL1	-15.977
ENSG00000134339	SAA2	-15.6278
ENSG00000132703	APCS	-15.5128
ENSG00000145321	GC	-15.3559
ENSG00000135480	KRT7	-14.8495
ENSG00000106565	TMEM176B	-14.821
ENSG00000108691	CCL2	-14.5124
ENSG00000160868	CYP3A4	-14.5061
ENSG00000111249	CUX2	-14.3031
ENSG00000002933	TMEM176A	-13.9928
ENSG00000169715	MT1E	-13.948
ENSG00000162896	PIGR	-13.9172
ENSG00000101323	HAO1	-13.7938
ENSG00000074416	MGLL	-13.4575
ENSG00000148346	LCN2	-13.4383
ENSG00000241119	UGT1A9	-13.3999
ENSG00000147862	NFIB	-13.3252
ENSG00000183549	ACSM5	-13.2928
ENSG00000179862	CITED4	-13.2661
ENSG00000154262	ABCA6	-13.1738
ENSG00000136872	ALDOB	-12.8225
ENSG00000132693	CRP	-12.7473
ENSG00000116690	PRG4	-12.7047
ENSG00000114200	BCHE	-12.6308
ENSG00000144115	THNSL2	-12.5622
ENSG00000136881	BAAT	-12.5498
ENSG00000007933	FMO3	-12.4909
ENSG00000117594	HSD11B1	-12.463
ENSG00000112769	LAMA4	-12.4361
ENSG00000004799	PDK4	-12.4296
ENSG00000122420	PTGFR	-12.422
ENSG00000184887	BTBD6	-12.4052
ENSG00000277893	SRD5A2	-12.2638
ENSG00000001561	ENPP4	-12.2456
ENSG00000100342	APOL1	-12.2189
ENSG00000154655	L3MBTL4	-12.19
ENSG00000164344	KLKB1	-12.1875
ENSG00000121895	TMEM156	-12.183
ENSG00000153814	JAZF1	-12.1414
ENSG00000119938	PPP1R3C	-12.1233
ENSG00000104689	TNFRSF10A	-12.0482
ENSG00000175040	CHST2	-12.0232
ENSG00000146674	IGFBP3	-12.0213
ENSG00000077420	APBB1IP	-11.9677
ENSG00000081041	CXCL2	-11.9118
ENSG00000198610	AKR1C4	-11.9073
ENSG00000101981	F9	-11.8902
ENSG00000160862	AZGP1	-11.8466
ENSG00000243137	PSG4	-11.7988
ENSG00000129988	LBP	-11.7908
ENSG00000169083	AR	-11.7631
ENSG00000041982	TNC	-11.7375
ENSG00000260549	MT1L	-11.7114
ENSG00000184860	SDR42E1	-11.7032
ENSG00000186104	CYP2R1	-11.7004
ENSG00000156218	ADAMTSL3	-11.6789
ENSG00000137628	DDX60	-11.665
ENSG00000148175	STOM	-11.6261
ENSG00000101160	CTSZ	-11.6108
ENSG00000101460	MAP1LC3A	-11.5983
ENSG00000284693	LINC02606	-11.5704
ENSG00000178860	MSC	-11.5062
ENSG00000140519	RHCG	-11.4898
ENSG00000234745	HLA-B	-11.4549
ENSG00000083290	ULK2	-11.4396
ENSG00000093134	VNN3	-11.4392
ENSG00000158716	DUSP23	-11.4233
ENSG00000143278	F13B	-11.4182
ENSG00000113805	CNTN3	-11.4113
ENSG00000145945	FAM50B	-11.3355
ENSG00000231013	SCTR-AS1	-11.3171
ENSG00000135094	SDS	-11.3033
ENSG00000162654	GBP4	-11.278
ENSG00000134463	ECHDC3	-11.2703
ENSG00000151790	TDO2	-11.2314
ENSG00000227051	C14orf132	-11.186
ENSG00000163825	RTP3	-11.1794
ENSG00000173210	ABLIM3	-11.1313
ENSG00000231852	CYP21A2	-11.1312
ENSG00000139144	PIK3C2G	-11.0956
ENSG00000151892	GFRA1	-11.0914
ENSG00000129151	BBOX1	-11.0781
ENSG00000114771	AADAC	-11.0752
ENSG00000138061	CYP1B1	-10.9882
ENSG00000108242	CYP2C18	-10.9855
ENSG00000080910	CFHR2	-10.9808
ENSG00000165105	RASEF	-10.9356
ENSG00000244122	UGT1A7	-10.8898
ENSG00000189292	ALKAL2	-10.8666
ENSG00000218980	FTH1P15	-10.8309
ENSG00000120907	ADRA1A	-10.8269
ENSG00000205364	MT1M	-10.824
ENSG00000169509	CRCT1	-10.7797
ENSG00000270607	AC009549.1	-10.7711
ENSG00000134538	SLCO1B1	-10.749
ENSG00000139508	SLC46A3	-10.7441
ENSG00000240065	PSMB9	-10.7429
ENSG00000101017	CD40	-10.7269
ENSG00000255974	CYP2A6	-10.6948
ENSG00000088926	F11	-10.6883
ENSG00000198331	HYLS1	-10.6783
ENSG00000166741	NNMT	-10.6721
ENSG00000125735	TNFSF14	-10.6621
ENSG00000106236	NPTX2	-10.6576
ENSG00000006468	ETV1	-10.6451
ENSG00000177409	SAMD9L	-10.6276
ENSG00000285744	AC083837.1	-10.6246
ENSG00000136689	IL1RN	-10.6078
ENSG00000090376	IRAK3	-10.5935
ENSG00000161671	EMC10	-10.5729
ENSG00000134830	C5AR2	-10.5569
ENSG00000180432	CYP8B1	-10.5545
ENSG00000115602	IL1RL1	-10.5104
ENSG00000259370	AC103740.1	-10.4971
ENSG00000047457	CP	-10.4683
ENSG00000109511	ANXA10	-10.4478
ENSG00000155629	PIK3AP1	-10.4308
ENSG00000184719	RNLS	-10.4216
ENSG00000109854	HTATIP2	-10.4127
ENSG00000188910	GJB3	-10.3787
ENSG00000204338	CYP21A1P	-10.3777
ENSG00000169245	CXCL10	-10.3776
ENSG00000180801	ARSJ	-10.3742
ENSG00000135905	DOCK10	-10.3717
ENSG00000134389	CFHR5	-10.3691
ENSG00000170011	MYRIP	-10.3402
ENSG00000135144	DTX1	-10.3253
ENSG00000169291	SHE	-10.3074
ENSG00000165633	VSTM4	-10.3058
ENSG00000162687	KCNT2	-10.2963
ENSG00000180543	TSPYL5	-10.2884
ENSG00000184292	TACSTD2	-10.2843
ENSG00000188906	LRRK2	-10.251
ENSG00000189221	MAOA	-10.2442
ENSG00000138109	CYP2C9	-10.2408
ENSG00000154099	DNAAF1	-10.2345
ENSG00000137965	IFI44	-10.2318
ENSG00000176919	C8G	-10.2237
ENSG00000132464	ENAM	-10.2013
ENSG00000146477	SLC22A3	-10.2011
ENSG00000230795	HLA-K	-10.1904
ENSG00000125675	GRIA3	-10.19
ENSG00000164342	TLR3	-10.1846
ENSG00000213512	GBP7	-10.1644
ENSG00000111700	SLCO1B3	-10.1366
ENSG00000196507	TCEAL3	-10.1195
ENSG00000115361	ACADL	-10.0721
ENSG00000163735	CXCL5	-10.0718
ENSG00000168685	IL7R	-10.0658
ENSG00000177459	ERICH5	-10.0635
ENSG00000113600	C9	-10.0541
ENSG00000103490	PYCARD	-10.0388
ENSG00000262801	U91319.1	-10.0326
ENSG00000246082	NUDT16P1	-10.0191
ENSG00000168542	COL3A1	-9.98807
ENSG00000112303	VNN2	-9.9735
ENSG00000285155	AC092153.1	-9.96667
ENSG00000177432	NAP1L5	-9.93351
ENSG00000272913	AC009237.14	-9.92949
ENSG00000226986	PRELID1P5	-9.9016
ENSG00000224982	TMEM233	-9.89888
ENSG00000080493	SLC4A4	-9.88767
ENSG00000136732	GYPC	-9.87801
ENSG00000025708	TYMP	-9.86576
ENSG00000126838	PZP	-9.86351
ENSG00000151948	GLT1D1	-9.83817
ENSG00000245060	LINC00847	-9.83623
ENSG00000169067	ACTBL2	-9.83556
ENSG00000161653	NAGS	-9.83079
ENSG00000184378	ACTRT3	-9.83076
ENSG00000071242	RPS6KA2	-9.8226
ENSG00000198680	TUSC1	-9.81462
ENSG00000183049	CAMK1D	-9.79985
ENSG00000226306	NPY6R	-9.79661
ENSG00000237596	AL138828.1	-9.78346
ENSG00000099260	PALMD	-9.78131
ENSG00000205403	CFI	-9.77648
ENSG00000108381	ASPA	-9.76648
ENSG00000023445	BIRC3	-9.75963
ENSG00000105499	PLA2G4C	-9.75894
ENSG00000229689	AC009237.3	-9.75777
ENSG00000163734	CXCL3	-9.7575
ENSG00000120659	TNFSF11	-9.74769
ENSG00000148965	SAA4	-9.74122
ENSG00000182463	TSHZ2	-9.72263
ENSG00000166033	HTRA1	-9.71699
ENSG00000224721	AC007182.1	-9.6856
ENSG00000229807	XIST	-9.68296
ENSG00000204977	TRIM13	-9.68055
ENSG00000235531	MSC-AS1	-9.67433
ENSG00000137752	CASP1	-9.6672
ENSG00000269313	MAGIX	-9.65613
ENSG00000183747	ACSM2A	-9.63293
ENSG00000162897	FCAMR	-9.63212
ENSG00000138755	CXCL9	-9.62088
ENSG00000212916	MAP10	-9.61329
ENSG00000087258	GNAO1	-9.60511
ENSG00000113946	CLDN16	-9.58984
ENSG00000237767	LINC01370	-9.57048
ENSG00000205542	TMSB4X	-9.56679
ENSG00000141338	ABCA8	-9.5609
ENSG00000198829	SUCNR1	-9.55749
ENSG00000144468	RHBDD1	-9.54883
ENSG00000105852	PON3	-9.49682
ENSG00000178776	C5orf46	-9.48158
ENSG00000204264	PSMB8	-9.47564
ENSG00000196616	ADH1B	-9.47312
ENSG00000102466	FGF14	-9.4703
ENSG00000131386	GALNT15	-9.44252
ENSG00000140682	TGFB1I1	-9.43692
ENSG00000124467	PSG8	-9.41324
ENSG00000170382	LRRN2	-9.41256
ENSG00000163083	INHBB	-9.39608
ENSG00000122756	CNTFR	-9.39057
ENSG00000163749	CCDC158	-9.38802
ENSG00000135678	CPM	-9.38082
ENSG00000160870	CYP3A7	-9.36949
ENSG00000149742	SLC22A9	-9.35337
ENSG00000254399	GLYATL1P4	-9.34533
ENSG00000147573	TRIM55	-9.34112
ENSG00000127954	STEAP4	-9.34032
ENSG00000275183	LENG9	-9.29349
ENSG00000114405	C3orf14	-9.27332
ENSG00000231574	LINC02015	-9.25821
ENSG00000134330	IAH1	-9.23845
ENSG00000137573	SULF1	-9.23841
ENSG00000181381	DDX60L	-9.23781
ENSG00000182107	TMEM30B	-9.23141
ENSG00000256937	KRT17P8	-9.17673
ENSG00000164099	PRSS12	-9.17547
ENSG00000118514	ALDH8A1	-9.14892
ENSG00000109272	PF4V1	-9.13905
ENSG00000261644	AC007728.2	-9.13783
ENSG00000008441	NFIX	-9.12944
ENSG00000242048	AC093583.1	-9.1229
ENSG00000131015	ULBP2	-9.10444
ENSG00000078018	MAP2	-9.09628
ENSG00000166780	BMERB1	-9.09423
ENSG00000249364	AC112206.2	-9.08684
ENSG00000257732	AC089983.1	-9.07799
ENSG00000166432	ZMAT1	-9.06884
ENSG00000204397	CARD16	-9.06225
ENSG00000184828	ZBTB7C	-9.06109
ENSG00000152977	ZIC1	-9.05754
ENSG00000196136	SERPINA3	-9.03464
ENSG00000140505	CYP1A2	-9.01861
ENSG00000246582	AC100861.1	-9.01536
ENSG00000122641	INHBA	-9.00723
ENSG00000104537	ANXA13	-8.99025
ENSG00000180535	BHLHA15	-8.97986
ENSG00000234076	TPRG1-AS1	-8.97882
ENSG00000137875	BCL2L10	-8.97098
ENSG00000132821	VSTM2L	-8.97057
ENSG00000157087	ATP2B2	-8.9695
ENSG00000111341	MGP	-8.96421
ENSG00000095585	BLNK	-8.95918
ENSG00000081237	PTPRC	-8.9578
ENSG00000188487	INSC	-8.95143
ENSG00000113389	NPR3	-8.9455
ENSG00000138792	ENPEP	-8.93657
ENSG00000189420	ZFP92	-8.93026
ENSG00000167772	ANGPTL4	-8.91286
ENSG00000236882	LINC01554	-8.90846
ENSG00000283199	C13orf46	-8.9031
ENSG00000165152	PGAP4	-8.90193
ENSG00000164761	TNFRSF11B	-8.86761
ENSG00000179913	B3GNT3	-8.86748
ENSG00000250237	AC010273.3	-8.86311
ENSG00000133321	PLAAT4	-8.85929
ENSG00000009694	TENM1	-8.85667
ENSG00000133488	SEC14L4	-8.83335
ENSG00000176463	SLCO3A1	-8.83232
ENSG00000260850	AC007344.1	-8.83198
ENSG00000259867	AC105411.1	-8.83188
ENSG00000247516	MIR4458HG	-8.81156
ENSG00000136869	TLR4	-8.81143
ENSG00000134470	IL15RA	-8.80302
ENSG00000010438	PRSS3	-8.80209
ENSG00000284652	BX323043.1	-8.77951
ENSG00000167165	UGT1A6	-8.76717
ENSG00000140853	NLRC5	-8.76668
ENSG00000104760	FGL1	-8.75923
ENSG00000151702	FLI1	-8.75919
ENSG00000211895	IGHA1	-8.75511
ENSG00000258285	TESC-AS1	-8.74747
ENSG00000198205	ZXDA	-8.74688
ENSG00000109819	PPARGC1A	-8.72716
ENSG00000187229	AC100800.1	-8.7138
ENSG00000185811	IKZF1	-8.70783
ENSG00000278970	HEIH	-8.70329
ENSG00000250305	TRMT9B	-8.69154
ENSG00000115598	IL1RL2	-8.68927
ENSG00000146054	TRIM7	-8.68192
ENSG00000283413	AC008703.1	-8.66898
ENSG00000241990	PRR34-AS1	-8.66807
ENSG00000213058	AL365357.1	-8.65444
ENSG00000182636	NDN	-8.6474
ENSG00000184867	ARMCX2	-8.62343
ENSG00000110090	CPT1A	-8.61666
ENSG00000061918	GUCY1B1	-8.61149
ENSG00000010361	FUZ	-8.61132
ENSG00000166292	TMEM100	-8.6104
ENSG00000165841	CYP2C19	-8.59858
ENSG00000241224	C3orf85	-8.59754
ENSG00000158014	SLC30A2	-8.59316
ENSG00000205835	GMNC	-8.58648
ENSG00000253819	LINC01151	-8.58591
ENSG00000144481	TRPM8	-8.58588
ENSG00000123610	TNFAIP6	-8.58063
ENSG00000215644	GCGR	-8.5788
ENSG00000168016	TRANK1	-8.57509
ENSG00000174945	AMZ1	-8.5726
ENSG00000169752	NRG4	-8.53492
ENSG00000138722	MMRN1	-8.52907
ENSG00000261618	LINC02605	-8.50985
ENSG00000227066	Z98257.1	-8.5051
ENSG00000259881	AC092384.2	-8.49806
ENSG00000152463	OLAH	-8.49618
ENSG00000175274	TP53I11	-8.48781
ENSG00000134321	RSAD2	-8.47259
ENSG00000183018	SPNS2	-8.46806
ENSG00000204525	HLA-C	-8.46457
ENSG00000170955	CAVIN3	-8.46303
ENSG00000171388	APLN	-8.46199
ENSG00000102271	KLHL4	-8.46186
ENSG00000203722	RAET1G	-8.46139
ENSG00000110852	CLEC2B	-8.45677
ENSG00000089041	P2RX7	-8.4541
ENSG00000244414	CFHR1	-8.44714
ENSG00000154589	LY96	-8.44403
ENSG00000138115	CYP2C8	-8.43858
ENSG00000249173	LINC01093	-8.43311
ENSG00000183668	PSG9	-8.43259
ENSG00000196620	UGT2B15	-8.42657
ENSG00000128218	VPREB3	-8.42144
ENSG00000155918	RAET1L	-8.42092
ENSG00000135318	NT5E	-8.42055
ENSG00000132749	TESMIN	-8.41732
ENSG00000214860	EVPLL	-8.40584
ENSG00000171819	ANGPTL7	-8.39785
ENSG00000237927	AL078604.2	-8.39252
ENSG00000003096	KLHL13	-8.36355
ENSG00000158731	OR10J6P	-8.36252
ENSG00000145247	OCIAD2	-8.35668
ENSG00000163631	ALB	-8.34206
ENSG00000228262	LINC01320	-8.33154
ENSG00000143119	CD53	-8.32448
ENSG00000166920	C15orf48	-8.31994
ENSG00000066813	ACSM2B	-8.31545
ENSG00000096060	FKBP5	-8.31241
ENSG00000229230	MT1P3	-8.30212
ENSG00000188582	PAQR9	-8.2913
ENSG00000228649	SNHG26	-8.28837
ENSG00000241635	UGT1A1	-8.26692
ENSG00000128052	KDR	-8.26318
ENSG00000181585	TMIE	-8.25874
ENSG00000171798	KNDC1	-8.25579
ENSG00000039537	C6	-8.24333
ENSG00000163131	CTSS	-8.24136
ENSG00000151631	AKR1C6P	-8.22906
ENSG00000235385	LINC02154	-8.22662
ENSG00000125810	CD93	-8.21762
ENSG00000147647	DPYS	-8.21381
ENSG00000180875	GREM2	-8.21294
ENSG00000157103	SLC6A1	-8.21177
ENSG00000152779	SLC16A12	-8.20801
ENSG00000130173	ANGPTL8	-8.20646
ENSG00000167612	ANKRD33	-8.19843
ENSG00000118990	GLRXP3	-8.19582
ENSG00000237248	LINC00987	-8.19426
ENSG00000085117	CD82	-8.19311
ENSG00000228812	LAMA5-AS1	-8.18442
ENSG00000152760	TCTEX1D1	-8.16233
ENSG00000144810	COL8A1	-8.15136
ENSG00000188659	SAXO2	-8.12059
ENSG00000135220	UGT2A3	-8.1205
ENSG00000112139	MDGA1	-8.1134
ENSG00000141506	PIK3R5	-8.10272
ENSG00000204642	HLA-F	-8.06681
ENSG00000171408	PDE7B	-8.06341
ENSG00000004468	CD38	-8.06335
ENSG00000256612	CYP2B7P	-8.05926
ENSG00000259417	CTXND1	-8.05331
ENSG00000122194	PLG	-8.04746
ENSG00000249746	AC099509.1	-8.0462
ENSG00000176381	PRR18	-8.0445
ENSG00000170262	MRAP	-8.02934
ENSG00000225611	LINC02158	-8.02856
ENSG00000246379	AC040168.1	-8.02649
ENSG00000041353	RAB27B	-8.00268
ENSG00000180071	ANKRD18A	-7.9922
ENSG00000146521	LINC01558	-7.99184
ENSG00000058404	CAMK2B	-7.98632
ENSG00000012504	NR1H4	-7.9827
ENSG00000129675	ARHGEF6	-7.97821
ENSG00000173369	C1QB	-7.97629
ENSG00000187720	THSD4	-7.97099
ENSG00000188641	DPYD	-7.96987
ENSG00000166073	GPR176	-7.95334
ENSG00000109794	FAM149A	-7.94621
ENSG00000140280	LYSMD2	-7.94175
ENSG00000253525	AC104966.1	-7.94041
ENSG00000187758	ADH1A	-7.93513
ENSG00000131378	RFTN1	-7.9301
ENSG00000172497	ACOT12	-7.9249
ENSG00000204520	MICA	-7.92427
ENSG00000230438	SERPINB9P1	-7.91681
ENSG00000256262	USP30-AS1	-7.91609
ENSG00000185215	TNFAIP2	-7.90835
ENSG00000128284	APOL3	-7.90661
ENSG00000085563	ABCB1	-7.90319
ENSG00000115221	ITGB6	-7.90172
ENSG00000235831	BHLHE40-AS1	-7.88014
ENSG00000142530	FAM71E1	-7.87627
ENSG00000215124	AMD1P4	-7.87547
ENSG00000285373	LINC02478	-7.87403
ENSG00000183621	ZNF438	-7.86839
ENSG00000104432	IL7	-7.85454
ENSG00000143365	RORC	-7.84176
ENSG00000198670	LPA	-7.83614
ENSG00000171747	LGALS4	-7.83444
ENSG00000180787	ZFP3	-7.81721
ENSG00000228063	LYPLAL1-DT	-7.815
ENSG00000154263	ABCA10	-7.79387
ENSG00000138646	HERC5	-7.79078
ENSG00000091656	ZFHX4	-7.79045
ENSG00000154133	ROBO4	-7.77717
ENSG00000277837	AC090340.1	-7.77486
ENSG00000214866	DCDC2C	-7.77368
ENSG00000122870	BICC1	-7.76826
ENSG00000129596	CDO1	-7.75997
ENSG00000124107	SLPI	-7.75431
ENSG00000148848	ADAM12	-7.74819
ENSG00000115350	POLE4	-7.74291
ENSG00000175445	LPL	-7.73276
ENSG00000243232	PCDHAC2	-7.73189
ENSG00000169554	ZEB2	-7.73185
ENSG00000214212	C19orf38	-7.72962
ENSG00000119922	IFIT2	-7.7204
ENSG00000176771	NCKAP5	-7.71382
ENSG00000118520	ARG1	-7.71168
ENSG00000185345	PRKN	-7.70897
ENSG00000106366	SERPINE1	-7.70857
ENSG00000115232	ITGA4	-7.70835
ENSG00000160460	SPTBN4	-7.70705
ENSG00000135114	OASL	-7.70657
ENSG00000269964	MEI4	-7.70601
ENSG00000137817	PARP6	-7.69391
ENSG00000162645	GBP2	-7.68683
ENSG00000173200	PARP15	-7.68541
ENSG00000166823	MESP1	-7.68504
ENSG00000214922	HLA-F-AS1	-7.68412
ENSG00000080561	MID2	-7.68144
ENSG00000105550	FGF21	-7.67533
ENSG00000165731	RET	-7.66447
ENSG00000198535	C2CD4A	-7.66437
ENSG00000172995	ARPP21	-7.66286
ENSG00000283511	AC137936.2	-7.66054
ENSG00000169047	IRS1	-7.65828
ENSG00000178038	ALS2CL	-7.65232
ENSG00000204287	HLA-DRA	-7.6425
ENSG00000183837	PNMA3	-7.63889
ENSG00000137507	LRRC32	-7.63851
ENSG00000250327	RPSAP70	-7.63741
ENSG00000248810	LINC02432	-7.61545
ENSG00000115009	CCL20	-7.61455
ENSG00000242221	PSG2	-7.61311
ENSG00000134612	FOLH1B	-7.6124
ENSG00000151882	CCL28	-7.60609
ENSG00000043462	LCP2	-7.59629
ENSG00000156920	ADGRG4	-7.59139
ENSG00000278071	AL161669.3	-7.59093
ENSG00000205809	KLRC2	-7.58906
ENSG00000134716	CYP2J2	-7.58649
ENSG00000144891	AGTR1	-7.58588
ENSG00000025039	RRAGD	-7.58465
ENSG00000231924	PSG1	-7.58308
ENSG00000134548	SPX	-7.57288
ENSG00000265399	AP005329.2	-7.56684
ENSG00000173227	SYT12	-7.5657
ENSG00000258484	SPESP1	-7.56334
ENSG00000213886	UBD	-7.56085
ENSG00000179630	LACC1	-7.55384
ENSG00000237949	LINC00844	-7.54155
ENSG00000120594	PLXDC2	-7.54118
ENSG00000236136	ADORA2BP1	-7.51765
ENSG00000233929	MT1XP1	-7.51431
ENSG00000151468	CCDC3	-7.51381
ENSG00000138821	SLC39A8	-7.51372
ENSG00000225308	ASS1P11	-7.49549
ENSG00000162692	VCAM1	-7.49323
ENSG00000243444	NA	-7.49109
ENSG00000224511	LINC00365	-7.48893
ENSG00000154678	PDE1C	-7.48801
ENSG00000241794	SPRR2A	-7.48782
ENSG00000123609	NMI	-7.4818
ENSG00000048052	HDAC9	-7.47216
ENSG00000143028	SYPL2	-7.46995
ENSG00000253628	AC110011.1	-7.46499
ENSG00000270532	PEBP1P2	-7.46449
ENSG00000111335	OAS2	-7.46405
ENSG00000175175	PPM1E	-7.46294
ENSG00000231711	LINC00899	-7.46213
ENSG00000166840	GLYATL1	-7.45957
ENSG00000149124	GLYAT	-7.45935
ENSG00000235669	CHN2-AS1	-7.4399
ENSG00000243818	AC021074.3	-7.4372
ENSG00000258867	LINC01146	-7.43659
ENSG00000171551	ECEL1	-7.41357
ENSG00000109956	B3GAT1	-7.41257
ENSG00000241570	PAQR9-AS1	-7.41019
ENSG00000047365	ARAP2	-7.40857
ENSG00000258793	AL355102.4	-7.40852
ENSG00000165671	NSD1	-7.40758
ENSG00000237988	OR2I1P	-7.40628
ENSG00000141968	VAV1	-7.38433
ENSG00000146399	TAAR1	-7.38287
ENSG00000204261	PSMB8-AS1	-7.38233
ENSG00000272914	AL359532.1	-7.37997
ENSG00000156345	CDK20	-7.36048
ENSG00000272221	AL645933.2	-7.35697
ENSG00000211772	TRBC2	-7.35683
ENSG00000214076	CPSF1P1	-7.35252
ENSG00000054219	LY75	-7.35003
ENSG00000146592	CREB5	-7.34188
ENSG00000159307	SCUBE1	-7.3397
ENSG00000176928	GCNT4	-7.33857
ENSG00000106483	SFRP4	-7.33597
ENSG00000186603	HPDL	-7.32504
ENSG00000170989	S1PR1	-7.32498
ENSG00000083814	ZNF671	-7.32441
ENSG00000281100	AC105749.1	-7.32353
ENSG00000115604	IL18R1	-7.31516
ENSG00000028137	TNFRSF1B	-7.30891
ENSG00000101605	MYOM1	-7.30403
ENSG00000184588	PDE4B	-7.29855
ENSG00000133561	GIMAP6	-7.29843
ENSG00000112964	GHR	-7.29598
ENSG00000130558	OLFM1	-7.29579
ENSG00000183780	SLC35F3	-7.29502
ENSG00000157601	MX1	-7.29273
ENSG00000278266	AC079949.2	-7.2801
ENSG00000254211	LINC01485	-7.27903
ENSG00000234390	USP27X-AS1	-7.26466
ENSG00000101405	OXT	-7.26427
ENSG00000267452	LINC02073	-7.26228
ENSG00000248187	AC078850.1	-7.24176
ENSG00000162365	CYP4A22	-7.23829
ENSG00000143507	DUSP10	-7.23755
ENSG00000136573	BLK	-7.23467
ENSG00000166736	HTR3A	-7.23442
ENSG00000198785	GRIN3A	-7.23313
ENSG00000171772	SYCE1	-7.2316
ENSG00000224114	AL591846.1	-7.22967
ENSG00000183671	GPR1	-7.22393
ENSG00000117114	ADGRL2	-7.22267
ENSG00000162599	NFIA	-7.21038
ENSG00000159189	C1QC	-7.20701
ENSG00000126785	RHOJ	-7.20512
ENSG00000186462	NAP1L2	-7.20339
ENSG00000187823	RTL4	-7.20285
ENSG00000162595	DIRAS3	-7.20136
ENSG00000203446	AC004988.1	-7.20028
ENSG00000262902	MTCO1P40	-7.18975
ENSG00000228709	LINC02575	-7.18393
ENSG00000271503	CCL5	-7.17898
ENSG00000157554	ERG	-7.17387
ENSG00000102362	SYTL4	-7.17129
ENSG00000273305	AC009237.15	-7.17087
ENSG00000179362	HMGN2P46	-7.1698
ENSG00000248161	AC098487.1	-7.16947
ENSG00000072315	TRPC5	-7.16934
ENSG00000253288	AC046195.1	-7.16768
ENSG00000135272	MDFIC	-7.15761
ENSG00000151883	PARP8	-7.15624
ENSG00000227471	AKR1B15	-7.1547
ENSG00000176435	CLEC14A	-7.13944
ENSG00000137142	IGFBPL1	-7.139
ENSG00000215861	AC245297.1	-7.13693
ENSG00000267052	AC005050.1	-7.13581
ENSG00000184985	SORCS2	-7.12827
ENSG00000171766	GATM	-7.12758
ENSG00000106034	CPED1	-7.11279
ENSG00000248383	PCDHAC1	-7.10605
ENSG00000184106	TREML3P	-7.10365
ENSG00000184226	PCDH9	-7.09759
ENSG00000156113	KCNMA1	-7.09622
ENSG00000148841	ITPRIP	-7.09335
ENSG00000141644	MBD1	-7.08185
ENSG00000257219	LNCOG	-7.07987
ENSG00000182793	GSTA5	-7.07942
ENSG00000236117	LINC01639	-7.07406
ENSG00000146233	CYP39A1	-7.07305
ENSG00000164035	EMCN	-7.07055
ENSG00000213386	AC022217.1	-7.07035
ENSG00000187105	HEATR4	-7.0687
ENSG00000174611	KY	-7.06772
ENSG00000166148	AVPR1A	-7.06756
ENSG00000180861	LINC01559	-7.06442
ENSG00000275285	AL391095.2	-7.06322
ENSG00000113905	HRG	-7.05796
ENSG00000154734	ADAMTS1	-7.05256
ENSG00000204941	PSG5	-7.04146
ENSG00000226733	AL138826.1	-7.03797
ENSG00000204622	HLA-J	-7.03569
ENSG00000162894	FCMR	-7.03546
ENSG00000102043	MTMR8	-7.0334
ENSG00000157343	ARMC12	-7.03324
ENSG00000274225	AP001065.3	-7.0331
ENSG00000259728	LINC00933	-7.03302
ENSG00000181804	SLC9A9	-7.03188
ENSG00000163923	RPL39L	-7.02815
ENSG00000163827	LRRC2	-7.02762
ENSG00000112096	SOD2	-7.02451
ENSG00000112183	RBM24	-7.01965
ENSG00000264006	AKR1C8P	-7.01297
ENSG00000172349	IL16	-7.00229
ENSG00000225790	AC007953.1	-7.00191
ENSG00000244607	CCDC13	-6.9987
ENSG00000181541	MAB21L2	-6.99815
ENSG00000232451	AC018467.1	-6.998
ENSG00000237514	PTP4A1P7	-6.9973
ENSG00000262769	AC025627.1	-6.99661
ENSG00000175489	LRRC25	-6.99495
ENSG00000141622	RNF165	-6.99471
ENSG00000280083	AC079777.1	-6.99462
ENSG00000140285	FGF7	-6.99423
ENSG00000148702	HABP2	-6.99224
ENSG00000108551	RASD1	-6.97487
ENSG00000129521	EGLN3	-6.97133
ENSG00000110446	SLC15A3	-6.96642
ENSG00000019169	MARCO	-6.96393
ENSG00000224237	MICOS10P3	-6.96292
ENSG00000161940	BCL6B	-6.96242
ENSG00000275302	CCL4	-6.96185
ENSG00000229740	U91324.1	-6.96132
ENSG00000241544	LINC02029	-6.96058
ENSG00000163239	TDRD10	-6.95996
ENSG00000143772	ITPKB	-6.95994
ENSG00000249267	LINC00939	-6.95948
ENSG00000152217	SETBP1	-6.95821
ENSG00000181126	HLA-V	-6.95754
ENSG00000235142	LINC02532	-6.95686
ENSG00000005471	ABCB4	-6.95398
ENSG00000084110	HAL	-6.94708
ENSG00000107736	CDH23	-6.93493
ENSG00000240224	UGT1A5	-6.92439
ENSG00000147852	VLDLR	-6.92316
ENSG00000162618	ADGRL4	-6.92315
ENSG00000080007	DDX43	-6.92195
ENSG00000215267	AKR1C7P	-6.92152
ENSG00000272768	AC004854.2	-6.92093
ENSG00000206538	VGLL3	-6.91949
ENSG00000086205	FOLH1	-6.9142
ENSG00000054983	GALC	-6.91283
ENSG00000271361	HTATSF1P2	-6.91166
ENSG00000168389	MFSD2A	-6.90699
ENSG00000124564	SLC17A3	-6.90023
ENSG00000013619	MAMLD1	-6.90011
ENSG00000166743	ACSM1	-6.89942
ENSG00000185507	IRF7	-6.89118
ENSG00000073756	PTGS2	-6.88256
ENSG00000236548	RNF217-AS1	-6.88238
ENSG00000079257	LXN	-6.88231
ENSG00000234840	LINC01239	-6.88213
ENSG00000069535	MAOB	-6.8789
ENSG00000084764	MAPRE3	-6.87485
ENSG00000163864	NMNAT3	-6.8718
ENSG00000233930	KRTAP5-AS1	-6.87085
ENSG00000272941	AC083862.1	-6.86554
ENSG00000131019	ULBP3	-6.86366
ENSG00000277632	CCL3	-6.84637
ENSG00000241411	AC104619.1	-6.84234
ENSG00000205106	LINC02716	-6.84233
ENSG00000226659	AC021028.1	-6.84181
ENSG00000111404	RERGL	-6.84049
ENSG00000229951	FLJ31356	-6.83998
ENSG00000149557	FEZ1	-6.83436
ENSG00000168621	GDNF	-6.83337
ENSG00000178467	P4HTM	-6.82157
ENSG00000140450	ARRDC4	-6.81297
ENSG00000116194	ANGPTL1	-6.80635
ENSG00000260653	AC237221.1	-6.80146
ENSG00000183833	CFAP91	-6.80051
ENSG00000128573	FOXP2	-6.78935
ENSG00000099769	IGFALS	-6.78737
ENSG00000113578	FGF1	-6.77445
ENSG00000104722	NEFM	-6.76353
ENSG00000068831	RASGRP2	-6.76317
ENSG00000077279	DCX	-6.7618
ENSG00000170442	KRT86	-6.76146
ENSG00000184408	KCND2	-6.75862
ENSG00000230191	IFITM3P4	-6.75715
ENSG00000257052	AP003721.4	-6.75672
ENSG00000164825	DEFB1	-6.74085
ENSG00000176971	FIBIN	-6.74075
ENSG00000154822	PLCL2	-6.73788
ENSG00000196600	SLC22A25	-6.73121
ENSG00000117228	GBP1	-6.72947
ENSG00000162639	HENMT1	-6.718
ENSG00000197083	ZNF300P1	-6.71593
ENSG00000133433	GSTT2B	-6.71461
ENSG00000267702	AP005131.6	-6.71303
ENSG00000160183	TMPRSS3	-6.71217
ENSG00000170743	SYT9	-6.70825
ENSG00000166396	SERPINB7	-6.70231
ENSG00000005421	PON1	-6.69658
ENSG00000161405	IKZF3	-6.69154
ENSG00000145777	TSLP	-6.68178
ENSG00000101336	HCK	-6.67399
ENSG00000100055	CYTH4	-6.67302
ENSG00000162722	TRIM58	-6.67089
ENSG00000269985	AL021328.1	-6.66898
ENSG00000236740	AL033384.1	-6.66887
ENSG00000140937	CDH11	-6.6686
ENSG00000070404	FSTL3	-6.66801
ENSG00000204860	FAM201A	-6.66798
ENSG00000196660	SLC30A10	-6.66797
ENSG00000066382	MPPED2	-6.6679
ENSG00000134343	ANO3	-6.66743
ENSG00000143001	TMEM61	-6.66667
ENSG00000146039	SLC17A4	-6.64202
ENSG00000206052	DOK6	-6.63146
ENSG00000205622	AP001042.1	-6.62954
ENSG00000242193	CRYZL2P	-6.62881
ENSG00000189419	SPATA41	-6.62817
ENSG00000267909	CCDC177	-6.626
ENSG00000140945	CDH13	-6.62481
ENSG00000228707	AL691426.1	-6.62012
ENSG00000233415	AL133419.1	-6.62001
ENSG00000111801	BTN3A3	-6.61973
ENSG00000011465	DCN	-6.6186
ENSG00000148516	ZEB1	-6.61539
ENSG00000175003	SLC22A1	-6.61147
ENSG00000025423	HSD17B6	-6.60139
ENSG00000144649	GASK1A	-6.59884
ENSG00000171954	CYP4F22	-6.59646
ENSG00000165959	CLMN	-6.58774
ENSG00000163347	CLDN1	-6.57833
ENSG00000177138	FAM9B	-6.57822
ENSG00000115607	IL18RAP	-6.57729
ENSG00000133574	GIMAP4	-6.57656
ENSG00000235523	AL135924.2	-6.57606
ENSG00000163209	SPRR3	-6.57483
ENSG00000225614	ZNF469	-6.5737
ENSG00000259203	AC016044.1	-6.5735
ENSG00000234819	AL353705.4	-6.57338
ENSG00000213574	LDHAP5	-6.57245
ENSG00000280306	AC137056.2	-6.57237
ENSG00000207425	Y_RNA	-6.57226
ENSG00000127824	TUBA4A	-6.57187
ENSG00000182179	UBA7	-6.5671
ENSG00000108771	DHX58	-6.56535
ENSG00000139269	INHBE	-6.56205
ENSG00000160179	ABCG1	-6.55361
ENSG00000129993	CBFA2T3	-6.55033
ENSG00000103460	TOX3	-6.54332
ENSG00000116882	HAO2	-6.53806
ENSG00000167767	KRT80	-6.5375
ENSG00000229656	ITGB1-DT	-6.53729
ENSG00000213942	AC005840.1	-6.52413
ENSG00000244474	UGT1A4	-6.5239
ENSG00000237413	MGC27382	-6.52381
ENSG00000166592	RRAD	-6.52368
ENSG00000277782	AC068870.2	-6.52274
ENSG00000283267	FAM237B	-6.52256
ENSG00000230521	AL645929.1	-6.52253
ENSG00000241104	CEACAMP10	-6.5217
ENSG00000153406	NMRAL1	-6.50316
ENSG00000197594	ENPP1	-6.50084
ENSG00000154258	ABCA9	-6.49972
ENSG00000140470	ADAMTS17	-6.48611
ENSG00000008283	CYB561	-6.48545
ENSG00000167676	PLIN4	-6.48015
ENSG00000172215	CXCR6	-6.47673
ENSG00000106560	GIMAP2	-6.4767
ENSG00000134242	PTPN22	-6.4752
ENSG00000261534	AL596244.1	-6.47477
ENSG00000105639	JAK3	-6.47421
ENSG00000112782	CLIC5	-6.47334
ENSG00000240859	AC093627.4	-6.47246
ENSG00000257605	MYG1-AS1	-6.47112
ENSG00000131634	TMEM204	-6.47105
ENSG00000237417	XRCC6P1	-6.47081
ENSG00000101977	MCF2	-6.47058
ENSG00000182584	ACTL10	-6.47047
ENSG00000239830	RPS4XP22	-6.46784
ENSG00000231683	AL033397.1	-6.45658
ENSG00000111339	ART4	-6.45354
ENSG00000186466	AQP7P1	-6.44849
ENSG00000169891	REPS2	-6.44555
ENSG00000166183	ASPG	-6.44454
ENSG00000130508	PXDN	-6.44284
ENSG00000233058	LINC00884	-6.436
ENSG00000089127	OAS1	-6.43098
ENSG00000186732	MPPED1	-6.42552
ENSG00000234155	LINC02535	-6.4233
ENSG00000080573	COL5A3	-6.42269
ENSG00000213203	GIMAP1	-6.42192
ENSG00000236397	DDX11L2	-6.42147
ENSG00000224251	AL391427.1	-6.41932
ENSG00000224231	LINC01832	-6.41771
ENSG00000233117	LINC00702	-6.41704
ENSG00000120051	CFAP58	-6.41613
ENSG00000170160	CCDC144A	-6.41613
ENSG00000122733	PHF24	-6.41581
ENSG00000223949	ROR1-AS1	-6.41554
ENSG00000257940	AC079598.1	-6.41453
ENSG00000039139	DNAH5	-6.40484
ENSG00000198650	TAT	-6.40274
ENSG00000163053	SLC16A14	-6.39981
ENSG00000175920	DOK7	-6.39918
ENSG00000153933	DGKE	-6.39502
ENSG00000137449	CPEB2	-6.39433
ENSG00000117226	GBP3	-6.38341
ENSG00000165259	HDX	-6.38293
ENSG00000110799	VWF	-6.37848
ENSG00000271601	LIX1L	-6.37652
ENSG00000072133	RPS6KA6	-6.37145
ENSG00000173077	DELEC1	-6.37056
ENSG00000211751	TRBC1	-6.36591
ENSG00000185862	EVI2B	-6.36578
ENSG00000244459	AC147067.1	-6.36391
ENSG00000164520	RAET1E	-6.36249
ENSG00000019991	HGF	-6.36205
ENSG00000241886	AC112496.1	-6.36201
ENSG00000260572	AC069224.1	-6.36134
ENSG00000261211	AL031123.2	-6.36097
ENSG00000165799	RNASE7	-6.36038
ENSG00000189108	IL1RAPL2	-6.35932
ENSG00000133665	DYDC2	-6.35501
ENSG00000151136	BTBD11	-6.35465
ENSG00000104490	NCALD	-6.35194
ENSG00000187134	AKR1C1	-6.34559
ENSG00000164136	IL15	-6.34339
ENSG00000179256	SMCO3	-6.32835
ENSG00000205413	SAMD9	-6.31863
ENSG00000189223	PAX8-AS1	-6.30801
ENSG00000137727	ARHGAP20	-6.30775
ENSG00000115138	POMC	-6.30775
ENSG00000169744	LDB2	-6.3075
ENSG00000154065	ANKRD29	-6.30495
ENSG00000221826	PSG3	-6.30469
ENSG00000232765	AL158819.1	-6.30446
ENSG00000226644	AL121899.1	-6.30373
ENSG00000242242	NECTIN3-AS1	-6.3037
ENSG00000277022	AL031663.3	-6.3035
ENSG00000232633	AC079465.1	-6.30347
ENSG00000102452	NALCN	-6.30323
ENSG00000234997	AC016745.1	-6.30272
ENSG00000232721	AC239800.2	-6.30229
ENSG00000250889	NA	-6.30225
ENSG00000109182	CWH43	-6.29994
ENSG00000183111	ARHGEF37	-6.29231
ENSG00000178726	THBD	-6.28925
ENSG00000108176	DNAJC12	-6.28865
ENSG00000163328	GPR155	-6.28546
ENSG00000283162	AL390726.5	-6.28468
ENSG00000206432	TMEM200C	-6.27322
ENSG00000138378	STAT4	-6.2701
ENSG00000198483	ANKRD35	-6.26061
ENSG00000256043	CTSO	-6.25386
ENSG00000115935	WIPF1	-6.25368
ENSG00000197888	UGT2B17	-6.246
ENSG00000227411	ACNATP	-6.24525
ENSG00000249156	TAF11L12	-6.24523
ENSG00000138185	ENTPD1	-6.24512
ENSG00000176998	HCG4	-6.24512
ENSG00000254418	SPON1-AS1	-6.24474
ENSG00000119946	CNNM1	-6.24404
ENSG00000224116	INHBA-AS1	-6.24309
ENSG00000174326	SLC16A11	-6.24296
ENSG00000244441	AC126182.2	-6.24231
ENSG00000213937	CLDN9	-6.24224
ENSG00000196228	SULT1C3	-6.24217
ENSG00000226564	FTH1P20	-6.242
ENSG00000223387	LINC02068	-6.24196
ENSG00000267690	LDLRAD4-AS1	-6.24145
ENSG00000186340	THBS2	-6.23996
ENSG00000151365	THRSP	-6.22881
ENSG00000122862	SRGN	-6.22771
ENSG00000259207	ITGB3	-6.22317
ENSG00000185477	GPRIN3	-6.20207
ENSG00000132357	CARD6	-6.20061
ENSG00000198682	PAPSS2	-6.19377
ENSG00000143603	KCNN3	-6.18454
ENSG00000171115	GIMAP8	-6.18388
ENSG00000137726	FXYD6	-6.18309
ENSG00000180176	TH	-6.18217
ENSG00000155093	PTPRN2	-6.18189
ENSG00000228291	ARL4AP3	-6.18176
ENSG00000255151	GLYATL1B	-6.18165
ENSG00000204588	LINC01123	-6.18019
ENSG00000182885	ADGRG3	-6.17993
ENSG00000219986	BTF3P7	-6.17979
ENSG00000237813	AC002066.1	-6.17966
ENSG00000171509	RXFP1	-6.17745
ENSG00000100300	TSPO	-6.17258
ENSG00000140403	DNAJA4	-6.1704
ENSG00000131910	NR0B2	-6.16901
ENSG00000005243	COPZ2	-6.16793
ENSG00000130052	STARD8	-6.16533
ENSG00000105784	RUNDC3B	-6.16493
ENSG00000140835	CHST4	-6.16429
ENSG00000073464	CLCN4	-6.1612
ENSG00000127241	MASP1	-6.15934
ENSG00000099954	CECR2	-6.15917
ENSG00000197977	ELOVL2	-6.15727
ENSG00000164089	ETNPPL	-6.15159
ENSG00000178075	GRAMD1C	-6.14938
ENSG00000131196	NFATC1	-6.14849
ENSG00000131831	RAI2	-6.14478
ENSG00000080503	SMARCA2	-6.14013
ENSG00000100558	PLEK2	-6.13982
ENSG00000135604	STX11	-6.1347
ENSG00000125148	MT2A	-6.13442
ENSG00000257335	MGAM	-6.13131
ENSG00000186470	BTN3A2	-6.12818
ENSG00000125730	C3	-6.12795
ENSG00000204389	HSPA1A	-6.12216
ENSG00000104447	TRPS1	-6.11986
ENSG00000250796	AC112484.2	-6.11608
ENSG00000181997	AQP7P2	-6.11606
ENSG00000178146	AL672207.1	-6.11524
ENSG00000189134	NKAPL	-6.11497
ENSG00000197980	LEKR1	-6.11497
ENSG00000161281	COX7A1	-6.11496
ENSG00000232938	RPL23AP87	-6.11485
ENSG00000179292	TMEM151A	-6.11358
ENSG00000232517	AC112198.2	-6.11344
ENSG00000136327	NKX2-8	-6.11319
ENSG00000196368	NUDT11	-6.11291
ENSG00000185915	KLHL34	-6.11264
ENSG00000132639	SNAP25	-6.11193
ENSG00000163207	IVL	-6.10943
ENSG00000152778	IFIT5	-6.09405
ENSG00000215845	TSTD1	-6.08273
ENSG00000244731	C4A	-6.08267
ENSG00000196159	FAT4	-6.07717
ENSG00000110693	SOX6	-6.07581
ENSG00000106538	RARRES2	-6.07297
ENSG00000276980	AC008760.2	-6.06247
ENSG00000172403	SYNPO2	-6.06217
ENSG00000118804	STBD1	-6.0585
ENSG00000138356	AOX1	-6.05671
ENSG00000198744	MTCO3P12	-6.05175
ENSG00000229474	PATL2	-6.04783
ENSG00000235568	NFAM1	-6.0475
ENSG00000168329	CX3CR1	-6.04722
ENSG00000239911	PRKAG2-AS1	-6.04663
ENSG00000248632	NA	-6.04635
ENSG00000230782	AL807761.4	-6.04577
ENSG00000213763	ACTBP2	-6.04549
ENSG00000160951	PTGER1	-6.04536
ENSG00000230037	UBBP1	-6.0452
ENSG00000257181	AC025423.4	-6.04449
ENSG00000231298	MANCR	-6.04364
ENSG00000237007	KRT18P52	-6.04364
ENSG00000157654	PALM2AKAP2	-6.04334
ENSG00000198865	CCDC152	-6.04261
ENSG00000251209	LINC00923	-6.04235
ENSG00000271239	AC007423.1	-6.04205
ENSG00000232667	AC004862.1	-6.04177
ENSG00000187546	AGMO	-6.03859
ENSG00000273599	AL731571.1	-6.01546
ENSG00000146122	DAAM2	-6.01501
ENSG00000166405	RIC3	-6.0142
ENSG00000064042	LIMCH1	-6.00792
ENSG00000120217	CD274	-5.99709
ENSG00000249352	LINC02198	-5.99388
ENSG00000143195	ILDR2	-5.98126
ENSG00000100368	CSF2RB	-5.97567
ENSG00000145649	GZMA	-5.97491
ENSG00000128283	CDC42EP1	-5.97479
ENSG00000250387	LINC02197	-5.97297
ENSG00000129226	CD68	-5.97207
ENSG00000105696	TMEM59L	-5.97192
ENSG00000237438	CECR7	-5.97192
ENSG00000255345	AP002957.1	-5.97176
ENSG00000272024	AC064807.4	-5.97161
ENSG00000078098	FAP	-5.97147
ENSG00000270030	AC136475.7	-5.97102
ENSG00000248874	C5orf17	-5.97087
ENSG00000175414	ARL10	-5.97083
ENSG00000077264	PAK3	-5.97071
ENSG00000168481	LGI3	-5.97057
ENSG00000166482	MFAP4	-5.97046
ENSG00000261158	AC109597.2	-5.96983
ENSG00000263961	RHEX	-5.96981
ENSG00000203280	KIAA1671-AS1	-5.9697
ENSG00000064655	EYA2	-5.96769
ENSG00000041515	MYO16	-5.96355
ENSG00000187048	CYP4A11	-5.96264
ENSG00000253276	CCDC71L	-5.95999
ENSG00000132274	TRIM22	-5.95983
ENSG00000118922	KLF12	-5.95593
ENSG00000136383	ALPK3	-5.95431
ENSG00000132840	BHMT2	-5.95291
ENSG00000183580	FBXL7	-5.94949
ENSG00000198542	ITGBL1	-5.94747
ENSG00000184731	FAM110C	-5.93571
ENSG00000148671	ADIRF	-5.92969
ENSG00000115648	MLPH	-5.9105
ENSG00000157131	C8A	-5.90201
ENSG00000132465	JCHAIN	-5.89926
ENSG00000121101	TEX14	-5.89723
ENSG00000273350	AC004832.5	-5.89723
ENSG00000229851	ARSD-AS1	-5.89676
ENSG00000187545	PRAMEF10	-5.89564
ENSG00000147488	ST18	-5.89548
ENSG00000177993	ZNRF3-AS1	-5.89503
ENSG00000178498	DTX3	-5.89488
ENSG00000273419	AC004877.1	-5.89456
ENSG00000224389	C4B	-5.89443
ENSG00000283486	FAM95C	-5.89437
ENSG00000253813	COX6B1P4	-5.89425
ENSG00000227082	LINC02798	-5.89346
ENSG00000206113	CFAP99	-5.89282
ENSG00000183154	AC138356.1	-5.89266
ENSG00000284615	AL078582.1	-5.89231
ENSG00000162989	KCNJ3	-5.89219
ENSG00000283003	AC007221.1	-5.8917
ENSG00000095303	PTGS1	-5.89055
ENSG00000250786	SNHG18	-5.88614
ENSG00000173597	SULT1B1	-5.88368
ENSG00000167487	KLHL26	-5.8797
ENSG00000165124	SVEP1	-5.87542
ENSG00000163590	PPM1L	-5.8717
ENSG00000170500	LONRF2	-5.86875
ENSG00000214313	AZGP1P1	-5.86588
ENSG00000235961	PNMA6A	-5.85955
ENSG00000162267	ITIH3	-5.85743
ENSG00000213606	AKR1B10P1	-5.8566
ENSG00000165140	FBP1	-5.84241
ENSG00000134539	KLRD1	-5.84089
ENSG00000127920	GNG11	-5.83915
ENSG00000111713	GYS2	-5.83555
ENSG00000234502	FYTTD1P1	-5.83295
ENSG00000152804	HHEX	-5.83001
ENSG00000163430	FSTL1	-5.82946
ENSG00000235832	CNN2P3	-5.81826
ENSG00000115956	PLEK	-5.81743
ENSG00000142512	SIGLEC10	-5.81743
ENSG00000172137	CALB2	-5.81743
ENSG00000121898	CPXM2	-5.81629
ENSG00000268912	AC012313.5	-5.81627
ENSG00000217791	ASS1P9	-5.81612
ENSG00000257405	AC079600.1	-5.81561
ENSG00000279711	AP004782.1	-5.81511
ENSG00000215006	CHCHD2P2	-5.8143
ENSG00000283175	AC007920.2	-5.81413
ENSG00000233521	LINC01638	-5.81398
ENSG00000177374	HIC1	-5.81383
ENSG00000283597	FAM169B	-5.81379
ENSG00000214553	LRRC37A11P	-5.81364
ENSG00000197520	FAM177B	-5.81214
ENSG00000277999	AC009093.6	-5.81214
ENSG00000137872	SEMA6D	-5.81197
ENSG00000121570	DPPA4	-5.81164
ENSG00000102468	HTR2A	-5.81049
ENSG00000165471	MBL2	-5.8087
ENSG00000139209	SLC38A4	-5.7824
ENSG00000128604	IRF5	-5.77589
ENSG00000237517	DGCR5	-5.7691
ENSG00000248144	ADH1C	-5.76541
ENSG00000100321	SYNGR1	-5.76095
ENSG00000130300	PLVAP	-5.76011
ENSG00000176978	DPP7	-5.75543
ENSG00000022267	FHL1	-5.75369
ENSG00000026751	SLAMF7	-5.74576
ENSG00000135697	BCO1	-5.73452
ENSG00000145002	FAM86B2	-5.73121
ENSG00000184185	KCNJ12	-5.73121
ENSG00000277586	NEFL	-5.73104
ENSG00000235138	AL445931.1	-5.73086
ENSG00000105889	STEAP1B	-5.73016
ENSG00000136244	IL6	-5.72946
ENSG00000279419	AC004925.1	-5.72946
ENSG00000124915	MYRF-AS1	-5.72862
ENSG00000184999	SLC22A10	-5.7286
ENSG00000253741	LNCOC1	-5.7286
ENSG00000175772	LINC01106	-5.72826
ENSG00000248587	GDNF-AS1	-5.72808
ENSG00000259977	AL121578.1	-5.72806
ENSG00000255960	AC092851.1	-5.7279
ENSG00000121871	SLITRK3	-5.72774
ENSG00000105278	ZFR2	-5.72772
ENSG00000236360	RRAS2P1	-5.72772
ENSG00000238120	LINC01589	-5.72759
ENSG00000225938	AL109741.1	-5.7272
ENSG00000204644	ZFP57	-5.72689
ENSG00000214263	RPSAP53	-5.72655
ENSG00000103175	WFDC1	-5.72619
ENSG00000197251	LINC00336	-5.72567
ENSG00000153086	ACMSD	-5.72098
ENSG00000026950	BTN3A1	-5.71338
ENSG00000163531	NFASC	-5.70486
ENSG00000141934	PLPP2	-5.69446
ENSG00000167216	KATNAL2	-5.69378
ENSG00000238164	TNFRSF14-AS1	-5.69308
ENSG00000170379	TCAF2	-5.69174
ENSG00000165887	ANKRD2	-5.68271
ENSG00000128872	TMOD2	-5.68155
ENSG00000234518	PTGES3P1	-5.68002
ENSG00000205362	MT1A	-5.67927
ENSG00000130649	CYP2E1	-5.67845
ENSG00000146859	TMEM140	-5.66607
ENSG00000223804	AC244669.1	-5.66441
ENSG00000226312	CFLAR-AS1	-5.66032
ENSG00000226380	AC016831.1	-5.65969
ENSG00000158445	KCNB1	-5.64598
ENSG00000174808	BTC	-5.64113
ENSG00000110448	CD5	-5.64079
ENSG00000110848	CD69	-5.63913
ENSG00000154096	THY1	-5.63896
ENSG00000178015	GPR150	-5.63896
ENSG00000187957	DNER	-5.63896
ENSG00000272444	AL118558.4	-5.63896
ENSG00000149243	KLHL35	-5.63877
ENSG00000225765	LINC01831	-5.63877
ENSG00000100341	PNPLA5	-5.6386
ENSG00000232022	FAAHP1	-5.6386
ENSG00000267336	EIF4A2P1	-5.63858
ENSG00000257878	AC007298.2	-5.63822
ENSG00000180113	TDRD6	-5.63768
ENSG00000223657	KRT8P51	-5.63768
ENSG00000231100	AL606752.1	-5.63765
ENSG00000150630	VEGFC	-5.63751
ENSG00000259238	AC092755.2	-5.63749
ENSG00000228208	LINC02869	-5.6373
ENSG00000106819	ASPN	-5.63694
ENSG00000225345	SNX18P3	-5.63656
ENSG00000271681	AC136601.2	-5.63639
ENSG00000264672	SEPTIN4-AS1	-5.63584
ENSG00000249249	AC010226.1	-5.63549
ENSG00000204291	COL15A1	-5.63547
ENSG00000176293	ZNF135	-5.63513
ENSG00000245281	AC124242.1	-5.63418
ENSG00000169946	ZFPM2	-5.63401
ENSG00000174963	ZIC4	-5.63325
ENSG00000164283	ESM1	-5.62573
ENSG00000160219	GAB3	-5.62396
ENSG00000273328	AC099329.2	-5.61729
ENSG00000127129	EDN2	-5.61376
ENSG00000257017	HP	-5.61242
ENSG00000178965	ERICH3	-5.60436
ENSG00000179776	CDH5	-5.60279
ENSG00000132185	FCRLA	-5.60074
ENSG00000114698	PLSCR4	-5.59873
ENSG00000163995	ABLIM2	-5.5981
ENSG00000159208	CIART	-5.58778
ENSG00000152952	PLOD2	-5.58596
ENSG00000124568	SLC17A1	-5.58566
ENSG00000170458	CD14	-5.58028
ENSG00000142494	SLC47A1	-5.57007
ENSG00000106258	CYP3A5	-5.56965
ENSG00000266094	RASSF5	-5.56959
ENSG00000285799	AL645929.2	-5.56756
ENSG00000145934	TENM2	-5.56606
ENSG00000260314	MRC1	-5.54291
ENSG00000130489	NA	-5.54256
ENSG00000127951	FGL2	-5.54236
ENSG00000258897	EGLN3-AS1	-5.54158
ENSG00000237135	DDX10P1	-5.54141
ENSG00000253520	AC136628.3	-5.54141
ENSG00000226777	FAM30A	-5.5408
ENSG00000267801	AC087289.5	-5.5408
ENSG00000270225	MTCO2P22	-5.5408
ENSG00000253270	AC090541.1	-5.54025
ENSG00000183439	TRIM61	-5.54022
ENSG00000184232	OAF	-5.54011
ENSG00000239389	PCDHA13	-5.54002
ENSG00000272092	AC087623.2	-5.54002
ENSG00000285761	AL645939.6	-5.53947
ENSG00000179909	ZNF154	-5.53944
ENSG00000175161	CADM2	-5.53924
ENSG00000263335	AF001548.2	-5.53869
ENSG00000160013	PTGIR	-5.53851
ENSG00000179855	GIPC3	-5.5381
ENSG00000121297	TSHZ3	-5.5379
ENSG00000231760	AL355312.2	-5.53788
ENSG00000273492	AP000229.1	-5.5377
ENSG00000257642	KCCAT198	-5.5373
ENSG00000125337	KIF25	-5.53712
ENSG00000225062	CATIP-AS1	-5.53695
ENSG00000219992	AL391422.1	-5.53654
ENSG00000147036	LANCL3	-5.53611
ENSG00000171714	ANO5	-5.53475
ENSG00000139985	ADAM21	-5.52916
ENSG00000171234	UGT2B7	-5.5271
ENSG00000235847	LDHAP7	-5.52401
ENSG00000182771	GRID1	-5.52049
ENSG00000131482	G6PC	-5.51342
ENSG00000115363	EVA1A	-5.49911
ENSG00000122787	AKR1D1	-5.4914
ENSG00000139352	ASCL1	-5.48305
ENSG00000261578	AP003119.3	-5.47433
ENSG00000110328	GALNT18	-5.47177
ENSG00000154451	GBP5	-5.47037
ENSG00000143839	REN	-5.45353
ENSG00000134326	CMPK2	-5.45172
ENSG00000223825	DAZAP2P1	-5.44789
ENSG00000260604	AL590004.3	-5.44496
ENSG00000186088	GSAP	-5.44203
ENSG00000162552	WNT4	-5.43819
ENSG00000224259	LINC01133	-5.43819
ENSG00000102802	MEDAG	-5.43779
ENSG00000145824	CXCL14	-5.43779
ENSG00000148600	CDHR1	-5.43758
ENSG00000204195	AWAT1	-5.43736
ENSG00000201643	SNORA14A	-5.43675
ENSG00000232194	Z99943.1	-5.43573
ENSG00000171044	XKR6	-5.4357
ENSG00000188095	MESP2	-5.4357
ENSG00000113555	PCDH12	-5.43405
ENSG00000010282	HHATL	-5.43364
ENSG00000255046	AC069185.1	-5.43303
ENSG00000217643	PTGES3P2	-5.43281
ENSG00000174885	NLRP6	-5.43263
ENSG00000257976	AL079352.1	-5.43263
ENSG00000112837	TBX18	-5.43115
ENSG00000234814	SVIL2P	-5.43094
ENSG00000137941	TTLL7	-5.42553
ENSG00000137265	IRF4	-5.41935
ENSG00000169184	MN1	-5.41094
ENSG00000127124	HIVEP3	-5.40817
ENSG00000117009	KMO	-5.39873
ENSG00000108846	ABCC3	-5.39578
ENSG00000155307	SAMSN1	-5.39202
ENSG00000251615	AC104825.1	-5.38616
ENSG00000198814	GK	-5.38488
ENSG00000262823	AC127521.1	-5.37401
ENSG00000170775	GPR37	-5.37312
ENSG00000279159	AC003681.1	-5.36407
ENSG00000126709	IFI6	-5.36332
ENSG00000227507	LTB	-5.35802
ENSG00000164078	MST1R	-5.35442
ENSG00000120256	LRP11	-5.35352
ENSG00000099377	HSD3B7	-5.35295
ENSG00000058866	DGKG	-5.3503
ENSG00000204103	MAFB	-5.34917
ENSG00000227117	HORMAD2-AS1	-5.34711
ENSG00000163565	IFI16	-5.34661
ENSG00000184678	H2BC21	-5.33415
ENSG00000050730	TNIP3	-5.32524
ENSG00000110079	MS4A4A	-5.32524
ENSG00000144290	SLC4A10	-5.32524
ENSG00000256229	ZNF486	-5.32524
ENSG00000263946	AC015818.3	-5.32436
ENSG00000171476	HOPX	-5.32393
ENSG00000162398	LEXM	-5.32374
ENSG00000187479	C11orf96	-5.3235
ENSG00000230079	STK24P1	-5.32282
ENSG00000230216	HSPB1P2	-5.32196
ENSG00000270513	AC113368.1	-5.32171
ENSG00000114547	ROPN1B	-5.32131
ENSG00000171303	KCNK3	-5.32131
ENSG00000225083	GRTP1-AS1	-5.32131
ENSG00000233030	AC243772.2	-5.32108
ENSG00000236152	MRPS36P1	-5.32105
ENSG00000265936	AC091042.1	-5.32105
ENSG00000136696	IL36B	-5.32082
ENSG00000128335	APOL2	-5.32073
ENSG00000227355	AL359644.1	-5.32039
ENSG00000271732	AL137798.1	-5.32039
ENSG00000272456	AC087045.2	-5.32017
ENSG00000164107	HAND2	-5.31976
ENSG00000163220	S100A9	-5.31931
ENSG00000205057	CLLU1-AS1	-5.31928
ENSG00000240032	LNCSRLR	-5.31209
ENSG00000132855	ANGPTL3	-5.3087
ENSG00000143341	HMCN1	-5.30842
ENSG00000065320	NTN1	-5.30794
ENSG00000213967	ZNF726	-5.29233
ENSG00000104154	SLC30A4	-5.29172
ENSG00000114480	GBE1	-5.2906
ENSG00000136867	SLC31A2	-5.29006
ENSG00000106327	TFR2	-5.28984
ENSG00000138347	MYPN	-5.28887
ENSG00000256811	AC079360.1	-5.28868
ENSG00000031081	ARHGAP31	-5.28828
ENSG00000144218	AFF3	-5.28616
ENSG00000147883	CDKN2B	-5.27773
ENSG00000044012	GUCA2B	-5.27544
ENSG00000184156	KCNQ3	-5.27018
ENSG00000019549	SNAI2	-5.26946
ENSG00000156453	PCDH1	-5.26292
ENSG00000154319	FAM167A	-5.25407
ENSG00000277737	FP325317.1	-5.25222
ENSG00000170498	KISS1	-5.24477
ENSG00000230787	PSAT1P3	-5.23282
ENSG00000266850	AC090912.2	-5.22702
ENSG00000169894	MUC3A	-5.22624
ENSG00000170927	PKHD1	-5.22569
ENSG00000172348	RCAN2	-5.22454
ENSG00000167798	C3P1	-5.21852
ENSG00000271303	SRXN1	-5.21762
ENSG00000198074	AKR1B10	-5.20654
ENSG00000189157	FAM47E	-5.20556
ENSG00000285676	AL158212.5	-5.20369
ENSG00000164778	EN2	-5.20295
ENSG00000243414	TICAM2	-5.2027
ENSG00000206190	ATP10A	-5.20224
ENSG00000219951	AL391416.1	-5.202
ENSG00000223382	LINC01778	-5.20176
ENSG00000060709	RIMBP2	-5.20154
ENSG00000250526	CCT6P2	-5.20154
ENSG00000285624	AC025062.3	-5.20154
ENSG00000104332	SFRP1	-5.2013
ENSG00000171711	DEFB4A	-5.20081
ENSG00000204510	PRAMEF7	-5.20081
ENSG00000252956	RNA5SP40	-5.19943
ENSG00000168070	MAJIN	-5.19919
ENSG00000250564	AC109454.3	-5.19892
ENSG00000145626	UGT3A1	-5.1988
ENSG00000213335	CLNS1AP1	-5.19873
ENSG00000259520	AC051619.4	-5.19821
ENSG00000108231	LGI1	-5.19797
ENSG00000159618	ADGRG5	-5.19754
ENSG00000262003	AC087392.1	-5.19754
ENSG00000205810	KLRC3	-5.19702
ENSG00000233719	GOT2P3	-5.19632
ENSG00000267390	AC036176.1	-5.18733
ENSG00000275830	AL390755.1	-5.18717
ENSG00000116678	LEPR	-5.18691
ENSG00000072422	RHOBTB1	-5.1838
ENSG00000128274	A4GALT	-5.18138
ENSG00000165475	CRYL1	-5.18118
ENSG00000125618	PAX8	-5.18037
ENSG00000132938	MTUS2	-5.17661
ENSG00000110324	IL10RA	-5.17616
ENSG00000115041	KCNIP3	-5.17357
ENSG00000139547	RDH16	-5.17095
ENSG00000136999	CCN3	-5.17026
ENSG00000185010	F8	-5.16466
ENSG00000164430	CGAS	-5.15533
ENSG00000150656	CNDP1	-5.14919
ENSG00000105974	CAV1	-5.14665
ENSG00000021461	CYP3A43	-5.14357
ENSG00000137673	MMP7	-5.14318
ENSG00000163661	PTX3	-5.14245
ENSG00000123838	C4BPA	-5.14097
ENSG00000170468	RIOX1	-5.13317
ENSG00000137393	RNF144B	-5.1275
ENSG00000256969	AC084375.1	-5.12683
ENSG00000166750	SLFN5	-5.12517
ENSG00000275152	CCL16	-5.12049
ENSG00000185633	NDUFA4L2	-5.11994
ENSG00000162482	AKR7A3	-5.11099
ENSG00000069122	ADGRF5	-5.11022
ENSG00000235863	B3GALT4	-5.11021
ENSG00000197536	IRF1-AS1	-5.10977
ENSG00000135838	NPL	-5.10502
ENSG00000178573	MAF	-5.10426
ENSG00000180509	KCNE1	-5.09555
ENSG00000120156	TEK	-5.09296
ENSG00000178828	RNF186	-5.09274
ENSG00000230082	PRRT3-AS1	-5.09056
ENSG00000009765	IYD	-5.0873
ENSG00000167972	ABCA3	-5.08711
ENSG00000180596	H2BC4	-5.08505
ENSG00000119771	KLHL29	-5.08049
ENSG00000134202	GSTM3	-5.07067
ENSG00000185291	IL3RA	-5.06879
ENSG00000204173	LRRC37A5P	-5.06879
ENSG00000227799	CDPF1P1	-5.0683
ENSG00000203837	PNLIPRP3	-5.06804
ENSG00000271605	MILR1	-5.06804
ENSG00000188676	IDO2	-5.06777
ENSG00000249051	AC112518.1	-5.06777
ENSG00000272666	KLHDC7B-DT	-5.06527
ENSG00000201185	RNA5SP202	-5.06425
ENSG00000153291	SLC25A27	-5.06417
ENSG00000198502	HLA-DRB5	-5.0637
ENSG00000118523	CCN2	-5.0578
ENSG00000119227	PIGZ	-5.05066
ENSG00000170017	ALCAM	-5.04862
ENSG00000005381	MPO	-5.04203
ENSG00000123338	NCKAP1L	-5.04092
ENSG00000273221	AL355816.2	-5.04007
ENSG00000159733	ZFYVE28	-5.03628
ENSG00000090006	LTBP4	-5.03627
ENSG00000154134	ROBO3	-5.03592
ENSG00000074410	CA12	-5.03224
ENSG00000221963	APOL6	-5.02598
ENSG00000102007	PLP2	-5.02151
ENSG00000206337	HCP5	-5.01706
ENSG00000151632	AKR1C2	-5.00967
ENSG00000169903	TM4SF4	-5.00896
ENSG00000116785	CFHR3	-5.00709
ENSG00000223723	BX842568.2	-5.00595
ENSG00000117480	FAAH	-5.00485
ENSG00000021852	C8B	-4.99849
ENSG00000224536	AC096677.1	-4.98529
ENSG00000107282	APBA1	-4.96817
ENSG00000167701	GPT	-4.96782
ENSG00000213082	PPP1R14BP2	-4.96602
ENSG00000105877	DNAH11	-4.96498
ENSG00000100003	SEC14L2	-4.95964
ENSG00000100351	GRAP2	-4.95308
ENSG00000166401	SERPINB8	-4.94754
ENSG00000135899	SP110	-4.94681
ENSG00000175264	CHST1	-4.93767
ENSG00000168874	ATOH8	-4.93449
ENSG00000170214	ADRA1B	-4.93398
ENSG00000010818	HIVEP2	-4.93127
ENSG00000163710	PCOLCE2	-4.92727
ENSG00000115267	IFIH1	-4.92248
ENSG00000198216	CACNA1E	-4.92118
ENSG00000254764	TRIM53CP	-4.92118
ENSG00000272112	AC011374.2	-4.91819
ENSG00000204913	LRRC3C	-4.91595
ENSG00000285587	AC012470.1	-4.91595
ENSG00000170075	GPR37L1	-4.9153
ENSG00000137462	TLR2	-4.91426
ENSG00000123095	BHLHE41	-4.91371
ENSG00000124570	SERPINB6	-4.91362
ENSG00000181481	RNF135	-4.91335
ENSG00000169252	ADRB2	-4.9129
ENSG00000266976	AC079466.1	-4.91287
ENSG00000112406	HECA	-4.90584
ENSG00000131187	F12	-4.89913
ENSG00000125144	MT1G	-4.89758
ENSG00000139725	RHOF	-4.8974
ENSG00000168917	SLC35G2	-4.88973
ENSG00000170921	TANC2	-4.88365
ENSG00000235750	KIAA0040	-4.87945
ENSG00000168394	TAP1	-4.87877
ENSG00000235899	LINC01564	-4.8779
ENSG00000103528	SYT17	-4.87773
ENSG00000136514	RTP4	-4.87518
ENSG00000103942	HOMER2	-4.87383
ENSG00000115226	FNDC4	-4.8733
ENSG00000106123	EPHB6	-4.87174
ENSG00000130234	ACE2	-4.86952
ENSG00000151773	CCDC122	-4.86804
ENSG00000141753	IGFBP4	-4.85977
ENSG00000284377	AL589669.1	-4.85849
ENSG00000278967	AL138847.2	-4.85609
ENSG00000074370	ATP2A3	-4.85245
ENSG00000187566	NHLRC1	-4.85232
ENSG00000106484	MEST	-4.84217
ENSG00000118596	SLC16A7	-4.84134
ENSG00000120279	MYCT1	-4.83859
ENSG00000121552	CSTA	-4.83718
ENSG00000250436	LINC02499	-4.83716
ENSG00000130813	SHFL	-4.834
ENSG00000010704	HFE	-4.83382
ENSG00000167034	NKX3-1	-4.83254
ENSG00000168509	HJV	-4.82958
ENSG00000261652	C15orf65	-4.82591
ENSG00000250056	LINC01018	-4.82181
ENSG00000130635	COL5A1	-4.81867
ENSG00000056558	TRAF1	-4.81732
ENSG00000184979	USP18	-4.81573
ENSG00000103226	NOMO3	-4.80743
ENSG00000230918	DPP4-DT	-4.80267
ENSG00000114115	RBP1	-4.8001
ENSG00000198892	SHISA4	-4.792
ENSG00000185561	TLCD2	-4.78678
ENSG00000152583	SPARCL1	-4.78201
ENSG00000250328	MGC32805	-4.7809
ENSG00000213406	ANXA2P1	-4.77815
ENSG00000092969	TGFB2	-4.7737
ENSG00000151623	NR3C2	-4.77076
ENSG00000205683	DPF3	-4.76983
ENSG00000157657	ZNF618	-4.76579
ENSG00000088543	C3orf18	-4.76158
ENSG00000276075	AC027682.6	-4.75573
ENSG00000163817	SLC6A20	-4.75361
ENSG00000173269	MMRN2	-4.74877
ENSG00000162804	SNED1	-4.74354
ENSG00000130270	ATP8B3	-4.74334
ENSG00000158825	CDA	-4.73862
ENSG00000197580	BCO2	-4.73857
ENSG00000165507	DEPP1	-4.7376
ENSG00000142303	ADAMTS10	-4.7301
ENSG00000119138	KLF9	-4.71917
ENSG00000091879	ANGPT2	-4.71503
ENSG00000272789	AC010976.2	-4.71466
ENSG00000112936	C7	-4.71422
ENSG00000136114	THSD1	-4.71336
ENSG00000118508	RAB32	-4.70972
ENSG00000159398	CES5A	-4.70716
ENSG00000133401	PDZD2	-4.70633
ENSG00000104369	JPH1	-4.69991
ENSG00000261662	NA	-4.69633
ENSG00000149131	SERPING1	-4.69553
ENSG00000059377	TBXAS1	-4.69406
ENSG00000156222	SLC28A1	-4.69383
ENSG00000214226	C17orf67	-4.69358
ENSG00000184898	RBM43	-4.69207
ENSG00000177989	ODF3B	-4.68675
ENSG00000129595	EPB41L4A	-4.68284
ENSG00000206532	NA	-4.67439
ENSG00000250696	AC111000.4	-4.67341
ENSG00000066185	ZMYND12	-4.67237
ENSG00000101695	RNF125	-4.67217
ENSG00000227158	AC073621.2	-4.66855
ENSG00000173267	SNCG	-4.66101
ENSG00000205710	C17orf107	-4.65957
ENSG00000100557	CCDC198	-4.65911
ENSG00000261373	VPS9D1-AS1	-4.65715
ENSG00000168916	ZNF608	-4.65182
ENSG00000133169	BEX1	-4.65028
ENSG00000133477	FAM83F	-4.64846
ENSG00000147003	CLTRN	-4.64666
ENSG00000157557	ETS2	-4.64538
ENSG00000158186	MRAS	-4.6444
ENSG00000165171	METTL27	-4.63788
ENSG00000236345	SCAT8	-4.63352
ENSG00000204179	PTPN20	-4.62213
ENSG00000141905	NFIC	-4.61978
ENSG00000146147	MLIP	-4.614
ENSG00000120129	DUSP1	-4.60823
ENSG00000231993	EP300-AS1	-4.60651
ENSG00000237515	SHISA9	-4.60516
ENSG00000130487	KLHDC7B	-4.60469
ENSG00000175155	YPEL2	-4.60386
ENSG00000223638	RFPL4A	-4.60264
ENSG00000109181	UGT2B10	-4.60135
ENSG00000081052	COL4A4	-4.60002
ENSG00000157510	AFAP1L1	-4.59869
ENSG00000115271	GCA	-4.59797
ENSG00000159261	CLDN14	-4.59602
ENSG00000232133	IMPDH1P10	-4.59118
ENSG00000229314	ORM1	-4.59089
ENSG00000171813	PWWP2B	-4.59006
ENSG00000158373	H2BC5	-4.5824
ENSG00000249948	GBA3	-4.58091
ENSG00000169248	CXCL11	-4.58024
ENSG00000134769	DTNA	-4.57861
ENSG00000258689	LINC01269	-4.57688
ENSG00000021826	CPS1	-4.57415
ENSG00000164684	ZNF704	-4.56692
ENSG00000116667	C1orf21	-4.56624
ENSG00000123240	OPTN	-4.56501
ENSG00000164749	HNF4G	-4.56365
ENSG00000113580	NR3C1	-4.56254
ENSG00000185614	INKA1	-4.5585
ENSG00000164197	RNF180	-4.55813
ENSG00000235812	ADAM21P1	-4.55622
ENSG00000110876	SELPLG	-4.55566
ENSG00000169031	COL4A3	-4.55319
ENSG00000166206	GABRB3	-4.55115
ENSG00000243694	LINC02027	-4.55106
ENSG00000180573	H2AC6	-4.55081
ENSG00000234614	C2CD4D-AS1	-4.54967
ENSG00000064989	CALCRL	-4.54424
ENSG00000123096	SSPN	-4.5314
ENSG00000164161	HHIP	-4.53119
ENSG00000131095	GFAP	-4.52936
ENSG00000129946	SHC2	-4.5257
ENSG00000265096	C1QTNF1-AS1	-4.52342
ENSG00000143479	DYRK3	-4.52331
ENSG00000261051	AC107021.2	-4.51657
ENSG00000213071	LPAL2	-4.51329
ENSG00000198077	CYP2A7	-4.50918
ENSG00000163762	TM4SF18	-4.49957
ENSG00000137198	GMPR	-4.49235
ENSG00000167207	NOD2	-4.49146
ENSG00000180758	GPR157	-4.48941
ENSG00000103316	CRYM	-4.48831
ENSG00000108342	CSF3	-4.48512
ENSG00000095370	SH2D3C	-4.48242
ENSG00000136052	SLC41A2	-4.48153
ENSG00000236790	LINC00299	-4.47969
ENSG00000186523	FAM86B1	-4.47915
ENSG00000187122	SLIT1	-4.47342
ENSG00000277879	AL391988.1	-4.4648
ENSG00000166446	CDYL2	-4.46369
ENSG00000171931	FBXW10	-4.45976
ENSG00000181358	CTAGE10P	-4.45313
ENSG00000171223	JUNB	-4.45152
ENSG00000187554	TLR5	-4.44174
ENSG00000006756	ARSD	-4.4403
ENSG00000151778	SERP2	-4.43986
ENSG00000179593	ALOX15B	-4.437
ENSG00000117280	RAB29	-4.43174
ENSG00000226038	PPIAP21	-4.42921
ENSG00000241770	AC104411.1	-4.42877
ENSG00000149260	CAPN5	-4.42815
ENSG00000140459	CYP11A1	-4.42677
ENSG00000259347	AC087482.1	-4.42528
ENSG00000198881	ASB12	-4.42519
ENSG00000091583	APOH	-4.4217
ENSG00000047597	XK	-4.41286
ENSG00000169499	PLEKHA2	-4.41164
ENSG00000236366	AL359313.1	-4.41108
ENSG00000182195	LDOC1	-4.41093
ENSG00000198771	RCSD1	-4.41037
ENSG00000068971	PPP2R5B	-4.41015
ENSG00000006210	CX3CL1	-4.40947
ENSG00000272449	AL139246.5	-4.40828
ENSG00000259354	AC025580.2	-4.40533
ENSG00000160233	LRRC3	-4.40234
ENSG00000235947	EGOT	-4.40217
ENSG00000176402	GJC3	-4.40205
ENSG00000168398	BDKRB2	-4.40024
ENSG00000164406	LEAP2	-4.39852
ENSG00000139971	ARMH4	-4.39687
ENSG00000163393	SLC22A15	-4.39605
ENSG00000071967	CYBRD1	-4.39548
ENSG00000182240	BACE2	-4.39297
ENSG00000240342	RPS2P5	-4.39075
ENSG00000222019	URAHP	-4.38991
ENSG00000219797	PPIAP9	-4.3882
ENSG00000125637	PSD4	-4.38811
ENSG00000102575	ACP5	-4.38404
ENSG00000133110	POSTN	-4.37944
ENSG00000255310	AF131215.5	-4.37554
ENSG00000160326	SLC2A6	-4.37512
ENSG00000227766	AL671277.1	-4.37307
ENSG00000170624	SGCD	-4.37286
ENSG00000228445	UGT1A2P	-4.37263
ENSG00000228340	MIR646HG	-4.37238
ENSG00000230333	AC004160.1	-4.37206
ENSG00000272143	FGF14-AS2	-4.37206
ENSG00000173535	TNFRSF10C	-4.36981
ENSG00000224892	RPS4XP16	-4.36814
ENSG00000162777	DENND2D	-4.36761
ENSG00000036448	MYOM2	-4.36132
ENSG00000266714	MYO15B	-4.36054
ENSG00000119917	IFIT3	-4.35901
ENSG00000162543	UBXN10	-4.35738
ENSG00000227906	SNAP25-AS1	-4.35424
ENSG00000168404	MLKL	-4.34789
ENSG00000197935	ZNF311	-4.34382
ENSG00000148832	PAOX	-4.34061
ENSG00000020633	RUNX3	-4.33641
ENSG00000145476	CYP4V2	-4.33421
ENSG00000277511	AC116407.2	-4.33363
ENSG00000228288	PCAT6	-4.33262
ENSG00000171385	KCND3	-4.32824
ENSG00000141485	SLC13A5	-4.32535
ENSG00000147100	SLC16A2	-4.32287
ENSG00000239332	LINC01119	-4.32224
ENSG00000153064	BANK1	-4.31924
ENSG00000166710	B2M	-4.31751
ENSG00000168528	SERINC2	-4.30782
ENSG00000261474	AC026471.4	-4.29637
ENSG00000140379	BCL2A1	-4.29577
ENSG00000225674	IPO7P2	-4.29567
ENSG00000136155	SCEL	-4.29485
ENSG00000226268	AC135977.1	-4.29473
ENSG00000177679	SRRM3	-4.29454
ENSG00000215458	AATBC	-4.29367
ENSG00000112182	BACH2	-4.29224
ENSG00000254233	LINC02365	-4.29212
ENSG00000131849	ZNF132	-4.2865
ENSG00000181830	SLC35C1	-4.28188
ENSG00000156096	UGT2B4	-4.27017
ENSG00000284959	AC007262.2	-4.26863
ENSG00000125966	MMP24	-4.26849
ENSG00000087085	ACHE	-4.26767
ENSG00000238045	AC009133.1	-4.26664
ENSG00000058063	ATP11B	-4.26623
ENSG00000175336	APOF	-4.26562
ENSG00000166670	MMP10	-4.26047
ENSG00000183066	WBP2NL	-4.26012
ENSG00000073282	TP63	-4.25985
ENSG00000259470	KRT8P9	-4.25878
ENSG00000133985	TTC9	-4.25535
ENSG00000229644	NAMPTP1	-4.25398
ENSG00000115841	RMDN2	-4.24928
ENSG00000188107	EYS	-4.2481
ENSG00000165168	CYBB	-4.2436
ENSG00000158104	HPD	-4.24174
ENSG00000059378	PARP12	-4.24019
ENSG00000100336	APOL4	-4.23799
ENSG00000122133	PAEP	-4.23766
ENSG00000112212	TSPO2	-4.2376
ENSG00000283959	AP002851.1	-4.2362
ENSG00000105971	CAV2	-4.23595
ENSG00000004776	HSPB6	-4.23395
ENSG00000183773	AIFM3	-4.23264
ENSG00000124496	TRERF1	-4.23252
ENSG00000237773	AC073332.1	-4.23243
ENSG00000105398	SULT2A1	-4.22983
ENSG00000221869	CEBPD	-4.22799
ENSG00000105697	HAMP	-4.22203
ENSG00000182568	SATB1	-4.22195
ENSG00000125354	SEPTIN6	-4.21996
ENSG00000087116	ADAMTS2	-4.21655
ENSG00000105982	RNF32	-4.2123
ENSG00000159200	RCAN1	-4.21167
ENSG00000140279	DUOX2	-4.21158
ENSG00000132170	PPARG	-4.21084
ENSG00000136111	TBC1D4	-4.20829
ENSG00000215386	MIR99AHG	-4.20786
ENSG00000273356	LINC02019	-4.20037
ENSG00000185745	IFIT1	-4.19914
ENSG00000006638	TBXA2R	-4.19851
ENSG00000144712	CAND2	-4.18874
ENSG00000197748	CFAP43	-4.18646
ENSG00000154265	ABCA5	-4.1821
ENSG00000079557	AFM	-4.18188
ENSG00000205038	PKHD1L1	-4.17885
ENSG00000081189	MEF2C	-4.17784
ENSG00000272622	AC010735.2	-4.17609
ENSG00000164841	TMEM74	-4.17594
ENSG00000232653	GOLGA8N	-4.17505
ENSG00000105520	PLPPR2	-4.17497
ENSG00000244503	AC108751.5	-4.17286
ENSG00000165474	GJB2	-4.16884
ENSG00000146409	SLC18B1	-4.16877
ENSG00000179314	WSCD1	-4.16287
ENSG00000150782	IL18	-4.16157
ENSG00000008513	ST3GAL1	-4.15642
ENSG00000146215	CRIP3	-4.15639
ENSG00000158406	H4C8	-4.15589
ENSG00000168913	ENHO	-4.15399
ENSG00000141441	GAREM1	-4.15232
ENSG00000142347	MYO1F	-4.15142
ENSG00000196372	ASB13	-4.14941
ENSG00000182704	TSKU	-4.1483
ENSG00000008517	IL32	-4.14604
ENSG00000109107	ALDOC	-4.14598
ENSG00000089327	FXYD5	-4.14396
ENSG00000237276	ANO7L1	-4.14097
ENSG00000006606	CCL26	-4.14046
ENSG00000126458	RRAS	-4.14004
ENSG00000245750	DRAIC	-4.13986
ENSG00000119547	ONECUT2	-4.13955
ENSG00000182836	PLCXD3	-4.13841
ENSG00000267405	AC005180.1	-4.13762
ENSG00000055957	ITIH1	-4.13712
ENSG00000272505	AC104964.3	-4.13699
ENSG00000122432	SPATA1	-4.13672
ENSG00000156414	TDRD9	-4.13579
ENSG00000151715	TMEM45B	-4.13498
ENSG00000260886	TAT-AS1	-4.13375
ENSG00000076641	PAG1	-4.13161
ENSG00000131459	GFPT2	-4.12663
ENSG00000277147	LINC00869	-4.12451
ENSG00000243135	UGT1A3	-4.12269
ENSG00000116985	BMP8B	-4.11986
ENSG00000248485	PCP4L1	-4.11768
ENSG00000148803	FUOM	-4.11655
ENSG00000018280	SLC11A1	-4.11559
ENSG00000263718	SEPTIN9-DT	-4.11545
ENSG00000168772	CXXC4	-4.11532
ENSG00000260077	AC104794.3	-4.10756
ENSG00000158292	GPR153	-4.10509
ENSG00000144648	ACKR2	-4.1049
ENSG00000249096	LINC02362	-4.10299
ENSG00000165025	SYK	-4.09971
ENSG00000170006	TMEM154	-4.09761
ENSG00000197261	C6orf141	-4.09647
ENSG00000157303	SUSD3	-4.09412
ENSG00000126561	STAT5A	-4.09206
ENSG00000139278	GLIPR1	-4.09085
ENSG00000101846	STS	-4.0905
ENSG00000206341	HLA-H	-4.08975
ENSG00000162572	SCNN1D	-4.08606
ENSG00000204876	AC021218.1	-4.08535
ENSG00000272688	AP005329.3	-4.07423
ENSG00000124212	PTGIS	-4.07371
ENSG00000270504	AL391422.4	-4.07281
ENSG00000258232	AC125611.3	-4.07231
ENSG00000177363	LRRN4CL	-4.07106
ENSG00000135828	RNASEL	-4.07086
ENSG00000163354	DCST2	-4.07079
ENSG00000087494	PTHLH	-4.06942
ENSG00000171503	ETFDH	-4.06899
ENSG00000151320	AKAP6	-4.0593
ENSG00000284196	AL158064.1	-4.05263
ENSG00000225335	AC016027.1	-4.0519
ENSG00000143333	RGS16	-4.05152
ENSG00000263400	TMEM220-AS1	-4.05081
ENSG00000285791	AC009879.3	-4.05011
ENSG00000081853	PCDHGA2	-4.04962
ENSG00000272079	AC004233.2	-4.04957
ENSG00000196139	AKR1C3	-4.04843
ENSG00000267868	AL356740.1	-4.04822
ENSG00000196083	IL1RAP	-4.0467
ENSG00000132321	IQCA1	-4.0467
ENSG00000242992	FTH1P4	-4.04629
ENSG00000270882	H4C14	-4.04451
ENSG00000172425	TTC36	-4.04399
ENSG00000172738	TMEM217	-4.03925
ENSG00000054277	OPN3	-4.03429
ENSG00000145147	SLIT2	-4.03221
ENSG00000058085	LAMC2	-4.02729
ENSG00000243649	CFB	-4.02484
ENSG00000169856	ONECUT1	-4.02286
ENSG00000185950	IRS2	-4.02025
ENSG00000205853	RFPL3S	-4.01509
ENSG00000204934	ATP6V0E2-AS1	-4.01456
ENSG00000090339	ICAM1	-4.01386
ENSG00000168994	PXDC1	-4.01082
ENSG00000006757	PNPLA4	-4.01065
ENSG00000182902	SLC25A18	-4.00971
ENSG00000279196	AC135048.4	-4.00596
ENSG00000170485	NPAS2	-4.00343
ENSG00000111886	GABRR2	-4.00326
ENSG00000144331	ZNF385B	-4.0018
ENSG00000276809	AL138955.1	-4.00113
ENSG00000145113	MUC4	-4.00103
ENSG00000176927	EFCAB5	-3.99943
ENSG00000114166	KAT2B	-3.99732
ENSG00000089820	ARHGAP4	-3.99716
ENSG00000100968	NFATC4	-3.99696
ENSG00000106823	ECM2	-3.99673
ENSG00000111859	NEDD9	-3.99499
ENSG00000169136	ATF5	-3.99143
ENSG00000091428	RAPGEF4	-3.99094
ENSG00000175806	MSRA	-3.98994
ENSG00000242600	MBL1P	-3.98852
ENSG00000135842	NIBAN1	-3.97985
ENSG00000251396	LINC01301	-3.97811
ENSG00000245904	AC025164.1	-3.97711
ENSG00000166796	LDHC	-3.97684
ENSG00000069399	BCL3	-3.97508
ENSG00000226067	LINC00623	-3.97427
ENSG00000143194	MAEL	-3.97412
ENSG00000105088	OLFM2	-3.97219
ENSG00000137959	IFI44L	-3.97111
ENSG00000103024	NME3	-3.96949
ENSG00000231925	TAPBP	-3.96885
ENSG00000157111	TMEM171	-3.96481
ENSG00000283342	AC241584.2	-3.96068
ENSG00000174125	TLR1	-3.95988
ENSG00000132837	DMGDH	-3.95746
ENSG00000273259	AL049839.2	-3.95634
ENSG00000203814	H2BC18	-3.95513
ENSG00000153982	GDPD1	-3.95333
ENSG00000274173	AL035661.1	-3.95181
ENSG00000184545	DUSP8	-3.94946
ENSG00000085514	PILRA	-3.94914
ENSG00000163874	ZC3H12A	-3.94196
ENSG00000168675	LDLRAD4	-3.93922
ENSG00000112902	SEMA5A	-3.93759
ENSG00000213453	FTH1P3	-3.93731
ENSG00000159228	CBR1	-3.93686
ENSG00000213949	ITGA1	-3.93628
ENSG00000073734	ABCB11	-3.9362
ENSG00000174130	TLR6	-3.93517
ENSG00000274276	CBSL	-3.93297
ENSG00000237238	BMS1P10	-3.93293
ENSG00000152932	RAB3C	-3.9309
ENSG00000185046	ANKS1B	-3.93076
ENSG00000249661	TNRC18P1	-3.93018
ENSG00000179603	GRM8	-3.93017
ENSG00000130812	ANGPTL6	-3.92943
ENSG00000232480	TGFB2-AS1	-3.92942
ENSG00000213036	AL445305.1	-3.92897
ENSG00000277352	AP001065.4	-3.92766
ENSG00000226535	AL445487.1	-3.92553
ENSG00000188636	RTL6	-3.92412
ENSG00000005059	MCUB	-3.92135
ENSG00000255200	PGAM1P8	-3.92092
ENSG00000003989	SLC7A2	-3.91684
ENSG00000074660	SCARF1	-3.91372
ENSG00000164542	KIAA0895	-3.91337
ENSG00000263563	UBBP4	-3.91306
ENSG00000083454	P2RX5	-3.911
ENSG00000150051	MKX	-3.9108
ENSG00000133328	PLAAT2	-3.90627
ENSG00000179094	PER1	-3.9062
ENSG00000142089	IFITM3	-3.90512
ENSG00000197444	OGDHL	-3.90441
ENSG00000224034	LINC02561	-3.90363
ENSG00000261390	MAFTRR	-3.90298
ENSG00000214900	LINC01588	-3.90262
ENSG00000228224	NACA4P	-3.90226
ENSG00000263004	AC007114.1	-3.90105
ENSG00000176597	B3GNT5	-3.89832
ENSG00000188959	C9orf152	-3.8974
ENSG00000132718	SYT11	-3.89486
ENSG00000211454	AKR7L	-3.8948
ENSG00000237223	SULT1C2P1	-3.89399
ENSG00000223969	AC002456.1	-3.88388
ENSG00000120756	PLS1	-3.87919
ENSG00000086289	EPDR1	-3.87821
ENSG00000170509	HSD17B13	-3.87801
ENSG00000127415	IDUA	-3.87762
ENSG00000198959	TGM2	-3.87477
ENSG00000176855	KRT18P28	-3.87284
ENSG00000236814	AC046176.1	-3.8719
ENSG00000251364	AC107884.1	-3.87108
ENSG00000178803	ADORA2A-AS1	-3.8698
ENSG00000172059	KLF11	-3.86927
ENSG00000151726	ACSL1	-3.86904
ENSG00000205220	PSMB10	-3.86145
ENSG00000034239	EFCAB1	-3.85688
ENSG00000113269	RNF130	-3.8565
ENSG00000228242	AC093495.1	-3.8561
ENSG00000275294	LINC02340	-3.85439
ENSG00000233432	MTIF2P1	-3.85426
ENSG00000187837	H1-2	-3.85405
ENSG00000205089	CCNI2	-3.8533
ENSG00000284882	AL359762.1	-3.85316
ENSG00000113763	UNC5A	-3.85205
ENSG00000185519	FAM131C	-3.85052
ENSG00000225339	AL354740.1	-3.85026
ENSG00000120327	PCDHB14	-3.84941
ENSG00000159403	C1R	-3.84427
ENSG00000147872	PLIN2	-3.83484
ENSG00000158887	MPZ	-3.83346
ENSG00000153714	LURAP1L	-3.83057
ENSG00000114737	CISH	-3.83049
ENSG00000253395	AP003469.2	-3.82955
ENSG00000240216	CPHL1P	-3.82753
ENSG00000235263	AL928921.1	-3.82666
ENSG00000261889	AC108134.2	-3.82533
ENSG00000159231	CBR3	-3.82525
ENSG00000260762	ACSM5P1	-3.8244
ENSG00000256863	AP001880.2	-3.82391
ENSG00000227742	CALR4P	-3.82377
ENSG00000204936	CD177	-3.82255
ENSG00000285106	AC016831.6	-3.82161
ENSG00000230461	PROX1-AS1	-3.81989
ENSG00000172831	CES2	-3.81313
ENSG00000143669	LYST	-3.81166
ENSG00000165478	HEPACAM	-3.81141
ENSG00000159921	GNE	-3.81119
ENSG00000138028	CGREF1	-3.79832
ENSG00000213424	KRT222	-3.79672
ENSG00000136630	HLX	-3.791
ENSG00000196632	WNK3	-3.78834
ENSG00000280208	GGT4P	-3.78662
ENSG00000102781	KATNAL1	-3.78397
ENSG00000009724	MASP2	-3.78324
ENSG00000138642	HERC6	-3.78049
ENSG00000155016	CYP2U1	-3.77995
ENSG00000256069	A2MP1	-3.77585
ENSG00000159784	FAM131B	-3.7752
ENSG00000276101	AC027601.3	-3.77325
ENSG00000275216	AL161431.1	-3.77321
ENSG00000234043	NUDT9P1	-3.77291
ENSG00000112530	PACRG	-3.77262
ENSG00000137871	ZNF280D	-3.77049
ENSG00000259498	TPM1-AS	-3.77046
ENSG00000141431	ASXL3	-3.76813
ENSG00000161999	JMJD8	-3.75917
ENSG00000172824	CES4A	-3.7548
ENSG00000237674	GSTA7P	-3.7539
ENSG00000226887	ERVMER34-1	-3.7537
ENSG00000130294	KIF1A	-3.75272
ENSG00000159212	CLIC6	-3.75212
ENSG00000106686	SPATA6L	-3.74947
ENSG00000203797	DDO	-3.74663
ENSG00000043591	ADRB1	-3.74378
ENSG00000104856	RELB	-3.74278
ENSG00000161011	SQSTM1	-3.74031
ENSG00000093072	ADA2	-3.7354
ENSG00000260742	AC009962.1	-3.73498
ENSG00000165424	ZCCHC24	-3.73437
ENSG00000181754	AMIGO1	-3.73416
ENSG00000267414	SETBP1-DT	-3.73311
ENSG00000171621	SPSB1	-3.73157
ENSG00000160188	RSPH1	-3.72832
ENSG00000225873	C3orf86	-3.72395
ENSG00000260448	LCMT1-AS1	-3.72269
ENSG00000171119	NRTN	-3.72018
ENSG00000106479	ZNF862	-3.71975
ENSG00000008516	MMP25	-3.7098
ENSG00000254859	AC067930.3	-3.70962
ENSG00000083799	CYLD	-3.70946
ENSG00000129116	PALLD	-3.7089
ENSG00000109738	GLRB	-3.7071
ENSG00000279086	AC073130.3	-3.70693
ENSG00000231752	EMBP1	-3.70481
ENSG00000166816	LDHD	-3.70281
ENSG00000073331	ALPK1	-3.70235
ENSG00000248713	C4orf54	-3.69934
ENSG00000008394	MGST1	-3.69643
ENSG00000273117	AC144652.1	-3.69489
ENSG00000243056	EIF4EBP3	-3.69441
ENSG00000044459	CNTLN	-3.69426
ENSG00000135063	FAM189A2	-3.69317
ENSG00000145632	PLK2	-3.69226
ENSG00000115295	CLIP4	-3.69191
ENSG00000156127	BATF	-3.69028
ENSG00000231205	ZNF826P	-3.69016
ENSG00000164850	GPER1	-3.69012
ENSG00000165181	SHOC1	-3.68895
ENSG00000132481	TRIM47	-3.68881
ENSG00000128510	CPA4	-3.68874
ENSG00000268288	AL589765.5	-3.68862
ENSG00000255328	AC136475.5	-3.68844
ENSG00000237476	LINC01637	-3.68724
ENSG00000224785	AC006026.1	-3.6869
ENSG00000266993	AL050343.2	-3.68622
ENSG00000164037	SLC9B1	-3.68604
ENSG00000107518	ATRNL1	-3.68602
ENSG00000229388	LINC01715	-3.68519
ENSG00000108448	TRIM16L	-3.68354
ENSG00000186496	ZNF396	-3.68343
ENSG00000133116	KL	-3.68147
ENSG00000128918	ALDH1A2	-3.68032
ENSG00000177465	ACOT4	-3.67931
[truncated: 7,346 more rows]
