# Supplementary material for: UBE2C expression is elevated in hepatoblastoma and correlates with inferior patient survival
Source: Front Genet. 2023 Jun 12;14:1170940. doi: 10.3389/fgene.2023.1170940 (PMC10291054; doi:10.3389/fgene.2023.1170940)
Supplement: Supplementary file 3 [file Table3.XLSX]

## Sheet: HB-243
Gene id	logFC
NNMT	-16.6873
HYI	-13.8341
CDA	-13.302
VNN1	-12.4589
HSD11B1	-12.1794
MGLL	-11.6547
CYP2C18	-11.2198
UGT1A4	-11.2113
UGT1A7	-11.0645
XDH	-11.0315
CYP2A6	-10.8673
CYP11A1	-10.5228
VNN3	-10.287
SDS	-10.1497
CYP39A1	-10.1239
SRD5A2	-9.92572
IP6K3	-9.89667
UGT1A3	-9.79463
CYP3A4	-9.65075
MGAM	-9.56611
GSTA5	-9.30146
PPP1R3C	-9.26186
AKR1C8P	-9.23608
RPS6KA2	-9.19297
DUSP23	-9.08443
CYP26A1	-8.98013
RENBP	-8.91139
ACMSD	-8.84009
ELOVL3	-8.83276
CHST2	-8.81784
GUCY1B1	-8.78406
GMPR	-8.77121
SLCO1B1	-8.66375
CYP1A2	-8.66081
RPS6KA6	-8.60171
UGT1A9	-8.59116
PLCL2	-8.55903
HPGD	-8.529
CAMK2B	-8.50225
SDR42E1	-8.49319
KDR	-8.43816
ABCA8	-8.40647
CHST4	-8.38588
ILK	-8.37508
CA2	-8.30052
CD38	-8.23556
ACADL	-8.17273
GSTM1	-8.15815
UGT1A6	-8.07698
GYS2	-8.06703
SYK	-8.03
SLC25A12	-7.98363
AKR1C1	-7.98249
BCO1	-7.96666
LPL	-7.90505
RET	-7.83882
SLCO1B3	-7.79068
BAAT	-7.78795
EPHB6	-7.7745
PDE1C	-7.6579
MAP3K5	-7.57483
PTRH1	-7.56384
SLC6A20	-7.5621
CNDP1	-7.53335
DUSP5	-7.51085
TDO2	-7.50281
TAT	-7.40834
BLK	-7.40707
CBR3	-7.38335
SLC16A2	-7.36284
BBOX1	-7.32695
SLC25A27	-7.25908
UGT1A5	-7.09817
ALDH1A3	-7.09274
DYRK3	-7.09077
CP	-7.08687
PTGS2	-7.05402
RNF217	-7.0482
HAO2	-6.97949
LCK	-6.93701
KMO	-6.90317
CYP2A7	-6.74611
PLIN4	-6.7392
SOD2	-6.65179
LRAT	-6.54536
ADCY4	-6.53691
PIK3R5	-6.52215
UGT3A1	-6.50877
SLC22A1	-6.50068
CYP2C8	-6.47877
PLA2G7	-6.47847
UGT2B17	-6.41865
AKR1C4	-6.35262
ENPP6	-6.34574
RNF125	-6.30509
SLC2A12	-6.30485
CYP1B1	-6.29487
AKR1C2	-6.28428
STRA6	-6.28257
GALC	-6.27777
GALNT15	-6.22999
LDHC	-6.21443
OLAH	-6.15993
ACAD11	-6.15044
PTPRD	-6.14284
PRKG2	-6.14194
GGT5	-6.14071
PAK3	-6.14011
MGAT2	-6.12317
UGT1A1	-6.11458
AKR1B1	-6.03343
FMO3	-6.02937
UPP1	-6.02613
PARP8	-6.02077
ANGPTL4	-6.0204
AQP9	-5.99826
HSD17B6	-5.99293
PGM2L1	-5.98401
HK1	-5.93687
RHCG	-5.92811
IRAK3	-5.90139
MOGAT1	-5.89694
SLC1A1	-5.87111
CYP4F22	-5.83147
ASPG	-5.80535
BMPR1B	-5.80467
PPM1E	-5.78357
FLT1	-5.77151
ALDOB	-5.76026
PDE7B	-5.73124
ACSM5	-5.71571
SLC3A1	-5.68675
PRKCH	-5.62463
ST3GAL1	-5.58961
AZIN2	-5.5601
LRRK2	-5.55105
GDA	-5.54778
GBE1	-5.54496
GLIPR1	-5.49947
PHEX	-5.49746
CAMK1D	-5.45407
NAT2	-5.43913
PIK3CD	-5.38232
CYP2U1	-5.31481
PLA2G4C	-5.31076
HAL	-5.30592
MKRN3	-5.23163
PTPRC	-5.22922
TYMP	-5.21869
MST1R	-5.21705
CDC42BPA	-5.2117
CES5A	-5.19816
MIF	-5.17434
PIK3C2G	-5.15241
PXDN	-5.14065
PTPRB	-5.12512
GUCY1A1	-5.1171
ARG1	-5.11407
CMAHP	-5.09261
ST6GALNAC3	-5.08795
CA8	-5.08633
B3GAT1	-5.08155
GALNT5	-5.08132
UBE2E2	-5.07633
MOXD1	-5.07254
A4GALT	-5.0368
CYP3A43	-5.03117
SERPINA3	-4.99413
ANKRD1	-4.9799
CA12	-4.97882
EYA4	-4.92164
ROR2	-4.92073
TGM2	-4.8394
PLCG2	-4.83851
ADPRH	-4.83787
ABCB11	-4.82128
GAD1	-4.78501
RIPK3	-4.78226
CFTR	-4.75199
AKR1C3	-4.7469
CYP17A1	-4.74315
PTPRO	-4.73863
NOS3	-4.73711
ST8SIA5	-4.73646
ST3GAL5	-4.6684
MAN1C1	-4.66757
GLRX	-4.65803
SGMS2	-4.59534
CLTRN	-4.55972
COX7A1	-4.55016
TPK1	-4.53376
CYP8B1	-4.52877
CYP4A11	-4.50276
ADH1C	-4.50168
MAPK11	-4.46984
INPP1	-4.43809
MOGAT2	-4.43593
UGT2B4	-4.40284
HAO1	-4.39015
UPP2	-4.35148
AKR7A3	-4.27594
NUDT3	-4.22496
TXK	-4.22326
PINK1	-4.21117
SAT1	-4.20667
PARP15	-4.2019
RNF144B	-4.20054
MBOAT1	-4.19322
PTGS1	-4.18205
CHST7	-4.17714
GLS2	-4.15063
EPHA4	-4.12667
DUSP18	-4.11986
ALPL	-4.11168
PPP2R2C	-4.07941
AOAH	-4.07538
CSF1R	-4.06515
AKR1B10	-4.02579
CYP3A5	-4.01243
F13B	-4.00805
CYP3A7	-3.99645
SLC4A4	-3.99203
P4HA3	-3.97953
NEURL1	-3.97278
MPO	-3.92186
TEK	-3.92027
PDE2A	-3.90536
BCHE	-3.90469
FLT4	-3.90145
B3GNT3	-3.89844
UGP2	-3.89632
AXL	-3.87137
HPD	-3.85454
FAR1	-3.85083
NAMPT	-3.85074
TRHDE	-3.84709
ALOX15B	-3.83095
HACD1	-3.82353
CHST1	-3.81258
FKBP5	-3.80132
OXCT2	-3.79136
UGT2B15	-3.79057
NUDT11	-3.78143
SLC15A1	-3.76895
POLD4	-3.75453
USP43	-3.75426
GGTLC1	-3.75408
SLC35C1	-3.74645
DHRS9	-3.74091
HSD3B1	-3.73932
CYP4X1	-3.73819
CYP2B6	-3.72467
KYNU	-3.7244
CHST11	-3.72377
SLC25A18	-3.72093
CYB5D1	-3.70467
LPIN2	-3.66901
CYLD	-3.65511
ACVRL1	-3.6507
SDSL	-3.64222
PYGM	-3.63616
SLC17A4	-3.63472
PLOD2	-3.58993
GSTM5	-3.58
PTGR1	-3.57782
CYP1A1	-3.57046
SLCO3A1	-3.56289
CBR1	-3.53058
GFPT2	-3.50712
VNN2	-3.4812
FADS3	-3.44501
TIE1	-3.43054
ME3	-3.42841
NTAN1	-3.42533
WNK3	-3.41353
SLC8B1	-3.40215
MAOA	-3.39506
PLAAT3	-3.38568
MTMR3	-3.37668
TXNRD1	-3.3732
PNPLA7	-3.37127
DAO	-3.36237
NMNAT1	-3.36041
CYBRD1	-3.35625
CYP2C19	-3.34041
LIPG	-3.32034
SLC17A7	-3.30493
HECW2	-3.30162
ABCA3	-3.27866
TBXAS1	-3.25104
ALDH1A2	-3.24898
ST6GALNAC2	-3.24829
PDK4	-3.24616
PNP	-3.24413
RDH16	-3.23376
CTSL	-3.22598
HSD3B7	-3.22373
ITPKB	-3.21026
SLC28A1	-3.20054
PRODH	-3.19972
TGM3	-3.16572
DUOX2	-3.16266
FADS6	-3.15634
FTH1	-3.1513
ACOT12	-3.1476
STS	-3.12215
DUSP1	-3.0989
AOC2	-3.09336
USP2	-3.09321
PLA2G4E	-3.07755
CYP21A2	-3.06588
BPGM	-3.06501
ACSM2B	-3.05558
AADAC	-3.0461
CYP2C9	-3.03333
AK1	-3.01247
PRKAG2	-3.01131
GNMT	-3.0108
B4GALNT3	-2.99042
DCLK2	-2.97957
KAT2B	-2.95394
HERC3	-2.95152
ACSM2A	-2.95126
SLC15A3	-2.94107
ETNPPL	-2.93896
CTSB	-2.92201
BLVRB	-2.91683
FAS	-2.90984
MAP3K14	-2.89772
IDH3G	-2.89049
AKR1B15	-2.88235
PLPPR2	-2.87528
ZAP70	-2.87218
HAS3	-2.86934
FGA	-2.85679
ATP10A	-2.85658
AMY2B	-2.85298
HTATIP2	-2.84383
NOS2	-2.83341
PFKFB1	-2.81835
CAMK1	-2.81513
FOSL1	-2.81165
RIPOR1	-2.80934
MGST1	-2.80722
CPS1	-2.79489
CLCF1	-2.79463
DUSP4	-2.78562
PAM	-2.7855
EIF4EBP3	-2.7851
GPT	-2.78349
ACSL1	-2.77113
UPB1	-2.75519
STUB1	-2.7485
PIPOX	-2.7406
SLC43A2	-2.7266
CES1	-2.70949
RAG1	-2.70772
STK38L	-2.70224
PDGFRA	-2.70184
ART4	-2.69621
ASPA	-2.69459
EPHB1	-2.6893
AOX1	-2.68845
CYP26B1	-2.67166
LRRK1	-2.655
H6PD	-2.64988
FBP1	-2.64143
NUDT9	-2.62469
GALK2	-2.61563
DAPK2	-2.6106
ATP6V1D	-2.60943
ABHD5	-2.60573
INPP4B	-2.5991
PLK2	-2.57475
PLD1	-2.57227
FMO4	-2.5669
FYN	-2.55531
STK32C	-2.54749
MAP2K1	-2.53966
TRIM5	-2.5367
MYLK	-2.53519
SLC2A6	-2.53457
ETFDH	-2.53101
B4GALNT1	-2.52545
SLC27A2	-2.52283
ARG2	-2.51833
ENO1	-2.5049
PLPP2	-2.48685
SLC27A4	-2.48288
GRHL1	-2.48023
TEC	-2.46174
SLC2A2	-2.4577
ROS1	-2.42658
AURKC	-2.41404
UBE2E1	-2.40673
ACOX3	-2.40631
PDE4B	-2.38986
BMP2K	-2.37082
CNDP2	-2.35826
SLC2A10	-2.35142
PARP12	-2.35109
PARP9	-2.33463
CYP2J2	-2.33273
GCH1	-2.32848
NAA10	-2.32541
ADCY1	-2.32451
GLB1L	-2.32419
MAPK4	-2.31639
TNS2	-2.31353
PNPLA8	-2.31123
CDK11A	-2.30067
FHL2	-2.28981
PAPSS2	-2.28491
SLC4A3	-2.27991
ACP5	-2.2789
SLC10A1	-2.27889
ME1	-2.27617
ADSS1	-2.275
P4HA2	-2.26886
HERC4	-2.23461
SLC38A1	-2.23434
AKT3	-2.21784
MDM2	-2.21735
RNF14	-2.19505
PLA2G15	-2.19183
MLKL	-2.19177
DUSP10	-2.18933
HSD17B10	-2.18542
TPST2	-2.18365
ST3GAL6	-2.18177
NEK1	-2.18123
KCNJ11	-2.17476
KAT5	-2.16346
ABCC9	-2.16041
CYP7B1	-2.15835
PTS	-2.15813
B3GALT4	-2.15431
ADI1	-2.15362
FUT3	-2.13985
DAPK3	-2.13749
ATP11C	-2.13655
SMPD1	-2.12805
PRDX1	-2.12057
TK2	-2.11889
SLCO2A1	-2.09617
ETFA	-2.09037
DAGLB	-2.08053
CDKL1	-2.0768
TFRC	-2.06673
DGKA	-2.06327
IDH3A	-2.06027
GPX1	-2.04374
CHSY3	-2.0404
PIP5KL1	-2.03914
JAK3	-2.03904
ACE2	-2.03622
ENPP2	-2.0294
GOT1	-2.02219
ST3GAL4	-2.0194
JAK1	-2.01117
FAAH2	-2.0074
ASL	-2.00697
CPT1A	-2.00433
POLG	-2.00064
ANXA3	-1.99735
SLC41A2	-1.99309
HEXA	-1.99132
NDUFS5	-1.98788
SPR	-1.97766
ATP8B1	-1.97254
STK31	-1.94914
SLC25A29	-1.94195
RIOK3	-1.93901
USP4	-1.9355
USP35	-1.93546
HKDC1	-1.9319
SLC4A5	-1.92491
RNF103	-1.92486
COQ3	-1.92379
CDKL3	-1.91913
LYN	-1.9148
SLC25A4	-1.91456
NNT	-1.91138
PLK3	-1.90646
ACOT4	-1.89449
PCMT1	-1.88737
MCCC1	-1.88454
MAP3K10	-1.88223
CDK20	-1.87652
LDHA	-1.87506
NDUFS7	-1.87238
SGK2	-1.86261
B4GALT1	-1.85763
ALDH1A1	-1.85627
SLC2A9	-1.84859
GPLD1	-1.84215
ADCY3	-1.83988
PLXNB3	-1.82422
TGFBR1	-1.82293
LDHD	-1.82234
RNF130	-1.81373
ST6GALNAC4	-1.80989
CYP4F11	-1.80603
SHMT1	-1.8059
SLC25A20	-1.80286
MAP2K3	-1.80039
ACAT1	-1.79833
PTK6	-1.79744
MYCBP2	-1.78696
PLIN2	-1.7767
GSTZ1	-1.77367
EIF2AK3	-1.77327
PPIB	-1.77095
STK10	-1.76649
MAT1A	-1.76504
HMOX2	-1.75829
SLC25A19	-1.758
GLTP	-1.74501
B3GNT9	-1.74194
JAK2	-1.74151
ACO2	-1.73475
RCL1	-1.73401
RIPK4	-1.72975
FGGY	-1.72562
IDS	-1.72287
NDUFA13	-1.72177
GSTO1	-1.71863
CERCAM	-1.71233
PDP1	-1.71049
NAPRT	-1.70989
SCP2	-1.69558
PGM2	-1.69192
CYP46A1	-1.69104
GCNT3	-1.69031
CTSZ	-1.68595
USP38	-1.68366
ITPKC	-1.68124
RDH14	-1.67794
PGK1	-1.67697
ATP6V1E2	-1.67544
SLC20A1	-1.67044
MARCHF2	-1.66871
MAP3K8	-1.66768
CDK14	-1.66734
USP15	-1.66661
RPS6KA1	-1.66404
MET	-1.66397
UBE2H	-1.6618
RRM2B	-1.65591
SLC1A3	-1.64427
CTSF	-1.63952
ATP6V0B	-1.62834
POLR3GL	-1.62541
COMT	-1.6227
MARCHF3	-1.62026
ALAS1	-1.61787
MRPL58	-1.61202
NMT2	-1.60737
ATP6V1H	-1.60594
CDK11B	-1.60333
ABCG2	-1.60197
VRK3	-1.59942
ATP6V1E1	-1.59404
ACAA2	-1.59351
PLCXD2	-1.59126
KANSL3	-1.59089
TIPARP	-1.58516
PPA1	-1.58399
RNF40	-1.5762
SLC3A2	-1.56717
QPCT	-1.56697
ERN1	-1.5667
AKR1D1	-1.56161
PLPP1	-1.55494
GALNT4	-1.55468
ACHE	-1.55084
PPP1R1A	-1.54435
FAXDC2	-1.53611
MAP3K20	-1.53487
ABCC3	-1.52924
LRSAM1	-1.5244
AQP3	-1.52186
CBLB	-1.51193
MGAT4B	-1.50982
STK19	-1.5096
NR1D1	-1.50716
SLC17A3	-1.50579
COPG2	-1.50069
PANK4	-1.49515
AMFR	-1.49248
ATP1A2	-1.49012
DUSP14	-1.47599
BDH2	-1.47438
NAPSA	-1.4726
ATP8A1	-1.47102
MUL1	-1.4645
TRDMT1	-1.4571
FAH	-1.45675
RBP4	-1.4552
NDUFB6	-1.4547
ACOX1	-1.45264
OXSM	-1.44774
ABCC11	-1.4474
HARS1	-1.44673
GBA3	-1.44527
ETFB	-1.44023
ATP6V1A	-1.43473
ACO1	-1.43301
USP9X	-1.43062
PMM2	-1.4303
TRIO	-1.42964
CCN2	-1.42875
SLC25A16	-1.42668
COMTD1	-1.41979
ATP6V0E1	-1.41786
PAFAH2	-1.41745
PHKG1	-1.41061
SLC22A5	-1.40795
MARCHF5	-1.40763
SLC25A14	-1.40031
IRAK2	-1.39975
NEDD4L	-1.3983
RORA	-1.39483
GMPPB	-1.3944
SLC25A22	-1.39401
ATP5F1B	-1.39308
HIBCH	-1.39123
FKBP3	-1.39122
SOD1	-1.3883
PNPLA6	-1.38352
APRT	-1.38319
SLC38A5	-1.37784
PPID	-1.37606
CYP4V2	-1.37588
STK17A	-1.374
RBKS	-1.37253
SLC38A2	-1.37202
TALDO1	-1.36562
LPIN1	-1.36544
DLST	-1.36125
NOL9	-1.35702
PPP3CC	-1.34915
CEPT1	-1.34493
RNF152	-1.34379
CTSS	-1.3394
PLIN3	-1.33922
B3GNT5	-1.33506
AMDHD2	-1.33472
FTL	-1.33306
DHRS3	-1.31969
USP40	-1.31915
SEPHS2	-1.31876
SUCLG1	-1.31781
UBE2J2	-1.314
SETD7	-1.31206
ABCB1	-1.31004
POLR1E	-1.30898
NDUFV2	-1.30596
ACYP1	-1.29729
PTPRE	-1.29516
UQCRQ	-1.29378
HACL1	-1.29221
AGL	-1.28953
PIGB	-1.28851
MTMR6	-1.28787
PEPD	-1.28651
USP16	-1.28418
PDIA6	-1.28134
COX4I1	-1.28032
FGFR2	-1.27986
IMPDH1	-1.27982
DDO	-1.2793
MOCS1	-1.27466
CPT2	-1.27422
NMRK1	-1.27278
DECR1	-1.27171
PCCB	-1.2716
PTPN3	-1.27069
ATR	-1.25492
GM2A	-1.25424
SGPP1	-1.25331
NAGK	-1.2531
POLK	-1.25199
NDUFA8	-1.25167
SULT1B1	-1.24513
HNMT	-1.2441
PPP1CB	-1.24343
SGMS1	-1.23987
HARS2	-1.23876
PDE6D	-1.23763
PLCD3	-1.2343
ZNRD1	-1.23327
UBE2D4	-1.23298
ATP5PO	-1.23296
NEK11	-1.22497
STK38	-1.22454
LOXL2	-1.22345
ACSM1	-1.22323
PPP3R1	-1.22235
TBCB	-1.22167
PPP2R1B	-1.22144
TBK1	-1.2197
SLC7A6	-1.21816
COQ6	-1.21599
SLC7A2	-1.21528
SDC1	-1.21012
SLC25A15	-1.20958
GK	-1.20717
RNF185	-1.20456
TPST1	-1.20191
NDUFB2	-1.1949
AQP4	-1.1943
HGD	-1.19237
RNF180	-1.19104
RARS1	-1.18871
PDK3	-1.18803
CTDSPL	-1.18089
BHMT2	-1.18084
ATP6V0D1	-1.18054
MLYCD	-1.17838
HMGCL	-1.17788
AGXT	-1.1771
PFKFB3	-1.17698
P4HB	-1.17683
DGKH	-1.1757
PMVK	-1.17552
ACYP2	-1.16888
SLC4A2	-1.16308
NDUFB3	-1.16173
MOCS2	-1.16029
GALNT10	-1.15897
ATP5ME	-1.15498
RDH13	-1.15448
FKBP14	-1.15099
GCNT4	-1.15031
USP47	-1.14904
GCLM	-1.145
LPCAT1	-1.14402
GYG1	-1.14002
ALDH1B1	-1.13797
PTPRJ	-1.13686
OGDH	-1.13562
GNPNAT1	-1.13226
PPIF	-1.12709
UGCG	-1.12686
DAD1	-1.12522
ATP5PD	-1.12275
ODC1	-1.12116
DLD	-1.11974
POLE4	-1.11815
GGT1	-1.11794
DHRS4	-1.11537
CTSO	-1.11444
NEDD4	-1.11396
PPP2CB	-1.11289
SSU72	-1.11053
GMPPA	-1.10789
ALDH1L1	-1.10416
CYB5R2	-1.10371
PJA1	-1.10068
NUDT5	-1.09588
AAK1	-1.09142
SMURF1	-1.08787
POLH	-1.08627
ALDH4A1	-1.08204
ATP2B4	-1.0787
SLC17A5	-1.06957
GPHN	-1.06882
RPE	-1.06651
KARS1	-1.06506
MAPKAPK3	-1.06122
CYP2E1	-1.05892
SLC25A17	-1.0543
SLC26A2	-1.05318
PARP14	-1.05096
SIRT6	-1.05062
NADK	-1.0502
FIG4	-1.04983
UBA1	-1.04925
ALG12	-1.04062
PI4K2A	-1.04039
NIT2	-1.0402
UBR1	-1.03952
TPMT	-1.03776
PPIC	-1.03692
B3GNT2	-1.03577
DDAH1	-1.03042
UBE2A	-1.03008
PPP1R3B	-1.02911
VRK2	-1.02872
PDHA1	-1.02527
VARS2	-1.02507
ULK4	-1.02151
ECI2	-1.02112
MMAA	-1.02018
GPAT3	-1.01768
GLA	-1.01385
CDK9	-1.0133
GPAT4	-1.00721
PNPO	-1.00718
PFKP	-1.00571
SDHB	-1.00201
SLC36A4	-1.00111
CMAS	-1.00106
PPM1D	1.0005
SLC16A7	1.00091
MKNK2	1.00171
MGST2	1.0059
PDF	1.00649
PTPRA	1.00689
GPCPD1	1.00948
RNF31	1.01005
PAFAH1B3	1.01233
MAN1A1	1.0142
LATS1	1.01533
PTPRU	1.01669
PHPT1	1.01858
B4GALT3	1.02192
ACP6	1.02205
PPAT	1.03235
ABCG8	1.03498
PIGC	1.03537
NCOA2	1.03644
USP11	1.04079
SIRT1	1.04118
PDGFRB	1.04826
ALDH3B1	1.04975
UBE2R2	1.05084
CSNK1E	1.05166
MARK4	1.05759
EPHB2	1.06157
BDH1	1.06345
ACVR1B	1.06499
PAN2	1.06834
PDPR	1.06855
SLC7A1	1.06887
FER	1.07243
CA5B	1.07267
UPRT	1.07341
SAP130	1.07478
PCYOX1	1.07483
PLG	1.07579
MARCHF9	1.07716
MGRN1	1.07853
PTPRH	1.08117
MTHFD1L	1.08515
SGPP2	1.09223
UBE2Q1	1.09873
BMPR2	1.09884
BRAF	1.0998
BHMT	1.10027
FABP5	1.10319
CHST14	1.10393
USP37	1.10747
SULT1A2	1.10939
TKFC	1.11774
CHSY1	1.12139
ABHD12	1.12143
MT-ND2	1.1231
COPA	1.12417
TAF1	1.12948
ASPH	1.13206
DUSP19	1.13655
DUSP22	1.13765
KMT2A	1.14179
PCYT2	1.14244
SETD5	1.14474
ACSM3	1.1493
IKBKE	1.15491
DGKD	1.15533
HLTF	1.15586
TNIK	1.16796
ELOVL7	1.16803
SUV39H1	1.17306
PIK3C2A	1.18029
PFKM	1.1871
SLC5A6	1.18931
ZNRF2	1.18949
ATE1	1.19161
ADCY10	1.19512
PRPS2	1.1952
ADCY6	1.19683
XPO7	1.20128
SLC13A5	1.20468
CERS5	1.20668
DDAH2	1.20771
USP10	1.21104
NEK7	1.21387
PNPLA3	1.21654
CDK10	1.22147
ATP6V0A2	1.22551
TUT4	1.23044
PTK2	1.23161
PRKCSH	1.23176
ENTPD4	1.23192
NEK5	1.23532
UGT2B10	1.23543
EPHB4	1.23911
SLC22A9	1.24428
DUT	1.24475
PDE9A	1.24484
GGPS1	1.24625
FABP1	1.24911
CTDSP2	1.25233
GMPS	1.25853
PRKDC	1.26087
SOAT1	1.2622
ZNRF1	1.26756
TNKS	1.27591
CSNK2A1	1.27598
SLC26A6	1.27768
PARS2	1.28004
G0S2	1.28791
GPD2	1.291
GALM	1.29233
TECR	1.30018
CDC14B	1.30579
PPIL2	1.30661
GPX7	1.30662
PSPH	1.30732
APOB	1.30843
FADS1	1.31372
PRKAR1B	1.31578
ATP2B2	1.31641
MASTL	1.31689
MT-ND4L	1.31922
ROR1	1.32171
LMTK3	1.32472
TTC3	1.3277
DCK	1.33393
ADH1B	1.33954
PGLYRP2	1.34304
CDC42BPG	1.35066
IDH1	1.35488
AHCY	1.35582
STK35	1.35595
VRK1	1.35635
MT-ND4	1.35698
RNF126	1.35854
DHFR	1.35917
G6PD	1.35924
NEU4	1.35985
ETNK1	1.36024
GALE	1.3617
EP300	1.36851
USP1	1.3741
SYNJ2	1.375
RFC5	1.37538
SLC6A8	1.37687
PIKFYVE	1.3824
FDFT1	1.38421
USP13	1.39695
LIPE	1.39767
SLC25A13	1.40532
AOC3	1.41395
POLN	1.41814
PANK1	1.41999
SLC25A6	1.42322
SPHK2	1.42668
ACSF2	1.43485
MANBA	1.4359
PARP6	1.43745
DUSP28	1.43842
DNMT1	1.43872
GSTO2	1.44428
KMT2B	1.4487
ACADSB	1.45492
HACE1	1.45582
CKMT2	1.46553
KMT5A	1.46751
PLPP5	1.47153
OPLAH	1.472
RFWD3	1.47244
PRKAB2	1.47515
ACSS3	1.48028
SARDH	1.48657
ATP2B1	1.49111
AQP1	1.49247
CTDSP1	1.49823
CHEK2	1.4994
SETD1A	1.50067
ALDH18A1	1.50444
GPX8	1.50899
RPS6KA3	1.51667
WDYHV1	1.52482
PLCE1	1.52828
MINPP1	1.53668
PTPN18	1.5408
SREBF1	1.54421
HEXD	1.54767
STK39	1.54983
ARSB	1.55286
DPM3	1.55308
RNF5	1.56844
PPP1R2	1.56923
ACAD10	1.56995
EPHA1	1.58009
FKBP7	1.5858
ENTPD5	1.58713
SUOX	1.5888
POLA1	1.59534
WWP1	1.59634
SLC27A5	1.59642
SIRT5	1.60189
ALDH6A1	1.60482
PTPRG	1.61596
SLC6A12	1.61876
USP9Y	1.61973
GLDC	1.62366
NUDT4	1.62563
NME2	1.62588
SLC47A2	1.62664
PPT2	1.6338
PSAT1	1.63457
BRSK1	1.63586
GUCY2C	1.63731
JMJD7-PLA2G4B	1.63756
PFAS	1.64614
HSD17B7	1.64942
SLC35D2	1.6509
SETDB1	1.65256
SLC19A1	1.65263
ENO2	1.65321
PDXP	1.66011
PDIA4	1.66035
CTDSPL2	1.66445
PECR	1.66982
ACY3	1.67021
SCARB1	1.67037
SPHK1	1.67743
PIP5K1A	1.67794
TK1	1.68563
UGT2B11	1.6888
PPP2R3B	1.69499
EHMT2	1.69701
PASK	1.7008
TRIM33	1.70123
PYCR2	1.70274
MT-ND3	1.70411
PAPSS1	1.70468
GPT2	1.70687
CDC7	1.7169
PXYLP1	1.71711
LCLAT1	1.71765
PCK1	1.71778
HMGCR	1.71882
ULK1	1.72207
MT-CO2	1.72614
ITPKA	1.72707
SMPD3	1.72887
POLD1	1.74697
TMEM91	1.74757
SULT1C2	1.75516
PLCB1	1.75544
PLA2G6	1.75677
INPP5J	1.76032
FASN	1.76369
LRP1	1.76545
MELK	1.7722
PLCG1	1.77679
NT5DC3	1.78061
CHDH	1.781
AGPAT5	1.78399
SLC9A3	1.79086
MT-CYB	1.79257
PIGU	1.79336
SLC26A11	1.79749
ISYNA1	1.80453
MT-ND1	1.80553
SERPINA1	1.80597
DUSP7	1.81427
ABCA1	1.81512
IMPA2	1.82808
ASH1L	1.82813
CYP19A1	1.82824
DDC	1.83146
SMYD3	1.83346
SLC43A1	1.83428
NCOA6	1.83578
MTR	1.83933
LBR	1.84052
SLC6A6	1.84421
UCKL1	1.84648
B4GAT1	1.85397
PDE5A	1.85487
SH3RF3	1.85545
NMNAT3	1.86321
KL	1.86363
APOC1	1.86708
SRC	1.86773
DHCR7	1.87047
BMPR1A	1.87083
FKBP9P1	1.87118
WEE1	1.87596
MT-CO3	1.87844
SQLE	1.88389
PAK4	1.88927
OBSL1	1.88953
PIGS	1.89051
HS2ST1	1.90285
LCAT	1.9033
RBP1	1.90566
MAP3K1	1.91511
HS6ST1	1.92001
PLD2	1.93115
CREBBP	1.93124
ALDH3A1	1.93941
MAT2A	1.9498
SIAH2	1.95225
SETD1B	1.95755
ACSS1	1.95853
DDR1	1.96752
GLUD2	1.97185
PGAP1	1.98513
PIK3C2B	1.99301
PAICS	2.00228
SLC26A1	2.00246
C1GALT1	2.00901
ABCG5	2.01257
LIPT2	2.02368
POLE2	2.02407
PFKFB4	2.02837
CHEK1	2.03362
CCNB1IP1	2.04176
DOT1L	2.04768
PDE4D	2.04907
SBK1	2.07557
SLC25A37	2.07862
KMT2D	2.08224
SLC7A5	2.10001
SCARF2	2.10047
SLC27A3	2.13282
MAP3K21	2.13987
CTSC	2.14579
HSD17B7P2	2.1587
SH3RF2	2.16671
BRSK2	2.16986
WNK4	2.18448
PTPN14	2.19057
NSD2	2.19185
PDK1	2.20669
PAH	2.20844
ABCC1	2.21603
SLC13A3	2.21836
NT5E	2.22898
CPT1B	2.23721
CHKB	2.24109
NME4	2.24161
CDS1	2.24363
PRKAA2	2.24565
POLD3	2.25156
B4GALT6	2.25783
PIGM	2.25893
RNF2	2.26595
CILK1	2.29739
DNMT3A	2.31815
APOE	2.32042
NCOR2	2.34559
POLE	2.36594
CA13	2.36672
SLC6A13	2.36905
FADS2	2.37698
SLC26A3	2.37872
GAL3ST1	2.38392
UBE2S	2.38429
DPYS	2.39747
MT-ND5	2.40641
ELOVL2	2.41255
MT-CO1	2.41764
GRK3	2.4212
UGT3A2	2.42352
CHST13	2.4262
EPHX1	2.42732
GLYCTK	2.42786
STAMBPL1	2.43274
CDK19	2.43583
MYLIP	2.44221
GAMT	2.45613
GLUL	2.46169
PDE7A	2.46605
ATP5MC2	2.46876
TYRO3	2.47718
DNMT3B	2.48411
RGL1	2.48492
MOGAT3	2.50231
GPX2	2.53881
AGXT2	2.54213
CA5A	2.56431
CDK6	2.56491
PHGDH	2.56548
ALOX12B	2.56691
MTMR7	2.56769
DIO1	2.56864
CHST10	2.58152
SLC6A9	2.59052
CRLS1	2.59348
CDKL5	2.60631
SLC5A11	2.62041
UBE2T	2.6454
ASNS	2.66448
MAK	2.66879
CEL	2.66899
SGK1	2.68729
EPHX2	2.6894
GDPD2	2.6908
HSD17B1	2.71194
ACVR2B	2.71653
STK17B	2.72405
LRTOMT	2.73543
GALNT7	2.73574
GSTA4	2.75156
SLC23A2	2.75166
AMT	2.78484
SLC23A1	2.81186
HSD17B14	2.83191
CLK2	2.84149
PPP1R1B	2.86417
KMT5C	2.87216
PAK6	2.88117
SMARCD3	2.88365
ACOT11	2.88824
FMO5	2.8895
UAP1L1	2.891
ERBB3	2.90908
BARD1	2.91286
PDE3A	2.92029
MAPK13	2.92984
OXCT1	2.93358
UROC1	2.94822
EZH2	2.94898
ATP1B2	2.95029
MACROD2	2.95127
SLC5A9	2.95645
HEPH	2.96154
ADH1A	2.96519
FUT2	2.97214
LTC4S	2.98135
UCP2	2.98616
NEURL1B	2.98993
USP21	3.00409
SCD	3.01095
AURKA	3.01196
PIGZ	3.01832
L1CAM	3.03108
PRAG1	3.04603
PRKCQ	3.04917
ALG1L2	3.06056
APOA1	3.08241
XYLT1	3.08917
EXTL3	3.09579
SLC1A4	3.10717
AMN	3.11647
ABCC4	3.11862
CYP2S1	3.12831
PLCD4	3.13612
CDC25C	3.17263
HSD11B2	3.17652
PKMYT1	3.18028
MAPK15	3.20068
SPTLC3	3.20775
SLC13A2	3.20788
PRKY	3.22098
PYCR1	3.22219
CDC25A	3.23014
DAGLA	3.23935
BCAT1	3.24397
ADH6	3.25326
MAP3K12	3.26683
FABP3	3.29466
ENTPD1	3.32056
SLC7A11	3.33979
MAP2K6	3.34977
SLC16A10	3.35971
MID1	3.36342
PLK4	3.38687
CA9	3.39071
TM7SF2	3.39772
PKLR	3.41383
CHI3L1	3.44565
CKB	3.45858
MYLK4	3.46004
DUSP26	3.47198
SLCO2B1	3.48692
SLC5A2	3.49725
SLC1A5	3.50971
SLC22A7	3.52007
AGT	3.5357
ENPP3	3.58496
FAR2	3.58664
FGFR3	3.58992
SLCO4A1	3.60765
STK32A	3.61757
SLC9A2	3.62043
LTK	3.65921
CDKN3	3.68196
PTP4A1	3.70343
UGT8	3.71677
OAT	3.74031
MTHFD2	3.76037
STK33	3.76743
GUCY1B2	3.77042
PDE8B	3.81956
CUBN	3.86966
CHST3	3.88037
SLC6A4	3.90117
MGAT4C	3.91313
SLC29A2	3.92417
APOA2	3.92535
DGAT1	3.93151
HK2	3.94493
HMGCS2	3.97887
MT-ND6	3.99309
GLUD1	4.02499
FGFR4	4.0671
DGKB	4.07713
SLC34A2	4.11789
SLC28A2	4.11816
AATK	4.13865
ENTPD2	4.20302
PPP2R2B	4.22014
SLC38A3	4.25282
PRKX	4.253
PLA2G1B	4.26328
GCNT7	4.28806
ACP3	4.30709
GALNT13	4.31419
CERS1	4.32434
BUB1B	4.33371
TTK	4.34434
GUCY1A2	4.34773
SLC29A4	4.35962
SLC28A3	4.36174
SLC2A4	4.37729
POLQ	4.423
UBE2QL1	4.43779
RNF144A	4.44816
FLVCR1	4.47182
MERTK	4.54782
OTC	4.57803
LDHAL6A	4.60146
PTPRZ1	4.62565
TRPM6	4.67435
BUB1	4.6756
NQO1	4.7023
ABO	4.71905
INPP5D	4.72525
SLC17A2	4.73581
FRMPD2	4.75421
B4GALNT2	4.76191
SLC1A2	4.81921
SLC26A9	4.88225
HSPG2	4.9392
SLC12A5	4.95368
SOAT2	4.97768
PLA2G4F	4.99724
WNK2	5.01965
TSSK4	5.0302
DNMT3L	5.16235
DPYSL3	5.18874
HUNK	5.19659
FGFR1	5.19927
PLA2G2A	5.22218
PLTP	5.24022
AOC1	5.33131
ASAH2	5.34497
B4GALNT4	5.36777
CIT	5.50006
CA4	5.5156
GPX5	5.5747
DUSP15	5.60706
GSTP1	5.64144
ACSM4	5.6617
MARCHF1	5.68533
RRM2	5.69263
PLPP7	5.74746
GALNT6	5.76932
LCT	5.78123
SLC2A14	5.78834
SLC18A2	5.84136
PTP4A3	5.89615
CPA6	5.89963
SULT1E1	5.91397
B3GNT7	6.00899
LRP2	6.0228
SLC12A1	6.06505
NEK2	6.22157
CAMK2A	6.24675
PBK	6.26181
SLC4A8	6.35079
REG3A	6.36949
MAP3K15	6.37988
UHRF1	6.39691
PLK1	6.42743
PLIN1	6.50869
FKBP10	6.55215
CDK1	6.58767
SLC6A7	6.73244
ATP1A4	6.80575
PRRT2	6.85177
PLA2G2E	6.86639
ATP4A	6.92113
TTN	6.93281
CTSV	6.93419
PLA2G3	7.0157
TICRR	7.04954
CD36	7.103
CA14	7.18428
SLC2A3	7.20332
UBE2C	7.20443
AQP10	7.47407
CPA2	7.51197
SLC6A19	7.7556
FABP2	7.77567
AURKB	7.85764
PNCK	7.93877
HS3ST4	7.99702
USP6	8.05263
PIP5K1B	8.14577
PDE6B	8.18276
ACP4	8.2126
PNLIPRP2	8.27581
SLC22A11	8.34876
DUSP9	8.4234
EYA1	8.43364
CTSE	8.4454
AMHR2	8.55816
SLC34A3	8.6
DBH	8.63348
PTK7	8.66956
ALOX12	8.76207
CYP7A1	8.78498
HS6ST2	8.8393
RHBG	9.36978
HS3ST5	9.9428
SLC6A11	10.0662
PADI2	10.642
NDST4	10.7832
SLCO1A2	11.3231
PCYT1B	12.741
SLC7A10	13.2724
DPEP1	13.5157
RBP2	15.4983

## Sheet: HB-279
Gene id	logFC
NNMT	-14.411
HYI	-13.8341
CDA	-13.302
VNN1	-11.2596
CYP2C18	-11.2202
UGT1A4	-11.2113
UGT1A7	-11.0645
ALDOB	-11.0374
ASPG	-10.6883
UGT1A9	-10.4459
LRRK2	-10.4225
SLC2A12	-10.2166
MOGAT2	-10.0766
SLC10A1	-10.0313
PXDN	-9.99839
CHST2	-9.91322
NAT2	-9.81786
PTPRD	-9.69748
CYP8B1	-9.56893
GSTA5	-9.30146
ILK	-9.25376
TDO2	-9.19155
SDS	-9.18783
EPHB6	-9.13088
PCK1	-9.0115
CYP26A1	-8.98013
SLC1A1	-8.96025
AKR1D1	-8.89911
ACSM5	-8.87093
ELOVL3	-8.83276
GUCY1B1	-8.78406
CYP2C19	-8.77055
XDH	-8.75973
DAO	-8.72499
OLAH	-8.66625
HSD3B1	-8.59731
AXL	-8.49441
ENPP7	-8.44294
KDR	-8.43816
CHST4	-8.38588
PIK3R5	-8.27886
CAMK2B	-8.25395
ARG1	-8.23725
PDE7B	-8.23541
HSD17B6	-8.22327
SRD5A2	-8.09425
PIPOX	-8.0835
GYS2	-8.06703
ACMSD	-8.04658
SYK	-8.03
IP6K3	-7.97671
FAR1	-7.95599
LPL	-7.90505
PARP15	-7.8578
HPGD	-7.84415
RET	-7.83882
AKR1B15	-7.83523
NOS2	-7.81698
SLC6A20	-7.78712
CNDP1	-7.77376
FMO3	-7.76679
TIE1	-7.71918
PDE1C	-7.6579
RPS6KA2	-7.62849
CYP2C9	-7.62241
GUCY1A1	-7.61623
SLC15A1	-7.61041
UPB1	-7.53597
AGXT	-7.44717
BLK	-7.40707
FADS6	-7.37024
RHCG	-7.34949
ANGPTL4	-7.3201
ALPI	-7.31753
ART4	-7.31712
TEK	-7.31387
RIPK3	-7.28149
MPO	-7.27756
HPD	-7.27159
CYP2A6	-7.21015
DUOX2	-7.20641
FBP1	-7.2013
ALOX15B	-7.19826
GBA3	-7.19617
CHST1	-7.17502
HSD3B7	-7.15007
MST1R	-7.14649
ITPKB	-7.13112
PTGIS	-7.13056
AKR1C3	-7.12927
AOAH	-7.10192
ACAD11	-7.09929
UGT1A5	-7.09817
ALDH1A3	-7.09274
CYP4A11	-7.0856
BBOX1	-7.06553
PTGS2	-7.05402
SLCO2A1	-6.97669
PTRH1	-6.94752
LCK	-6.93701
CYP4F2	-6.9219
CMAHP	-6.91202
CBR3	-6.87336
SLC3A1	-6.79721
ACP5	-6.78237
GPT	-6.77496
CYP2A7	-6.74611
TAT	-6.68446
UGT1A3	-6.65166
GLYAT	-6.64076
ACE2	-6.63529
MGLL	-6.59768
ACADL	-6.58667
MBOAT1	-6.57951
HAO2	-6.54869
ALDOC	-6.54509
CYP39A1	-6.48064
PLA2G7	-6.47847
MYLK3	-6.47583
KMO	-6.44176
CYP2B6	-6.38273
EPHB1	-6.35667
ENPP6	-6.34574
TRHDE	-6.34321
AGXT2	-6.30913
PFKP	-6.29603
VNN3	-6.29477
DHRS9	-6.29133
CYP3A4	-6.25756
MAP3K5	-6.24864
PTPRB	-6.23135
SLC15A3	-6.21081
GGT5	-6.14071
LDHD	-6.08161
ST3GAL5	-6.06611
ENPP2	-6.03133
TGM2	-6.02336
CD38	-5.98737
PTPRC	-5.97876
LDHB	-5.95018
CP	-5.94919
SLC7A7	-5.94787
STS	-5.92777
LRAT	-5.88813
RNF125	-5.87722
MGAT2	-5.85929
PTGS1	-5.82137
DUSP13	-5.80797
FMO1	-5.71419
MYLK	-5.70941
MIF	-5.69294
IRAK3	-5.63844
ADPRH	-5.63358
DUSP5	-5.63178
GDA	-5.60794
CYP2S1	-5.60307
SOD2	-5.55233
PFKFB1	-5.54456
BAAT	-5.5192
SLC52A3	-5.4977
WNK3	-5.48842
ST6GALNAC1	-5.48777
UGT1A6	-5.4863
GGT1	-5.47826
CYP11A1	-5.43469
SLC16A2	-5.39644
CYP7B1	-5.38364
INMT	-5.36451
PPM1E	-5.3299
AKR7A3	-5.3216
AKR1C1	-5.29672
GSTM1	-5.29308
MKRN3	-5.23163
GSTA2	-5.22237
SERPINA3	-5.2037
MGAM	-5.18772
GGTLC1	-5.17402
AQP9	-5.11684
PLIN4	-5.11004
GPD1	-5.10567
GFPT2	-5.10042
CA8	-5.08633
SLC25A18	-5.07505
GLRX	-5.07045
CYP4F22	-5.01889
CYP4F3	-5.00962
BHMT	-4.98408
SLC25A27	-4.98093
GALNT15	-4.94144
TYMP	-4.93349
HECW1	-4.92532
PTGES	-4.92216
EYA4	-4.92164
ROR2	-4.92073
MGAT3	-4.92053
TPK1	-4.90821
HAL	-4.90433
CYP4F12	-4.80731
NPC1L1	-4.77758
ACSM1	-4.74759
CYP17A1	-4.74315
KIT	-4.74102
PTPN13	-4.7394
ACE	-4.73576
ACOT4	-4.71922
ALPL	-4.69535
ETNPPL	-4.6916
ADCY10	-4.67061
PLA2G4E	-4.66861
FKBP1B	-4.66625
EPHA10	-4.65825
GLS2	-4.65278
MAOA	-4.64262
DHRS2	-4.63276
UPP2	-4.61399
CYP3A5	-4.60259
AKR1C8P	-4.59207
ACVRL1	-4.56929
DDO	-4.55232
MTMR3	-4.52928
AADAC	-4.52346
CYP3A7	-4.51767
HSD11B1	-4.46204
FLT1	-4.45696
CPS1	-4.4405
NEU4	-4.41946
PDE4B	-4.41157
UGT3A1	-4.39186
VNN2	-4.37973
ABCC9	-4.37099
EPHA4	-4.36027
PRODH	-4.30215
ADCY4	-4.29548
FUT6	-4.28186
SOD3	-4.27112
PLA2G1B	-4.27099
RNF180	-4.2668
PLCL2	-4.25578
P4HA3	-4.20381
CYP1A2	-4.19278
RNF144B	-4.17434
SLC4A3	-4.16992
CES5A	-4.16908
CTSS	-4.15793
FMO4	-4.15251
MLKL	-4.14869
AQP3	-4.11014
ALDH1L1	-4.09661
ADH1C	-4.07649
CA12	-4.06345
CYP4F11	-4.05426
CYP2C8	-4.05377
GLIPR1	-3.98149
CA3	-3.97992
ACOT6	-3.97049
USP43	-3.96843
SLC24A3	-3.96827
TREH	-3.94806
MOXD1	-3.94643
ASL	-3.93046
NPR1	-3.92226
MAPK11	-3.91804
CYP1B1	-3.91555
PRKG2	-3.9148
NEURL1	-3.88987
CMPK2	-3.87507
RAG1	-3.86965
FDPS	-3.86754
PDP1	-3.82978
SLC27A2	-3.80966
UGP2	-3.80961
SLC2A6	-3.80884
FKBP5	-3.80537
PGLYRP2	-3.80162
PPP2R2C	-3.7988
PDE2A	-3.79524
UBE2E2	-3.76634
SLC2A9	-3.76023
B3GALT4	-3.733
RDH16	-3.72938
SLC8B1	-3.72912
PLCG2	-3.71974
AGPAT4	-3.70652
DCT	-3.6864
PTK6	-3.6862
DYRK3	-3.66593
EIF4EBP3	-3.65255
PDGFRB	-3.64335
AQP4	-3.61237
GSTM5	-3.58
SULT1A1	-3.55141
PLOD2	-3.54537
PLB1	-3.53341
HECW2	-3.53232
SLC6A13	-3.5299
ADCY5	-3.52662
ACACB	-3.50697
ST6GALNAC3	-3.49715
FAXDC2	-3.49158
PLCL1	-3.48692
AQP1	-3.46489
CYP2U1	-3.46046
BMPR1B	-3.45278
ACAT2	-3.45068
LIPG	-3.42885
NTAN1	-3.42744
MAN1C1	-3.42383
NUDT3	-3.41232
ALDH1A2	-3.40972
FABP3	-3.4038
SLC13A5	-3.39993
GSTP1	-3.36701
AKR1B1	-3.34988
CHST7	-3.33449
OXCT2	-3.33318
FKBP9P1	-3.32684
CES2	-3.31504
SLC22A1	-3.30702
GCH1	-3.30663
ABCB11	-3.29761
FES	-3.29204
FADS3	-3.26908
FLT4	-3.26009
CYP2E1	-3.25766
CTSO	-3.25022
PLA2G2A	-3.23654
BLVRA	-3.23514
AQP7	-3.2278
MBOAT2	-3.22641
SLC1A2	-3.19558
PPP1R3C	-3.1907
HSD17B2	-3.18498
ACSL1	-3.17921
SLC7A9	-3.1738
GNMT	-3.15876
NUDT11	-3.1484
DUSP1	-3.14644
PRKAG2	-3.12953
SLC43A2	-3.11848
BCAT2	-3.11552
CYP2J2	-3.1044
PTGR1	-3.10187
CTSB	-3.10091
FHL2	-3.07902
GCNT4	-3.05471
APOC3	-3.04886
SARDH	-3.04596
ALAS1	-3.02491
GAD1	-3.02217
NAGS	-3.01578
PLCH2	-3.00712
PAK3	-3.00614
ST3GAL1	-3.00501
GBE1	-3.00308
GLB1L	-2.99959
ATP8B1	-2.99066
PRKCH	-2.97143
ACSM2B	-2.9697
CYLD	-2.96198
SLC25A12	-2.92936
MOGAT3	-2.91198
MSMO1	-2.90844
FAAH2	-2.90213
ADI1	-2.88633
FTH1	-2.88577
SDR42E1	-2.86372
POLD4	-2.86002
HEPH	-2.85774
GUCY2D	-2.84983
ACOX2	-2.84803
GALNT5	-2.84564
LOXL2	-2.84404
FTCD	-2.81811
COX7A1	-2.81495
ME3	-2.80925
ALDH9A1	-2.80702
ACAA1	-2.80444
XYLT1	-2.80206
SLC2A10	-2.79707
CYP1A1	-2.7964
SDSL	-2.77619
ZAP70	-2.76899
CYB5R2	-2.76841
CAMK1	-2.76185
CYP4X1	-2.75895
PDK4	-2.72404
PPP2R3A	-2.72058
DPYSL3	-2.70622
BMP2K	-2.69768
SLC26A4	-2.67091
SLC11A1	-2.67062
EPHA1	-2.66333
NAMPT	-2.66271
SCD5	-2.63568
GPX1	-2.63427
CHST11	-2.63164
ABCG2	-2.62952
TNS2	-2.62882
ETFDH	-2.62343
ACSM2A	-2.62217
CA2	-2.62153
PNP	-2.60045
ACVR1C	-2.60018
IKBKE	-2.59319
DUSP26	-2.58826
DECR1	-2.57558
LSS	-2.57394
LPIN2	-2.56891
SAT1	-2.56006
NAPRT	-2.55131
SLC38A5	-2.54985
PTK2B	-2.54623
FGGY	-2.54406
UST	-2.53515
CTSE	-2.53293
HMGCS1	-2.53216
NSDHL	-2.52758
SLC35C1	-2.46256
RNF14	-2.45926
AOX1	-2.45896
STUB1	-2.45593
ASS1	-2.45118
CYB5D1	-2.4501
SORD	-2.43693
MOGAT1	-2.42096
CYP21A2	-2.40984
PGM2L1	-2.40782
ATP1A2	-2.4054
AMDHD2	-2.40142
FAS	-2.3978
SLC25A20	-2.39708
ACO1	-2.39433
SLC41A2	-2.39343
EBP	-2.38094
KANSL3	-2.37957
SLC38A4	-2.37088
PARP12	-2.37013
GSTO1	-2.36915
PARP14	-2.36567
ECHS1	-2.36167
QPRT	-2.36151
ABHD5	-2.35837
CYB5R1	-2.35137
MGST3	-2.34835
PLPP1	-2.34756
FAH	-2.33926
ATP5PO	-2.33772
A4GALT	-2.33649
BCO1	-2.33365
PLIN3	-2.33252
AASS	-2.32847
DAPK2	-2.32355
PIK3C2G	-2.322
UGT3A2	-2.31987
PINK1	-2.31592
PTPRE	-2.3124
PAOX	-2.29421
SLC2A2	-2.28786
ACOT1	-2.28706
AKR1B10	-2.2826
TGM3	-2.27925
ACADS	-2.27398
DUSP18	-2.27383
USP2	-2.27144
GALT	-2.26946
CBR1	-2.25504
GMPR	-2.2507
B4GALT1	-2.24883
STRA6	-2.24795
SARS2	-2.24584
MGST1	-2.23507
ATP6V1D	-2.22161
JAK1	-2.22081
GALNT10	-2.21419
ACY1	-2.21372
RBKS	-2.2122
ASRGL1	-2.20707
NDUFS7	-2.19926
STK38L	-2.19394
PLA2G4C	-2.19193
GRHL1	-2.18
APOA5	-2.17572
MDM2	-2.16202
ACOX3	-2.16122
UBA7	-2.15962
SLC23A1	-2.15395
USP4	-2.15028
GM2A	-2.1492
RBP4	-2.14812
DDR2	-2.14783
GSS	-2.14301
PTPRJ	-2.12847
DGAT2	-2.12485
ABCC11	-2.11843
KAT5	-2.10368
ASPA	-2.09786
SLCO1B3	-2.09422
BDH2	-2.09333
MAPK4	-2.09296
SLC25A10	-2.08119
CYP19A1	-2.08097
SLC25A21	-2.07911
ACO2	-2.07355
ANKRD1	-2.07182
ECI2	-2.07148
PLAAT3	-2.06874
MVD	-2.0582
NDUFV2	-2.05211
RIPOR1	-2.03946
HERC4	-2.03516
PARP9	-2.02849
GALC	-2.02647
TK2	-2.02504
PEPD	-2.01541
HERC3	-2.01303
SLC25A15	-2.00934
GALNT4	-2.00827
TUSC3	-2.00204
PIGB	-1.99857
ADH4	-1.99727
LPCAT3	-1.99356
GPLD1	-1.9918
NMT2	-1.98093
GSTO2	-1.9809
CLTRN	-1.98069
CNDP2	-1.97976
SUCLG2	-1.97402
SLC28A1	-1.96768
HAO1	-1.96547
PC	-1.95161
B3GAT1	-1.95072
NDUFS2	-1.94754
GGH	-1.94409
CPT2	-1.93578
SGK2	-1.93484
GAPDH	-1.93322
KYNU	-1.93054
RNF130	-1.92888
PIK3R3	-1.92731
PNPLA3	-1.92596
SLC27A4	-1.92472
RNF152	-1.92171
CAT	-1.91677
RTCA	-1.9165
PDHB	-1.91471
ALAD	-1.9116
RORA	-1.90518
ST3GAL6	-1.89738
RIPK4	-1.87629
AGL	-1.86901
AMDHD1	-1.86866
SLC37A4	-1.86664
PAPSS2	-1.856
ACAA2	-1.85418
H6PD	-1.85279
TGM1	-1.84458
IDI1	-1.83961
COQ3	-1.83953
MAP2K1	-1.83786
NDST2	-1.82929
MGMT	-1.82509
NNT	-1.82403
FIG4	-1.82334
PRDX1	-1.8132
HGD	-1.81107
ABCA8	-1.80787
TST	-1.80623
DERA	-1.80517
MAP2K3	-1.80327
NEK1	-1.80071
DUSP23	-1.79704
HMOX2	-1.79501
HELZ2	-1.79303
PTS	-1.79205
MMAA	-1.7911
TGFBR1	-1.78648
CYP2D6	-1.78519
ALDH1A1	-1.78139
MCCC1	-1.77745
COQ6	-1.77675
AMPD3	-1.77343
LIPA	-1.77251
SCP2	-1.7725
PHEX	-1.77086
ST3GAL4	-1.76661
MARCHF2	-1.76185
PYGL	-1.75668
CES3	-1.75453
GSTA1	-1.75342
HACL1	-1.7485
UPP1	-1.74777
DUOX1	-1.74616
MVK	-1.73318
ACSS1	-1.72978
HADH	-1.71896
ACSS2	-1.71595
SLC22A18	-1.71073
HEXA	-1.70893
SLC4A5	-1.70392
P4HA2	-1.70137
PDHX	-1.69717
SHMT1	-1.69545
ETFB	-1.6952
GNPNAT1	-1.69476
HK1	-1.6918
SLC51A	-1.68846
HNMT	-1.68703
PLCE1	-1.68674
SDC1	-1.68539
DPYSL2	-1.68338
USP35	-1.6819
AMY2B	-1.67992
SLC37A1	-1.67623
FUT2	-1.67333
SQLE	-1.67167
SLC16A3	-1.67143
HACD1	-1.6614
ENPP1	-1.65901
PAM	-1.65417
PGM2	-1.64202
ACOX1	-1.64099
B4GALNT3	-1.62836
TPMT	-1.62811
ETFA	-1.62727
COPG2	-1.62709
UBE2D4	-1.62699
PGK1	-1.62107
DAGLB	-1.6144
BTD	-1.6141
GALNT12	-1.6121
CBLC	-1.61156
DAPK3	-1.60742
MAPK13	-1.60689
SLC25A1	-1.60197
PLA2G15	-1.60184
GYG2	-1.60179
PNPLA8	-1.59693
DHCR24	-1.59567
GCAT	-1.59047
PMVK	-1.58852
PLK2	-1.58606
GBA	-1.58533
SLC7A6	-1.58474
ITPKC	-1.58445
PARP4	-1.58316
LYN	-1.58292
BPGM	-1.58198
EIF2AK3	-1.58193
GMPPB	-1.57789
TRDMT1	-1.57457
NMNAT1	-1.57298
NIT2	-1.57215
RIOK3	-1.56989
RPS6KC1	-1.55478
MDH1	-1.55117
PPIB	-1.54768
NQO2	-1.54758
DGKG	-1.54693
MSRA	-1.545
ATP5F1B	-1.54217
SSH3	-1.53721
PDK2	-1.53615
HYKK	-1.53594
PLCD3	-1.53392
SULT2A1	-1.52889
LPCAT1	-1.52001
UROC1	-1.51856
PNKP	-1.51262
NAGK	-1.50467
SEPHS2	-1.50401
SLC25A3	-1.5007
MPC2	-1.49558
FTL	-1.48852
PARP1	-1.48645
CBS	-1.48376
PCMT1	-1.48149
CMAS	-1.47731
GOT1	-1.47369
GLO1	-1.47354
MAPKAPK2	-1.47344
PCCB	-1.46821
DUSP10	-1.46307
NDUFA9	-1.46175
SLC29A3	-1.45971
SGMS1	-1.45865
CTSA	-1.44638
ARSA	-1.4441
MOCS2	-1.44232
QPCT	-1.43923
TBK1	-1.43522
PGM3	-1.43444
BCHE	-1.42826
DHFR	-1.42528
HSD17B7P2	-1.42031
NDUFA1	-1.41255
TCIRG1	-1.40747
PPP1CB	-1.40576
UROS	-1.39826
COX4I1	-1.39283
SMPD2	-1.39274
GNS	-1.39124
F2	-1.3904
PPP3CC	-1.38924
SDHA	-1.38653
ITPA	-1.38045
PIK3CB	-1.37686
HIBADH	-1.37653
FN3K	-1.37433
SLC25A19	-1.37324
DLST	-1.3723
ATP6V1E1	-1.369
HSD17B14	-1.3684
GSTZ1	-1.36057
INPP1	-1.35923
MLYCD	-1.35903
ATP6V1B2	-1.3553
VRK3	-1.35488
SGMS2	-1.35428
RDH12	-1.34986
PFKFB2	-1.34389
HIGD2A	-1.34279
PHLPP1	-1.3419
COQ5	-1.33901
PKLR	-1.33542
USP18	-1.33427
LDHA	-1.33363
SRD5A3	-1.33029
PIK3CD	-1.32787
ACAT1	-1.32337
DHRS4	-1.3146
USP38	-1.31396
PIGF	-1.31377
HSD17B10	-1.31303
HADHA	-1.31067
NEDD4L	-1.31003
LAP3	-1.30759
PFKM	-1.30633
PRDX3	-1.29743
FRK	-1.29723
ACLY	-1.29414
FKBP2	-1.29185
COMTD1	-1.29091
FN3KRP	-1.29063
RRM2B	-1.28879
COX6B1	-1.28836
TBCB	-1.28747
JAK2	-1.28312
AAK1	-1.28299
KYAT1	-1.28287
MOCS1	-1.2816
ALG12	-1.27992
ACAD9	-1.27965
RNF103	-1.27918
CTSZ	-1.2764
TXK	-1.27496
COX7A2	-1.27269
PARP8	-1.27214
PYGB	-1.27124
NMRK1	-1.26903
PMM2	-1.26649
RPS6KA5	-1.26144
ARG2	-1.26007
PPP1R1A	-1.25986
RENBP	-1.25649
ACOT8	-1.25091
HARS2	-1.25
P4HB	-1.24925
CTSH	-1.24746
HECTD2	-1.24533
BLVRB	-1.24008
HADHB	-1.23924
SMPD1	-1.2386
TRIM32	-1.23713
TXNRD1	-1.23632
ECHDC2	-1.23134
RCHY1	-1.22945
PPP3R1	-1.22774
POLR3G	-1.22609
ST6GALNAC4	-1.22216
SFXN3	-1.22006
CTSL	-1.2197
RCL1	-1.21678
HTATIP2	-1.21601
PPM1K	-1.21465
SGK3	-1.21242
GALNT2	-1.20928
SLC9A1	-1.20878
NDUFA13	-1.20873
STK32C	-1.20667
HIBCH	-1.19897
OXSR1	-1.1965
B3GNT5	-1.19505
FGA	-1.19473
CPT1A	-1.19384
ALG14	-1.18791
USP9X	-1.18605
ATP6V0D1	-1.18564
ATP5ME	-1.18504
ACOT12	-1.18464
NT5C	-1.18406
COX7C	-1.18392
STK38	-1.18257
DHRS3	-1.18186
POLN	-1.17923
FH	-1.17716
CLYBL	-1.17478
BPNT1	-1.17259
PPA1	-1.17105
CYP4V2	-1.16871
ALDH3B1	-1.16835
CDC25B	-1.16461
B3GNT3	-1.16446
CDIPT	-1.16261
PHYKPL	-1.16194
POLR2C	-1.16141
CBR4	-1.16011
SLC9A7	-1.1584
TRIM5	-1.15671
RDH14	-1.15656
NUDT9	-1.15589
PIP4K2A	-1.15584
NDUFB2	-1.15532
MTHFS	-1.15348
GMPPA	-1.15014
PDHA1	-1.14932
RDH5	-1.14874
PDIA5	-1.14824
UHMK1	-1.14807
OPLAH	-1.13687
ALG6	-1.13228
ATP5PD	-1.12895
SLC20A1	-1.1284
POLR2I	-1.12738
KAT2B	-1.12732
POLR1E	-1.12718
GALK2	-1.12401
MTHFD1	-1.12378
FUT10	-1.12252
PDIA6	-1.12221
RWDD2A	-1.12034
POLR3B	-1.11945
USP47	-1.11513
UAP1	-1.11411
HMGCL	-1.11331
SLC3A2	-1.11221
ENO1	-1.11138
DBI	-1.10795
SLC25A4	-1.10734
LHPP	-1.10705
EHHADH	-1.10131
POLH	-1.10042
FDFT1	-1.09337
TNK1	-1.09104
SLC25A5	-1.09022
ATP6V0B	-1.08915
PCYOX1	-1.08892
CYP27A1	-1.08709
UBE2L6	-1.08601
OXSM	-1.08528
ST6GAL1	-1.0851
GSTK1	-1.08237
USP12	-1.08102
ENO3	-1.08083
NAT1	-1.08017
CLCF1	-1.07924
UQCRC1	-1.07912
ABHD6	-1.07513
TPST1	-1.07322
HECTD3	-1.07225
GANC	-1.07177
CA13	-1.07088
EGFR	-1.06864
USP16	-1.06645
NSF	-1.06383
ACP2	-1.063
MYCBP2	-1.06184
PPP2CB	-1.06174
ADHFE1	-1.0587
ATP6V1H	-1.05687
BMP1	-1.0566
AK3	-1.05595
NPR2	-1.05561
SLC46A1	-1.05497
ATP5F1A	-1.05429
CTSF	-1.05413
GPAT4	-1.05391
ACOT2	-1.0524
ADSS1	-1.04956
SLC25A22	-1.04785
CDC42BPG	-1.04527
AKR1C4	-1.04487
POLR3GL	-1.04257
LPIN1	-1.04014
VRK2	-1.03941
RNF115	-1.0392
CERS2	-1.0379
SUCLG1	-1.03341
NEK11	-1.03281
PARP2	-1.0297
RNF40	-1.02683
TRIO	-1.02614
SYNJ1	-1.02268
FPGS	-1.02248
ULK4	-1.02137
DGKA	-1.02119
MAP3K14	-1.01911
TIPARP	-1.01865
ATP5F1E	-1.01863
PARP10	-1.0161
USP3	-1.01384
GUK1	-1.01377
PARP3	-1.01236
RARS1	-1.01207
CALM1	-1.00806
AMFR	-1.00316
SLC30A1	-1.00272
AGT	1.00089
FMO5	1.0032
SELENOI	1.00423
DMAC2L	1.01
STT3A	1.01073
FHIT	1.01308
ACSL4	1.01913
PPM1D	1.02066
NEURL1B	1.02068
NRF1	1.02189
UCKL1	1.02441
QTRT2	1.02603
SLC26A1	1.02653
MT-CO1	1.02801
DNMT1	1.0347
MAST4	1.03594
DYRK2	1.03655
SCLY	1.04394
CCN2	1.04504
MTMR7	1.04548
ME1	1.0459
POLA1	1.05085
USP10	1.05714
CBL	1.05721
PLOD3	1.05835
ALDH1B1	1.06318
KMT2C	1.06468
PIGL	1.06775
ATP6V1F	1.07215
NCOA6	1.07723
ATP5MC2	1.08128
CS	1.08302
BRAF	1.08553
SIAH2	1.09164
ACP6	1.09201
PAH	1.09812
GMPS	1.10241
DUSP28	1.10493
PSPH	1.10724
PIGU	1.11651
LBR	1.12213
CSNK1E	1.124
CHST3	1.12706
DCK	1.12773
ROCK2	1.12824
PDE5A	1.13142
STYXL1	1.13333
DUT	1.13681
DUSP19	1.13694
SETDB1	1.14028
MTHFD1L	1.14068
SLC5A6	1.14745
SETD5	1.14926
MYBBP1A	1.14939
MT-ND3	1.15844
PLA2G6	1.1592
ASH1L	1.15935
RNF5	1.15988
WEE1	1.17008
PGAP1	1.17417
PIKFYVE	1.18163
CAD	1.18496
PPAT	1.19084
PDE9A	1.19205
PPIL4	1.19307
KMT2A	1.19356
SLC35D2	1.19502
POLE	1.19554
SLC25A13	1.1969
CES1	1.20254
AMACR	1.20265
PHGDH	1.20319
AATK	1.20622
MINPP1	1.20767
CDC14B	1.20887
CARM1	1.20891
MARK4	1.21234
SLC19A2	1.21381
NME4	1.21862
SLC27A1	1.22481
EP300	1.23833
PIK3C2A	1.24074
ASAH1	1.24699
MAN1A1	1.25053
DPH5	1.25156
CHDH	1.255
USP36	1.25702
PRKDC	1.25959
PDIA4	1.26765
ATP1B1	1.26781
LCLAT1	1.27228
FKBP11	1.27343
CYP27B1	1.2756
ACAD10	1.27709
PCBD1	1.2852
MGAT5	1.28912
SLC4A7	1.29039
SLC16A7	1.29158
KAT2A	1.29963
ETNK1	1.30593
UGGT2	1.31022
STK36	1.31737
PLCH1	1.32398
UBE2N	1.32866
GPAM	1.33064
CTDSP2	1.33273
RBBP6	1.33773
SPHK1	1.33994
IMPDH1	1.34305
SEC11A	1.34526
SETD1B	1.34987
UBE2D1	1.3503
GALNT3	1.35201
UBE2QL1	1.35323
PRKN	1.35472
CDK19	1.35529
SGK1	1.35858
MIB2	1.37593
ALDH18A1	1.38482
UBA2	1.38749
UBLCP1	1.38949
DNMT3A	1.3931
ATP2B4	1.39611
CYBRD1	1.39658
TM7SF2	1.40448
CTSC	1.40845
CBLL1	1.41254
CLK2	1.41555
PAK4	1.41591
BCAT1	1.41757
SLC7A1	1.41986
PAPSS1	1.4229
KMT5A	1.42391
PDF	1.4261
SLC40A1	1.44024
LIMK1	1.44351
SLC2A13	1.46918
KMT2B	1.47172
CA5A	1.47439
SLC6A6	1.4789
APOE	1.48027
BMPR1A	1.4819
CA5B	1.4875
FGFR2	1.48794
ATP1B3	1.49234
MT-ND5	1.4924
CDK18	1.4949
SAP130	1.49961
ALDH3A1	1.49978
CHKB	1.50529
PLCG1	1.51577
USP11	1.51882
PYGM	1.52128
PPIG	1.52295
SLC47A1	1.5257
SLC27A5	1.52618
CHST13	1.53006
RNF216	1.53459
ELOVL2	1.53635
GPCPD1	1.53872
ATP11A	1.55007
AGPAT5	1.55637
SLC33A1	1.56025
TRIM33	1.56703
CDC14A	1.57747
CHST14	1.58791
AGK	1.58876
CSGALNACT1	1.58932
PFAS	1.60996
FUT1	1.61308
PDXP	1.61841
STK26	1.6226
TARS2	1.62919
CHEK2	1.64024
PDK1	1.64062
NDUFA7	1.64436
APOA2	1.6489
BARD1	1.64996
DGKE	1.6515
MACROD2	1.65249
GLUD1	1.65418
PKMYT1	1.65579
PAN2	1.65681
ENO2	1.66313
PDE8B	1.66814
CA9	1.67954
ADH6	1.68019
HMGCS2	1.68237
FKBP7	1.68458
ATP10A	1.687
UGT2B7	1.69821
CRLS1	1.70802
G6PD	1.71075
MAP2K6	1.71164
TYRO3	1.72268
CIT	1.72277
SLC6A4	1.72765
PPT2	1.73229
TIAM2	1.74167
SLC2A1	1.7448
ATP2B1	1.74678
GSTA4	1.75344
SLC2A3	1.75519
FGFR3	1.75522
CDKL5	1.75648
PDE4A	1.75939
JMJD7-PLA2G4B	1.7739
USP42	1.77693
SLC26A11	1.78651
SREBF1	1.78738
NT5E	1.78812
NT5DC3	1.79816
ABCB1	1.79908
ATP2B2	1.80001
GLUL	1.80592
SCD	1.80653
ASAH2	1.82319
USP9Y	1.82769
HSD11B2	1.83532
TUT4	1.83598
BSCL2	1.84979
SLC6A9	1.85436
PRKAB2	1.86502
SLC19A1	1.87036
SLC6A8	1.87367
PTPRG	1.87859
NMNAT3	1.87877
CILK1	1.87975
SGPP2	1.88032
SYNJ2	1.91429
PRKCQ	1.91466
NSD2	1.91773
CKB	1.93548
SMARCD3	1.93694
GALNT7	1.94508
PIGM	1.94911
PLD6	1.95921
DOT1L	1.96548
ROR1	1.9676
DMPK	1.97147
PLA2G4B	1.97312
SETD1A	1.9776
ABCC4	1.97968
KMT2D	1.98489
OAT	1.98972
LOX	1.99203
CDKN3	1.99588
POLQ	2.00863
ABCA3	2.01066
NEK2	2.01499
LRTOMT	2.01532
SLC5A2	2.02027
ARSB	2.04399
UBE2S	2.05282
GC	2.05473
SLCO3A1	2.05931
ELOVL4	2.06104
SBK1	2.08336
ACVR2B	2.08901
B4GAT1	2.09486
CHSY1	2.09785
CHSY3	2.10377
HEXD	2.12061
GLS	2.12918
PRKAR1B	2.19305
KL	2.19686
CREBBP	2.2114
CPT1B	2.22307
SLC1A4	2.23345
EZH2	2.2399
HS2ST1	2.25037
USP6	2.25992
C1GALT1	2.26088
MAP3K1	2.29411
CHST10	2.31348
MARCHF9	2.3226
AMN	2.32278
ASNS	2.35021
NQO1	2.35645
SLC6A1	2.37487
OXCT1	2.38062
CKMT2	2.38102
BUB1B	2.38284
MYLK4	2.3922
PAICS	2.39327
PDGFRA	2.39479
ENTPD2	2.39637
SLC26A8	2.41193
ENTPD1	2.41341
OTC	2.42344
MAPK12	2.42658
ACSS3	2.43248
CEL	2.44459
HS6ST1	2.44663
BUB1	2.4956
B3GALT6	2.50614
NCOR2	2.53041
APOC4-APOC2	2.54795
HSD17B1	2.55423
PTP4A1	2.55526
PPIL6	2.58657
KMT5C	2.5917
SLC29A2	2.61003
FAR2	2.63316
MERTK	2.65075
GCNT1	2.65105
MAK	2.66528
SLC22A9	2.66832
PRPS2	2.68007
GLUD2	2.68816
PPP2R3B	2.69676
RRM2	2.70802
PDE4D	2.70841
SULT1C2	2.72256
SLC19A3	2.73627
MYLIP	2.73639
DSTYK	2.76428
PBK	2.76523
SLC7A5	2.77006
SULT1E1	2.78015
ATP8A1	2.79989
CDK6	2.80179
UHRF1	2.8045
CDC25A	2.80949
SLC9A5	2.8132
PDE3A	2.82531
PARP6	2.84137
FGFR4	2.87358
HAGHL	2.91153
SLC2A4	2.919
SLC9A3	2.9516
AC110373.1	2.95802
LPCAT2	2.9598
SLC23A2	2.99136
GPX2	3.04804
DUSP4	3.05761
TNFRSF21	3.05975
DGKB	3.07092
GUCY2C	3.0845
MID1	3.11653
AANAT	3.13858
GAL3ST2	3.18566
PLK1	3.22055
MTHFD2	3.22539
DUSP7	3.24582
B4GALNT4	3.2612
SLC34A1	3.26225
PRKAA2	3.26266
UBE2C	3.26782
EPHB2	3.26836
SRPK3	3.31309
WNK4	3.31861
PIK3C2B	3.31913
GPAT3	3.32314
B3GAT2	3.34473
INPP5D	3.36955
ALG1L2	3.37725
PLCB1	3.38256
PYCR1	3.39798
MAP3K12	3.47819
MIOX	3.48288
UGT2B15	3.48726
SULT4A1	3.506
PTPRS	3.53097
HUNK	3.53949
INPP5J	3.54004
DCLK2	3.54227
SLC16A8	3.54872
ABCC1	3.55278
MT-ND6	3.56093
CTSV	3.56943
PNCK	3.57465
HSPG2	3.60266
UAP1L1	3.63517
RNF144A	3.6449
FABP5	3.64788
PRKY	3.72576
ATP8B2	3.74004
NUDT4	3.7431
LIPE	3.75999
IGF1R	3.76087
ATP1B2	3.79144
PRRT2	3.8127
ISYNA1	3.8439
PRKD1	3.90431
SCARF2	3.92672
PLPPR3	3.93025
SLC1A5	3.94998
UGT2B11	3.95608
LRP2	3.99037
SLC6A2	4.01228
CERS1	4.03975
GRK3	4.07608
PLCD4	4.07937
EPHB3	4.10493
DUSP9	4.15436
DUSP15	4.16834
SLC13A4	4.1777
CDK1	4.17787
UGT2B10	4.17843
FRMPD2	4.20705
RHBG	4.28857
BMX	4.31155
ST8SIA1	4.32974
SLCO4A1	4.33139
PRKX	4.34074
STK33	4.39722
DAGLA	4.40419
CA14	4.41414
AURKB	4.45672
WNK2	4.47733
CKMT1B	4.47733
EXTL1	4.57404
SLC12A2	4.57456
DBH	4.57921
ADH1A	4.5868
PRAG1	4.63377
SLC34A2	4.68583
GUCY1A2	4.7358
SLC7A11	4.74714
DNMT3L	4.81196
TICRR	4.81511
SLC41A1	4.99519
PTPN14	5.01577
SLC29A4	5.05555
TSSK4	5.06427
PTP4A3	5.10398
ACP4	5.1428
COLGALT2	5.16395
FGFR1	5.18631
ATP6V1B1	5.19778
SLC17A2	5.40278
HK2	5.41371
PPP2R2B	5.43047
BRSK1	5.43734
CPA2	5.58169
MAP3K15	5.58922
FKBP10	5.607
MARCHF1	5.66481
CD36	5.68848
STK32B	5.69395
SLC34A3	5.91177
LDHAL6A	6.00597
NDST4	6.24631
GPX5	6.43928
ART3	6.70439
HAS2	6.71453
SLC18A2	6.76639
SLC22A11	6.79958
CYP7A1	6.96661
FABP2	6.96893
DPEP1	7.01809
TTN	7.35085
PTK7	7.5097
PDE6B	7.79971
SLCO1A2	7.92768
B3GALT1	8.11226
ALOX12	8.13031
L1CAM	8.75135
RBP2	8.886
GALNT13	8.98385
HS6ST2	9.18057
PCYT1B	9.42968
SLC7A10	10.4789
MGAT4C	10.7815
SLC6A11	11.9764
SLC12A1	13.1465
REG3A	13.5238

## Sheet: HB-282
Gene id	logFC
NNMT	-16.6873
HSD11B1	-14.6931
RPS6KA2	-14.0592
HYI	-13.8341
CDA	-13.302
SLCO1B1	-12.9744
AADAC	-12.6168
EPHB6	-12.2415
VNN1	-11.8599
CYP2B6	-11.8417
RNF125	-11.3898
DPYS	-11.2619
GALC	-11.1435
XDH	-11.0315
ASPG	-10.6883
VNN3	-10.3203
CYP4A11	-10.2187
FMO3	-10.1818
ALDOB	-10.1591
CYP2C18	-10.1406
ARG1	-10.0997
CYP1A2	-10.097
PTRH1	-10.0828
ASPA	-9.93787
MBOAT1	-9.70133
HPGD	-9.4864
PLCL2	-9.3347
GSTA5	-9.30146
AKR1C2	-9.22968
RHCG	-9.18284
SLC10A1	-9.15358
CBR3	-9.13514
PTPRC	-9.13465
SRD5A2	-9.09032
DPYD	-9.05137
PTGS1	-8.9414
BCHE	-8.92033
HAO1	-8.91856
MGLL	-8.90447
GUCY1B1	-8.78406
GSTM1	-8.73161
DDO	-8.72182
SDS	-8.69632
CAMK1D	-8.67709
HSD3B1	-8.59731
CAMK2B	-8.53909
ILK	-8.5121
MAP3K5	-8.47153
SLC1A1	-8.46181
PPP2R2C	-8.40203
CHST4	-8.38588
CP	-8.34279
CYP3A4	-8.33156
ACOT12	-8.28417
AKR1C1	-8.26833
DUSP23	-8.24691
CD38	-8.23556
TXK	-8.12757
CFTR	-8.12591
UGT1A6	-8.11189
GYS2	-8.06703
BCO1	-7.96666
UGT1A4	-7.86702
ACSM5	-7.84952
AKR1C3	-7.84249
RET	-7.83882
FBP1	-7.79966
UGT3A1	-7.79304
UGT1A7	-7.71753
CYP4F22	-7.68066
GMPR	-7.64473
GUCY1A1	-7.61623
UGT1A9	-7.59751
B3GAT1	-7.58667
AKR1C8P	-7.51851
PXDN	-7.51822
PDE4B	-7.47364
EPHB2	-7.41725
BLK	-7.40707
SLCO1B3	-7.32978
TEK	-7.31387
MPO	-7.27756
B3GNT3	-7.21622
MTMR8	-7.2045
TDO2	-7.18367
KMO	-7.15032
GALNT15	-7.13472
PTGIS	-7.13056
ANGPTL4	-7.11966
LRAT	-7.07071
B3GNT5	-7.06817
PLCG2	-7.01169
PARP8	-6.98226
CBR1	-6.94168
MIF	-6.93609
DUSP2	-6.93121
FLT4	-6.8908
UPP2	-6.84973
PARP6	-6.81574
PLIN4	-6.78996
BAAT	-6.76444
CYP2A7	-6.74611
GGTLC1	-6.74472
GATM	-6.73204
CNDP1	-6.69776
CYP2C8	-6.633
HSD3B7	-6.60244
SLC3A1	-6.57974
GDA	-6.56419
BBOX1	-6.53915
SLCO3A1	-6.52354
CYP26A1	-6.50086
SDR42E1	-6.47627
UGT2B17	-6.41865
CA9	-6.41368
ELOVL3	-6.35395
ENPP6	-6.34574
SLC22A1	-6.34145
UPB1	-6.322
PTK6	-6.31166
HAO2	-6.30022
DHRS9	-6.29133
MLKL	-6.2886
CYP8B1	-6.2226
OLAH	-6.17827
PRKG2	-6.14194
PAK3	-6.14011
ALOX15B	-6.13835
ABCC9	-6.13367
UGT1A1	-6.08392
SOD2	-6.07736
LRRK1	-6.06856
STK31	-6.06179
DUSP5	-5.93006
UGT1A3	-5.9118
XYLT1	-5.90121
MOGAT1	-5.89694
ADH1C	-5.88683
MAOA	-5.88268
LRRK2	-5.84427
MGAT2	-5.83287
UGT2B15	-5.81637
PLCL1	-5.80711
PIK3R5	-5.80241
HTATIP2	-5.79885
CYP2C19	-5.79695
ACP5	-5.77246
SLC16A2	-5.76413
CYBRD1	-5.72305
LDHB	-5.71813
IRAK3	-5.71799
TGM3	-5.7095
GFPT2	-5.70671
AQP9	-5.70214
HAL	-5.69454
TGM2	-5.67476
PTPRD	-5.67072
CA2	-5.49958
GPD2	-5.49475
ABCA8	-5.49125
ACADL	-5.44118
AKR1B10	-5.43359
NAGS	-5.42531
AKR1C4	-5.40961
CYP4X1	-5.38301
SLC37A1	-5.37872
PARP15	-5.37374
NT5E	-5.37023
INMT	-5.36451
CYP2A6	-5.32009
ACOT4	-5.21366
TAT	-5.20698
IP6K3	-5.20395
SLC4A4	-5.20048
CTSO	-5.1891
PDE1C	-5.18147
GPT	-5.17645
GBE1	-5.1414
SLC6A20	-5.13401
AKR7A3	-5.12584
SLC15A1	-5.12152
HSD17B6	-5.11383
ADPRH	-5.10964
MOGAT2	-5.09585
CA8	-5.08633
GALNT5	-5.08132
ACAD11	-5.01652
TYMP	-5.01271
SLC2A2	-4.99619
ROR2	-4.92073
DGKB	-4.92048
CYP2E1	-4.90543
SLC7A7	-4.8929
TREX2	-4.73261
A4GALT	-4.70555
SLC15A3	-4.66398
VNN2	-4.66359
AOAH	-4.62453
UGT1A5	-4.62428
USP43	-4.57803
PTGS2	-4.55965
STS	-4.52927
PDZD4	-4.52637
DAO	-4.50737
SLCO2A1	-4.49692
GLRX	-4.49685
SCD5	-4.48847
NEURL1	-4.44379
PPP1R3B	-4.41977
CYP3A5	-4.41159
MTMR3	-4.40322
CES5A	-4.3969
CYP2C9	-4.38323
ATP8B1	-4.36455
PDK4	-4.3565
CDK20	-4.34875
HECW2	-4.32474
CYP1B1	-4.3073
ALDOC	-4.3016
SLC27A2	-4.28964
ABCB11	-4.27368
B4GALNT4	-4.27102
CMAHP	-4.26638
ALDH1L1	-4.23648
ME3	-4.22744
FTH1	-4.22614
PTGR1	-4.18711
FKBP5	-4.1519
GLIPR1	-4.13241
RNF217	-4.12462
SLC6A1	-4.11235
LDHD	-4.06349
PLPP2	-4.04798
SLC25A12	-4.03818
MAN1C1	-4.03232
RNF180	-4.01448
ACMSD	-4.0092
MST1R	-3.97715
SLC2A10	-3.96762
MGAM	-3.92819
SLC28A1	-3.87751
ROS1	-3.87011
MAPK11	-3.86386
ART4	-3.85268
GBA3	-3.85086
ME1	-3.84623
CHST1	-3.82404
PIK3C2G	-3.81299
SLC35C1	-3.79315
PRKAG2	-3.79309
NUDT3	-3.77589
RPS6KA6	-3.76846
PPP2R3A	-3.7283
GSTA2	-3.71572
AKR1B15	-3.69895
ACE2	-3.69218
HKDC1	-3.68796
PLA2G4C	-3.68755
PPP1R3C	-3.67516
NAMPT	-3.66928
PTPN13	-3.6299
CYP1A1	-3.62107
G0S2	-3.61647
AKR1B1	-3.61059
RDH16	-3.6104
GPX7	-3.60331
LCK	-3.60028
CLTRN	-3.58075
DYRK3	-3.55875
NAPRT	-3.55808
SLC22A18	-3.54311
RAG1	-3.51335
CA3	-3.50663
PARP12	-3.50615
FAR1	-3.46643
UBE2E2	-3.45212
SLC36A4	-3.44704
NAT2	-3.40794
PLOD2	-3.4052
UBE2QL1	-3.40085
PTPRS	-3.39794
SLC2A12	-3.38659
NPR1	-3.38127
TPK1	-3.36888
SLC25A27	-3.34836
CTSS	-3.34267
MYLK	-3.32394
CAMK1	-3.31122
SLC2A9	-3.30458
PARP10	-3.28476
DAPK2	-3.28223
SAT1	-3.27236
CYB5D1	-3.25317
ITPKB	-3.24798
CYP39A1	-3.24121
PINK1	-3.23191
EIF4EBP3	-3.20982
NNT	-3.209
ANKRD1	-3.1831
CYP46A1	-3.17516
CYP3A7	-3.15707
PGGHG	-3.14544
GSTM3	-3.14489
PRKG1	-3.12321
ETFDH	-3.10663
TBXAS1	-3.09705
PLA2G4E	-3.0908
DUOX2	-3.07267
DUSP1	-3.07097
ABHD5	-3.06171
BLVRB	-3.06075
CYLD	-3.05652
ALPI	-3.05548
CYP2J2	-3.0516
ACSM2B	-3.03687
ASL	-3.03578
FAAH2	-3.03498
ALAS1	-3.0251
AXL	-3.01753
MAPK4	-3.01378
PRKCH	-3.00458
PIP5KL1	-3.00411
SLC17A4	-3.00032
BMP2K	-2.98513
SLC25A18	-2.98281
CDK14	-2.9769
SGK2	-2.97593
UGT2B4	-2.97311
PTPN3	-2.97287
FDPS	-2.97034
FUT3	-2.95696
CYP21A2	-2.93923
ADSS1	-2.93211
ACSL1	-2.92621
HERC3	-2.90791
PNP	-2.89911
AOC2	-2.89884
PPM1E	-2.89424
RENBP	-2.89261
HACD1	-2.88514
KDR	-2.8839
KYNU	-2.88048
FKBP9P1	-2.87971
USP51	-2.86978
LDHC	-2.86698
MMAA	-2.84847
GALK2	-2.84829
TST	-2.82692
LPIN2	-2.82304
KAT2B	-2.82287
UBA7	-2.81602
STUB1	-2.80743
SEPHS2	-2.80376
CDC42BPA	-2.80285
NAAA	-2.80051
KCNJ8	-2.80007
GPAT3	-2.78428
UGP2	-2.78303
NSD1	-2.78093
PFKP	-2.77924
PGM2L1	-2.77383
JAK3	-2.77313
CYP2D6	-2.73655
FTL	-2.73175
GPD1	-2.72648
TEC	-2.72419
LIPG	-2.72186
RIPK3	-2.71755
SLC2A6	-2.71443
PCK1	-2.71399
TNS2	-2.70205
INPP1	-2.69835
CTSF	-2.69711
GGT1	-2.691
SHMT1	-2.67919
NOS2	-2.67572
FGGY	-2.6646
COX7A1	-2.66117
CYP4F11	-2.6513
SERPINA3	-2.64713
SLC16A3	-2.63961
B3GALT4	-2.63763
ABCC3	-2.62063
ALDH9A1	-2.59983
ST6GALNAC2	-2.58958
PLIN2	-2.58735
DDR2	-2.58193
RNF144B	-2.5662
ACOX3	-2.56358
POLD4	-2.55051
PLPP1	-2.54877
ASS1	-2.5463
DUSP18	-2.53599
CHST2	-2.53266
CA12	-2.52632
CARNS1	-2.51979
STK38L	-2.5165
SLC25A20	-2.50949
RNF130	-2.49846
SLC25A21	-2.49551
ATP1A2	-2.49546
AMDHD1	-2.48873
ALDH1A2	-2.47979
JAK1	-2.47838
GAD1	-2.47776
ACSL5	-2.47763
PTPRN2	-2.46514
TXNRD1	-2.45663
GCH1	-2.44541
TRDMT1	-2.44436
MIOX	-2.44026
MAP2K1	-2.41554
FRK	-2.4141
CTSB	-2.41198
ATP6V1D	-2.41102
RNF14	-2.40834
ADCY5	-2.39889
TPMT	-2.39782
KCNJ11	-2.39724
PRODH	-2.39642
PAOX	-2.39543
ENO3	-2.3891
RNF103	-2.38569
ST3GAL4	-2.38209
UPP1	-2.37634
KAT5	-2.37592
NTAN1	-2.37565
ETNPPL	-2.36754
CTSZ	-2.347
SULT1B1	-2.34549
CYP4V2	-2.33886
ALDH3A2	-2.32593
GUCY2D	-2.32348
HERC4	-2.31666
CYP11A1	-2.31297
DGKH	-2.3057
NDUFS7	-2.29925
ACACB	-2.29366
FMO4	-2.2934
UGT2A3	-2.27546
GC	-2.27221
MGST1	-2.25972
AOX1	-2.25828
NMT2	-2.25173
FADS3	-2.24367
ACO1	-2.2402
SORD	-2.23982
GNMT	-2.23354
NUAK2	-2.22872
CES1	-2.19883
AQP4	-2.19805
SCP2	-2.19432
NUDT9	-2.19391
LDHA	-2.19288
BPGM	-2.19122
PDP1	-2.18239
PLXNB3	-2.17878
DECR1	-2.17702
DEGS2	-2.17491
PDE7B	-2.16523
APOC3	-2.16233
ABCB6	-2.16161
DUSP10	-2.15983
ST3GAL5	-2.15899
NHLRC1	-2.15313
GM2A	-2.14777
ACVRL1	-2.14758
RNF152	-2.14563
PTPRJ	-2.13129
PNPLA8	-2.13072
CDKL1	-2.12863
AGXT	-2.11469
PIK3CD	-2.10311
AGPAT4	-2.09455
FMO5	-2.08746
PARP9	-2.08388
UBE2D4	-2.08328
HAS3	-2.07825
H6PD	-2.07616
TK2	-2.04876
CBLC	-2.0458
SLC25A29	-2.04393
PAPSS2	-2.04238
LHPP	-2.0381
B4GALT1	-2.03368
POLR3G	-2.03352
FAH	-2.0302
LYN	-2.02952
AMDHD2	-2.02407
PEPD	-2.0213
SULT1A1	-2.01436
GUCY1B2	-2.01232
GALNT12	-2.01119
COQ3	-2.00566
ACAA2	-2.00444
PLA2G15	-2.0028
PRDX1	-2.00253
GSTA1	-1.99237
GLS2	-1.99025
CES2	-1.98923
ACO2	-1.98863
AQP3	-1.96272
BDH2	-1.96073
CTDSPL	-1.94926
CYP3A43	-1.9454
ATP2B4	-1.94224
GSTO1	-1.93952
ST6GALNAC4	-1.93202
GALNT4	-1.92843
MGST3	-1.92661
BHMT2	-1.92424
CYP4F3	-1.9178
SLC25A4	-1.90819
AK1	-1.89992
ANXA3	-1.89853
ACOT1	-1.89764
PARP14	-1.89714
IRAK2	-1.89676
CMPK2	-1.89386
RIPOR1	-1.88553
ITPKC	-1.88448
MARCHF3	-1.88121
MCCC1	-1.86294
ALDH1A1	-1.85566
ALDH3A1	-1.84815
LOXL2	-1.8473
SSH3	-1.84628
NPR2	-1.84424
RNF115	-1.84297
FUT6	-1.84148
CHST7	-1.83992
TNK1	-1.83867
COQ6	-1.83597
CYP7B1	-1.83499
PIGB	-1.81802
PGK1	-1.8125
ASRGL1	-1.81206
PGM2	-1.80812
ATP6V0D1	-1.80319
GPX1	-1.80231
MAP3K20	-1.79889
ATP5PO	-1.7926
PLIN3	-1.79088
HMOX2	-1.7906
DAPK3	-1.78853
SLC17A3	-1.78822
PIPOX	-1.78635
NDUFA13	-1.78584
ADCY1	-1.78556
FIG4	-1.778
ACAA1	-1.77692
OXCT2	-1.77629
TALDO1	-1.75925
NSDHL	-1.75849
PARP4	-1.7572
HPD	-1.75328
AKR1D1	-1.75115
SLC27A4	-1.75047
B4GALNT1	-1.74714
SLC22A4	-1.72714
NEU4	-1.72504
MGAT4B	-1.72458
PFKFB3	-1.721
TRIO	-1.71649
QPCT	-1.71458
PTS	-1.71207
ST3GAL6	-1.70415
ALDH4A1	-1.70352
RDH12	-1.70005
PPP3CC	-1.69097
GPI	-1.68898
HSD17B4	-1.68538
NDUFV2	-1.68026
ACAT1	-1.67883
ERN1	-1.67819
NME3	-1.67278
ST3GAL1	-1.67109
MAP3K8	-1.66909
MAP3K14	-1.66474
ACY3	-1.66343
HELZ2	-1.66085
EIF2AK3	-1.65829
ARG2	-1.65821
HK1	-1.65515
MARCHF5	-1.64898
GOT1	-1.64553
CTSL	-1.64535
HEXA	-1.64183
ETFA	-1.64108
GLYAT	-1.632
PDE2A	-1.63147
AQP1	-1.62966
HADH	-1.62796
NIT2	-1.62539
SUCLG2	-1.62377
USP9X	-1.61974
SLC22A5	-1.61363
SLC3A2	-1.61211
NQO2	-1.60672
NEDD4	-1.59708
GALNS	-1.59663
SETD7	-1.59579
USP4	-1.59297
HMGCS2	-1.58914
YES1	-1.58868
USP16	-1.58833
MTMR6	-1.58739
RIPK4	-1.58565
TUT7	-1.57861
PYGB	-1.57514
PPA2	-1.57298
USP2	-1.56823
PMVK	-1.5665
NMNAT3	-1.56569
BCAT2	-1.5656
IDH2	-1.55589
PNPLA7	-1.55116
PLD1	-1.54741
RNF40	-1.53995
TRIM5	-1.52878
HSD17B10	-1.52668
PDHB	-1.52618
ENPP1	-1.51627
USP47	-1.51558
NEK1	-1.51525
PPIB	-1.51439
CTH	-1.51331
GUK1	-1.5126
GNE	-1.50885
USP12	-1.506
PNPLA2	-1.50513
GMPPB	-1.50448
NDUFS2	-1.49974
CPT1A	-1.49965
SLC13A3	-1.49965
USP25	-1.49784
ACSM2A	-1.49541
CNDP2	-1.48844
PCCA	-1.48738
ADHFE1	-1.4834
ACSM1	-1.47973
CLCF1	-1.47852
NDUFS5	-1.46828
CPT2	-1.46749
ABCA3	-1.46627
APOA5	-1.46326
POLG	-1.46063
PEX11A	-1.4592
TBK1	-1.457
ACLY	-1.4536
TPST2	-1.4476
PPA1	-1.43742
GALT	-1.43693
PIP4K2A	-1.43396
PLPPR2	-1.43345
HYAL3	-1.43297
MARCHF2	-1.43271
GCLC	-1.42961
USP18	-1.4232
ULK2	-1.42189
ADSS2	-1.41961
FAXDC2	-1.41229
ACAT2	-1.41103
ALG12	-1.40809
LPCAT1	-1.40783
HIBADH	-1.40187
BPNT1	-1.40177
STK10	-1.40001
GAPDH	-1.39985
RIOK3	-1.39547
CYP2U1	-1.38794
CROT	-1.38533
TARS3	-1.38258
TGFBR1	-1.37993
POLK	-1.37978
TIPARP	-1.37303
SGMS2	-1.37288
IKBKE	-1.37038
AURKC	-1.36932
GSTK1	-1.36661
STK38	-1.35905
NAPSA	-1.35662
CBS	-1.35112
RTCA	-1.3498
PPIC	-1.34742
GCNT2	-1.34547
AMACR	-1.34522
COX4I1	-1.33618
PLK2	-1.33449
GCNT4	-1.33132
ATP6V1E1	-1.32949
ACADS	-1.32904
PIK3CB	-1.32438
PNPLA3	-1.32261
FN3K	-1.32245
USP3	-1.32099
NMNAT1	-1.31611
USP35	-1.31483
SLC25A15	-1.31454
SARS2	-1.31234
CALM1	-1.30968
PMM2	-1.30371
HNMT	-1.30313
IDH3A	-1.30091
RORA	-1.29969
SLC25A10	-1.29547
SGMS1	-1.29307
HGD	-1.29293
ACADVL	-1.29265
DLST	-1.29136
ATP6V1A	-1.28363
SDHA	-1.28353
USP38	-1.28184
ADK	-1.27774
PRKN	-1.27469
DAPK1	-1.27372
UGCG	-1.2731
P4HB	-1.27243
DDAH1	-1.26798
LAP3	-1.26304
PGM1	-1.26282
STK32C	-1.25734
ABHD6	-1.25618
POLR3GL	-1.25618
PNPLA6	-1.25554
MAP3K10	-1.25201
CAT	-1.25164
MOCS1	-1.25146
ENO1	-1.2513
NAA10	-1.25036
CHD9	-1.24935
DYRK1B	-1.24527
AMFR	-1.24474
SDSL	-1.24307
DMGDH	-1.23902
LSS	-1.23696
UBE2E3	-1.23551
GK	-1.23534
ACY1	-1.23205
HIBCH	-1.22756
ITPK1	-1.22634
PIM3	-1.22368
UHMK1	-1.22184
PLAAT3	-1.21996
ECI2	-1.21983
MPC1	-1.21907
ATP6V0B	-1.2171
PHLPP2	-1.21565
MET	-1.21544
GNPNAT1	-1.21402
EGFR	-1.21345
NEDD4L	-1.21292
CDK18	-1.20758
KYAT1	-1.19967
SRD5A1	-1.199
RCL1	-1.19581
RBP4	-1.19185
PPM1B	-1.18917
UAP1	-1.18666
OGDH	-1.1803
CTSD	-1.17437
PPP1CB	-1.17272
ADI1	-1.16928
STK24	-1.16915
LOX	-1.16855
CHKA	-1.16725
PCMT1	-1.16586
AGL	-1.15979
SIAH1	-1.15894
LPCAT3	-1.15703
HACL1	-1.15631
NDUFA1	-1.15546
HYKK	-1.15213
ECHS1	-1.14861
MTHFD1	-1.14745
UBE2J1	-1.14522
SLC8B1	-1.14436
ATP11C	-1.14408
MAP2K3	-1.14308
NDUFB2	-1.14283
MYCBP2	-1.13026
GPAT4	-1.12575
HARS2	-1.12334
B3GLCT	-1.11383
OXSR1	-1.11288
PDE8A	-1.11274
TCIRG1	-1.11232
ATP6V0E1	-1.11075
NUDT5	-1.11018
MPST	-1.10542
MAPKAPK2	-1.10054
CRAT	-1.10041
SLC4A2	-1.09878
NLN	-1.09747
ALDH1B1	-1.09325
ATP6V1B2	-1.09325
CERT1	-1.09075
PGM3	-1.08721
CERS2	-1.08665
UEVLD	-1.08582
AZIN2	-1.08574
UBR2	-1.08129
RPS6KA1	-1.08046
NPC1L1	-1.08035
PIK3R3	-1.08008
UBE2H	-1.07942
RXRA	-1.07692
PI4K2A	-1.07473
HADHB	-1.07171
FH	-1.07137
SYNJ1	-1.06597
POLR1E	-1.06481
PHYKPL	-1.06389
PCYT1A	-1.06062
PPP3R1	-1.05339
MKRN1	-1.05189
HADHA	-1.05155
ACSL6	-1.0498
FTCD	-1.04801
ATP5F1A	-1.0467
STK17A	-1.04609
SDC1	-1.04554
PPP2R1B	-1.04546
AGPAT2	-1.045
RDH14	-1.04337
HMGCS1	-1.04288
FUT4	-1.04261
SIRT2	-1.04091
ACOX1	-1.04088
PARP1	-1.03798
ATP6V1H	-1.03746
SLC29A3	-1.03151
PLB1	-1.02979
PAM	-1.02938
LATS2	-1.02919
GARS1	-1.02861
RPS6KA4	-1.02333
CARS	-1.02211
NME7	-1.02188
CCN2	-1.02041
ALAD	-1.01984
FN3KRP	-1.01696
CMAS	-1.01257
JAK2	-1.01023
SMURF1	-1.00988
LPIN3	-1.00335
DDAH2	-1.00224
RNF185	-1.00165
MTHFR	-1.00029
MANBA	1.0011
MAPKAPK5	1.00245
PTPRA	1.00719
ODC1	1.00732
PIP5K1A	1.00967
PECR	1.01018
RAD9A	1.0202
ASPH	1.02123
PRKCSH	1.0218
USP10	1.02189
DOLPP1	1.02226
NUAK1	1.02419
DPM2	1.02619
SREBF1	1.02709
PLA2G12B	1.02756
PPIL3	1.02836
SPHK1	1.02851
PTPRU	1.02874
PSAT1	1.03205
INPP5J	1.03604
ACSF2	1.04775
TARS2	1.05145
NCOA6	1.05236
PIGS	1.05368
ACSL4	1.05574
ABCG8	1.06339
SLC27A5	1.06405
GMPS	1.06679
UGGT2	1.0669
SLC51A	1.07127
PSPH	1.0786
KALRN	1.07936
HMGCR	1.08001
OAT	1.0861
GLS	1.08631
CHPT1	1.09014
MT-ND2	1.09323
ATP11A	1.09475
PGLYRP2	1.09937
DUT	1.09977
SLC6A12	1.10019
LBR	1.10128
BRSK1	1.10366
UCP2	1.10409
METTL1	1.10481
MARS1	1.10537
HSD17B7	1.10705
PHYH	1.10868
FANCL	1.10904
VRK1	1.11045
CBX1	1.11503
NME4	1.11613
SETD5	1.11718
SLC25A6	1.1206
KMT5A	1.12841
MAST4	1.13305
SLC29A1	1.1343
PPP1CC	1.13466
DGUOK	1.13745
SLC26A1	1.14004
OARD1	1.14254
SMPD4	1.14328
PGP	1.14546
GLYCTK	1.14734
PCBD1	1.15024
B4GALNT3	1.15218
ETNK1	1.15238
HSD11B2	1.15379
GALM	1.16807
LRP1	1.1699
ENTPD4	1.17252
SLC30A1	1.17354
SLC7A1	1.1743
CTDSPL2	1.17619
PAH	1.18057
MT-ND1	1.18085
FKBP1B	1.18154
SUV39H2	1.18228
POLR3F	1.1828
MIB2	1.18443
COX7A2L	1.18544
DIO1	1.18724
NEK5	1.19313
UBA2	1.20022
ADCY7	1.20066
DCK	1.20264
ABCG5	1.20456
USP9Y	1.20841
SLC33A1	1.20983
TYMS	1.21538
CDK2	1.22229
USP1	1.22407
MAP4K4	1.22524
XPO7	1.22544
PPP1R2	1.23365
PLCB1	1.23613
ACP1	1.23895
CSNK2A1	1.23986
RFWD3	1.24273
SLC6A9	1.24647
CHST12	1.24831
SEC11A	1.25174
DUSP11	1.25558
NDUFV3	1.25891
EPHA10	1.26171
PLD6	1.26203
ABCC4	1.26208
CHST13	1.2633
CTDSP1	1.26927
SETD1A	1.27105
SLC24A1	1.27505
POLD3	1.28425
PPAT	1.28614
MT-CO3	1.28894
CRLS1	1.3003
HSD17B14	1.31248
MINPP1	1.31471
ITPKA	1.31634
GPCPD1	1.31866
UCKL1	1.3255
UROC1	1.32645
SAP130	1.32722
GPAA1	1.33028
CHDH	1.33119
SLC9A3	1.3321
MT-CO2	1.33299
FADS6	1.33347
UBE2D1	1.33724
MTR	1.33789
CYB5R1	1.33881
NDUFA7	1.3394
GLDC	1.34451
DGAT1	1.34496
SLC22A9	1.35472
G6PD	1.35807
SLC5A11	1.36207
ACVR2A	1.36635
POGLUT1	1.36791
ACSL3	1.36791
SYNJ2	1.36849
CLK2	1.36872
CREBBP	1.36997
TREH	1.37279
CSGALNACT1	1.37601
STK35	1.38587
CKB	1.38903
SGK1	1.39061
KAT2A	1.39236
SLC2A1	1.39332
FKBP7	1.39591
LIPE	1.41438
PIGL	1.42197
EPHB4	1.42601
MOGAT3	1.4287
MTHFD1L	1.43328
SHMT2	1.43631
CHPF	1.44009
SMURF2	1.44257
WEE1	1.44407
SERPINA1	1.44508
SLC4A7	1.44654
ERBB3	1.44721
NT5M	1.45054
PTPRH	1.4512
CAD	1.46253
UBLCP1	1.4639
GLT8D1	1.46759
GCSH	1.47632
PLCE1	1.4776
MGAT5	1.48337
RNF126	1.48642
HPRT1	1.48938
SELENOI	1.48955
COX6A1	1.49162
ATP6V1C2	1.50298
LCAT	1.5074
PTPN14	1.51368
LIPT2	1.5164
PPP2R3B	1.5273
SULT1A2	1.53062
FLVCR1	1.53689
POLR3D	1.54169
CHI3L1	1.54871
AGT	1.55824
DPH5	1.56693
ROCK2	1.56889
WNK4	1.57044
PDF	1.57227
OXCT1	1.57302
JMJD7-PLA2G4B	1.57491
DGKE	1.57718
PRKAB2	1.57964
CS	1.58098
DOT1L	1.58462
DNMT1	1.58892
UBE2S	1.5904
ACADSB	1.59169
GSTO2	1.60352
SLC35D2	1.61223
USP13	1.62089
SCLY	1.62208
CDC7	1.62662
BMPR1A	1.62813
PAK4	1.64023
PDE7A	1.65144
NSD2	1.66266
NT5DC3	1.66537
SIAH2	1.66561
MASTL	1.67094
HEXD	1.6734
CHEK1	1.67624
SLC5A6	1.67831
UGGT1	1.6843
TUT4	1.69523
PASK	1.69822
CERS5	1.70133
CDK19	1.7062
GSTA4	1.71091
ATP8A1	1.71433
ATP5MC2	1.71952
AGK	1.7218
SLC12A2	1.72727
PPM1D	1.73161
PLG	1.7344
PXYLP1	1.73662
ADH4	1.74138
PLA2G6	1.74244
CA5A	1.74317
TPH1	1.74692
RFC5	1.75267
DUSP19	1.75385
PTPRG	1.75396
RNF2	1.75585
TYRO3	1.76551
LCLAT1	1.76721
DUSP28	1.76733
ALG10	1.77483
ARSB	1.77737
PHGDH	1.78915
PYCR2	1.79127
USP11	1.79134
POLE2	1.79848
PGAP1	1.80289
NME1	1.80667
ACER2	1.80698
NCOR2	1.80785
MBOAT2	1.8081
MT-ND4L	1.81459
SLC30A6	1.82904
HS2ST1	1.84831
PRKX	1.8545
FGA	1.85922
SLC43A1	1.86068
CTDSP2	1.86241
LPL	1.86426
ATP2B1	1.8703
HSD17B1	1.87548
MT-ND5	1.87633
UBE2N	1.88995
SLC16A7	1.90253
ALDH18A1	1.90587
PIGM	1.9096
C1GALT1	1.91809
SCD	1.9194
DZIP3	1.92129
MT-ND4	1.92305
B4GALT6	1.92371
FDXR	1.92867
APOA1	1.93792
SMPD3	1.93855
FER	1.93998
MTMR7	1.94613
PIGU	1.95135
B4GAT1	1.95337
DNMT3A	1.96529
DDR1	1.9657
APOC1	1.97725
POLA1	1.99436
FABP5	2.01224
CHEK2	2.0155
STK36	2.01774
SLC26A11	2.02658
SMARCD3	2.02997
LPCAT2	2.04328
PDE5A	2.04624
DUSP7	2.04674
KMT2D	2.06817
TM7SF2	2.07331
DUOX1	2.07672
AGPAT5	2.08303
PPT2	2.08488
B3GALT6	2.0898
XYLT2	2.0918
ALLC	2.10058
CDC42BPG	2.10079
CILK1	2.10698
ABCA4	2.11308
MACROD2	2.12166
GAMT	2.12341
MYLIP	2.12567
DNMT3B	2.13219
SLCO2B1	2.13346
PAPSS1	2.14698
CHST14	2.15542
SLC34A1	2.16447
MAP3K1	2.17415
ADCY3	2.17904
PFAS	2.1811
SLC34A2	2.19465
PLCH1	2.19756
GLUD2	2.20537
PDXP	2.2073
ASAH2	2.20791
PRKDC	2.21567
ELOVL4	2.2228
TUSC3	2.22938
TK1	2.23247
SULT1C2	2.23309
MELK	2.24235
MT-CO1	2.24593
DCLK2	2.26445
OBSL1	2.26792
PTP4A3	2.26871
POLE	2.2689
MARCHF9	2.27028
LRTOMT	2.28851
PRKAA2	2.29229
EZH2	2.29242
ELOVL2	2.318
APOE	2.31861
CCNB1IP1	2.32056
PAICS	2.32656
UGT2B11	2.34807
ADH1A	2.39647
MT-ND3	2.40175
FKBP11	2.40315
ACAD10	2.44448
CDS1	2.45698
SLC12A5	2.4587
ALOX12B	2.45943
ENTPD1	2.47267
GLUD1	2.47727
KMT5C	2.50785
RGL1	2.53734
EPHA4	2.54439
SLC19A1	2.54901
OTC	2.56989
ACSS3	2.58451
CDKL5	2.59199
ASNS	2.61194
GSTM5	2.62608
ATP10A	2.65862
ACSS1	2.68415
TNFRSF21	2.7089
CHSY3	2.70895
CERS1	2.72411
SLC1A4	2.72412
CDC25C	2.7295
ART5	2.74054
NEURL1B	2.74284
ELOVL7	2.76648
PAN2	2.7715
ADH6	2.79972
REG3A	2.80159
SLC7A5	2.80423
FGFR3	2.82126
NOS3	2.8237
ATP8B2	2.84146
ACVR2B	2.84283
ACOT6	2.84605
HS6ST1	2.86615
APOC4-APOC2	2.86949
AATK	2.88023
APOA2	2.93752
ISYNA1	2.95539
DCLK1	2.97141
PRKAR2B	3.00232
TRPM6	3.01381
AURKA	3.0164
SLC29A2	3.03157
AMN	3.05667
PLA2G2A	3.06929
SLC2A4	3.08565
PRKY	3.09185
SLC6A19	3.09399
GALNT7	3.09615
PPEF1	3.11466
BARD1	3.12581
LRP2	3.12635
BCAT1	3.16492
CDK6	3.17371
CHST6	3.17454
MAK	3.18551
SBK1	3.1991
GALNT3	3.20597
ENO2	3.20598
ACSM3	3.21206
CHST10	3.23021
SGPP2	3.24666
SRPK3	3.25283
ABCD2	3.25775
SLC28A2	3.26741
GRK3	3.26879
SLC16A10	3.27299
GPX2	3.27343
PLCB4	3.28012
PRRT2	3.28278
PDE4D	3.29991
FOLR1	3.30694
B3GAT2	3.32066
MAP3K12	3.42858
AQP8	3.43428
SLC26A3	3.44095
MT-ND6	3.4554
NUDT4	3.46528
SLC1A2	3.47961
PLK4	3.49359
SLC26A8	3.49844
USP6	3.52892
LTK	3.53042
B3GNT7	3.54826
PNMT	3.54859
RNF182	3.55024
CHST11	3.55788
SLC13A2	3.57477
PYCR1	3.58394
ABCC1	3.60676
SLC22A7	3.61134
SLC38A3	3.6235
SLC7A11	3.62525
FGFR4	3.63653
PDE6C	3.63973
SLC23A2	3.66612
MGAT5B	3.69039
DAGLA	3.69607
SLC24A3	3.72873
LMTK3	3.73814
SLC1A5	3.74037
CHST3	3.75074
CDC25A	3.7694
ABO	3.77375
PRKCQ	3.77482
PLCD4	3.78302
CDKN3	3.81498
CEL	3.82157
PTP4A1	3.82354
MKRN3	3.84464
PKMYT1	3.85563
PDE8B	3.86006
HUNK	3.87747
PDE6B	3.87952
SLC29A4	3.89484
L1CAM	3.92804
GALNT6	3.94559
STRA6	3.98736
HK2	4.00217
FAR2	4.065
IGF1R	4.06731
CTSE	4.10496
TTK	4.11694
MTHFD2	4.11752
ALG1L2	4.16068
MERTK	4.19213
BUB1B	4.19697
MID1	4.20976
SLC5A2	4.22046
UGT2B10	4.25988
SLCO4A1	4.26081
PLTP	4.29215
GPX8	4.29469
PDE3A	4.34126
DPYSL3	4.39801
NT5C1B	4.42082
SOAT2	4.4425
HSPG2	4.46306
GUCY1A2	4.48845
PADI2	4.53834
SCARF2	4.55217
SLC5A12	4.58394
ACP3	4.58722
CTSV	4.61597
RNF144A	4.63201
PLA2G1B	4.63388
PRAG1	4.66546
EPHA6	4.7659
GUCY2C	4.8089
PLPP7	4.82441
GGT6	4.86358
TSSK4	4.86686
UCP1	4.88124
SULT1E1	4.89744
AC110373.1	4.9149
STK33	4.9479
COLGALT2	5.01752
ALK	5.02949
MYLK2	5.03809
LDHAL6A	5.04171
AQP10	5.04744
SLC4A1	5.05655
HAS2	5.098
ZAP70	5.12762
POLQ	5.15176
FGFR1	5.22043
CIT	5.24672
GSTP1	5.26777
SLC6A4	5.26835
BUB1	5.31318
PLPPR4	5.31511
CA14	5.36477
UBE2T	5.38919
ERN2	5.39684
ART3	5.39708
WNK2	5.3998
NUDT10	5.4176
DBH	5.47664
CAMK2A	5.47697
GCNT7	5.54147
UHRF1	5.55509
CYP19A1	5.56293
SLC13A4	5.628
PLK1	5.6624
NMNAT2	5.67371
ACP4	5.67416
B4GALNT2	5.70974
MARCHF1	5.73313
SLC2A14	5.82674
ACSM4	5.93204
PLA2G2F	6.01224
SLC34A3	6.17552
NEK2	6.189
INPP5D	6.19105
SLC17A2	6.21693
DNMT3L	6.26035
SLC22A11	6.29862
MAP3K15	6.367
CD36	6.37917
SLC4A8	6.4195
SLC7A8	6.43327
PBK	6.47874
SLC6A14	6.53732
RRM2	6.58779
FRMPD2	6.6337
B3GALT1	6.66925
SULT1C4	6.75252
UBE2C	6.80602
PTPRZ1	6.85252
CDK1	6.99559
ATP4A	7.09436
TICRR	7.1201
PPP1R1B	7.12635
DUSP9	7.15015
FKBP10	7.15052
LCT	7.19102
TTN	7.52136
ALOX12	7.71314
EPHA7	7.72578
RHBG	7.75176
AMHR2	7.77955
PTK7	7.95036
SLC18A2	7.95572
AURKB	8.17417
HS3ST4	8.21435
SLC7A3	8.29463
MTHFD2P1	8.51781
PNLIPRP2	8.65184
CPA6	8.76736
SLC2A3	8.76931
CPA2	9.0609
CYP7A1	9.24331
PIP5K1B	9.4236
CA4	9.42766
NTRK2	9.76379
HS6ST2	10.0139
SLC7A10	10.0781
HS3ST5	10.0966
GALNT13	10.8318
DPEP1	12.2697
SLC6A11	12.4548
PCYT1B	12.6891
RBP2	13.1991

## Sheet: HB-284
Gene id	logFC
NNMT	-16.6873
HSD11B1	-14.6931
HYI	-13.8341
CDA	-13.302
SRD5A2	-12.4368
CYP2C18	-11.1847
UGT1A7	-11.0645
XDH	-11.0315
MST1R	-10.8034
VNN1	-10.7771
ASPG	-10.6883
EPHB6	-10.5688
ABCB11	-10.4835
LRRK2	-10.4225
ILK	-10.3136
SLCO1B3	-10.3072
AQP4	-10.2065
SLC6A20	-10.0722
WNK3	-9.94966
UGT1A3	-9.79463
FADS6	-9.65598
MGAM	-9.65196
PRODH	-9.62122
LRAT	-9.55051
FAR1	-9.49952
ALOX15B	-9.48566
AGXT2	-9.4294
GSTA5	-9.30146
ANKRD1	-9.30055
CHST2	-9.27858
SLC1A1	-9.27696
RHCG	-9.25569
HSD17B6	-9.23332
DUSP5	-9.15723
SLC3A1	-9.05804
ABCC9	-9.02601
SDS	-9.02145
SLC10A1	-9.00619
RENBP	-8.91139
GUCY1B1	-8.78406
OLAH	-8.66625
SDR42E1	-8.59793
HSD3B1	-8.59731
CAMK2B	-8.58688
UGT1A9	-8.56966
PTPRB	-8.49754
DUOX2	-8.45613
CHST4	-8.38588
CNDP1	-8.38547
BAAT	-8.35754
PIK3R5	-8.27886
PDE7B	-8.23541
KMO	-8.17467
TDO2	-8.12512
NAT2	-8.09686
CYP11A1	-8.08982
GYS2	-8.06703
CYP2A6	-7.96281
ALDOB	-7.91268
PARP15	-7.8578
NOS2	-7.81698
ACVRL1	-7.76489
AKR1B15	-7.73324
CYP39A1	-7.6995
PTRH1	-7.68179
PDE1C	-7.6579
HAO2	-7.64727
RPS6KA2	-7.6169
GUCY1A1	-7.61623
GGT1	-7.60986
AKR1C8P	-7.58535
FLT1	-7.52772
AQP1	-7.49797
ANGPTL4	-7.49639
CBR3	-7.48654
MGLL	-7.48154
BLK	-7.40707
PLB1	-7.37314
ACE2	-7.34494
ALPI	-7.31753
TEK	-7.31387
PTPRD	-7.2973
RIPK3	-7.28149
CYP4F2	-7.27573
PIK3C2G	-7.24483
UGT1A6	-7.17945
GLIPR1	-7.17644
CHST1	-7.17502
FBP1	-7.166
PTGIS	-7.13056
ALDH1A3	-7.09274
AKR1D1	-7.09245
SLCO2A1	-6.97669
PLA2G4E	-6.97393
CYP3A5	-6.96428
IP6K3	-6.94009
LCK	-6.93701
ART4	-6.89856
SLC7A7	-6.89799
FLT4	-6.8908
PPM1E	-6.81104
KDR	-6.79766
PTPRC	-6.74952
CYP2A7	-6.74611
GGTLC1	-6.74472
MAP3K5	-6.72868
MIF	-6.69815
PXDN	-6.69058
EPHA4	-6.64624
ACP5	-6.64094
HAL	-6.61789
AADAC	-6.61143
MOGAT2	-6.60666
ME3	-6.60147
CYP26A1	-6.59248
ADCY4	-6.53691
CYP2C9	-6.51299
UGT1A4	-6.49813
P4HA3	-6.47877
PLA2G7	-6.47847
SLC15A1	-6.45609
ACMSD	-6.42117
SYK	-6.37065
EPHB1	-6.35667
ENPP6	-6.34574
TRHDE	-6.34321
VNN3	-6.29678
NUDT11	-6.28264
PFKP	-6.28024
AKR1C3	-6.26753
SLC6A13	-6.26414
DUSP4	-6.26195
UPB1	-6.23487
LPL	-6.23006
CYP3A4	-6.22
GUCY2D	-6.21905
CYP8B1	-6.19724
SLC4A4	-6.16924
RPS6KA6	-6.15949
HPGD	-6.15246
PRKG2	-6.14194
GGT5	-6.14071
FMO3	-6.13499
AXL	-6.10643
SOD2	-6.07998
ACSM5	-6.05339
ANXA3	-6.05112
GALNT15	-6.03768
GFPT2	-6.01296
DCT	-5.986
HEPH	-5.98319
GDA	-5.92901
XYLT1	-5.90121
CDKL2	-5.89814
SLC15A3	-5.89148
CD38	-5.87803
ACSM1	-5.8438
CP	-5.81241
SLC26A7	-5.80913
DUSP13	-5.80797
SLC25A18	-5.76792
TYMP	-5.74062
ACAD11	-5.72836
SLC2A12	-5.70025
PTPRE	-5.69553
CHST9	-5.68134
MAOA	-5.67049
PLCL2	-5.63095
TAT	-5.62088
PLCG2	-5.61285
CYP2S1	-5.60307
GCNT4	-5.58371
NEU4	-5.54664
HSD17B2	-5.51804
SLC52A3	-5.4977
RET	-5.49461
ST6GALNAC1	-5.48777
ADH1C	-5.48075
ENPP7	-5.4769
OXCT2	-5.46614
LDHB	-5.43846
ALPL	-5.43792
DAPK2	-5.42695
PLIN4	-5.37058
MARK1	-5.37001
INMT	-5.36451
MGAT2	-5.34784
ADPRH	-5.32714
KYNU	-5.25865
CES5A	-5.25166
BMX	-5.2349
MKRN3	-5.23163
IRAK3	-5.20223
BBOX1	-5.20111
PLA2G4C	-5.14973
CTSS	-5.14002
VNN2	-5.1215
PIPOX	-5.12112
UBE2E2	-5.10246
FHL2	-5.09864
ST6GALNAC3	-5.08795
SLC5A10	-5.08596
PDE2A	-5.08215
GALNT5	-5.08132
INPP1	-5.06829
RNF144B	-5.06048
AKR7A3	-5.03167
CMAHP	-5.01108
GBA3	-4.99585
PDE4B	-4.9913
STS	-4.98784
MPO	-4.94584
GPX8	-4.92974
PTGES	-4.92216
TGM2	-4.9128
RAG1	-4.91138
CYP2C8	-4.89901
LIPG	-4.86004
SLC25A27	-4.78907
CYP2B6	-4.74332
CYP17A1	-4.74315
KIT	-4.74102
PTPRO	-4.73863
DIO3	-4.73536
UPP1	-4.73454
HPD	-4.70972
DAO	-4.67284
ITPKB	-4.6497
B4GALNT3	-4.64304
USP43	-4.59209
COX7A1	-4.56775
FOSL1	-4.56122
CLTRN	-4.56015
TXK	-4.54615
SCD5	-4.53954
PDZD4	-4.52637
B3GNT8	-4.52357
B4GALNT2	-4.52285
HSD3B7	-4.52182
SLC2A9	-4.49351
ALDH1A2	-4.47624
CYP4A11	-4.41155
PTGS1	-4.40331
CYP7B1	-4.36516
CBLC	-4.30846
PPP2R2C	-4.27029
PTGS2	-4.26322
GPT	-4.25491
CTSE	-4.24117
ACADL	-4.1796
FUT3	-4.17657
RDH16	-4.12286
MYLK3	-4.07885
UPP2	-4.05425
UGT3A1	-4.05161
CA12	-4.03311
CLCF1	-3.99434
PTK6	-3.99393
SLC26A4	-3.99225
ROS1	-3.98016
CYP2C19	-3.97132
ENTPD3	-3.96898
GLS2	-3.96472
NUDT3	-3.96229
ELOVL3	-3.9282
UGT2B17	-3.92661
ADCY5	-3.92365
CYP3A7	-3.91908
PRKCH	-3.90232
ENPP2	-3.88345
HKDC1	-3.88336
TIE1	-3.87579
GLRX	-3.86894
MOXD1	-3.8559
CSF1R	-3.83041
GBE1	-3.80517
NAMPT	-3.76383
SLC8B1	-3.74628
GMPR	-3.74153
CTSB	-3.71665
RIPOR1	-3.69543
UGT1A5	-3.68448
CYP2U1	-3.68267
FTH1	-3.66933
MTMR3	-3.66843
SLC2A6	-3.64429
CYP19A1	-3.63564
AQP9	-3.63431
PLK2	-3.60798
ACSL1	-3.60364
B3GNT7	-3.58294
GCNT3	-3.57946
MAN1C1	-3.5769
SLC4A3	-3.55526
FADS3	-3.53979
SDSL	-3.52897
SAT1	-3.51327
UGP2	-3.511
BMPR1B	-3.48492
GSTA2	-3.47919
CYP1A2	-3.46075
ACHE	-3.43607
ALDOC	-3.4287
MYLK	-3.421
MAPK4	-3.42021
BLVRA	-3.41131
FMO4	-3.4052
PDP1	-3.40447
DGKI	-3.38594
STK38L	-3.37954
AQP3	-3.37613
CA3	-3.35962
HK1	-3.35824
RNF125	-3.34555
MAPK11	-3.34438
CYB5D1	-3.32883
AGXT	-3.31838
GLYAT	-3.2831
PIP5KL1	-3.28106
ST3GAL5	-3.26359
A4GALT	-3.2552
AOAH	-3.25198
PGM2L1	-3.23558
CYP4F22	-3.22709
CA2	-3.21984
FKBP5	-3.21578
CFTR	-3.20589
CYP26B1	-3.20434
DUOX1	-3.14917
PRKAG2	-3.14591
SLC41A2	-3.13494
B4GALT1	-3.13158
SULT1A1	-3.12744
SLC4A5	-3.125
PTPN13	-3.12472
NPC1L1	-3.12123
EPHA10	-3.11743
FMO1	-3.09535
B3GNT3	-3.08186
SERPINA3	-3.08067
SH3RF1	-3.0561
CYLD	-3.05421
UST	-3.02371
PPP1R1A	-3.01064
PARP12	-3.00167
FUT6	-2.98994
SLC35C1	-2.98362
ADCY10	-2.97174
FKBP9P1	-2.95976
CHST7	-2.91578
ST3GAL6	-2.90819
SLC22A1	-2.90682
GPD1	-2.90529
B3GALT4	-2.87582
TNS2	-2.83458
MBOAT1	-2.82042
AGPAT4	-2.81853
CTSH	-2.81823
NPR1	-2.81689
TPK1	-2.79394
FN3K	-2.77833
CAMK1	-2.77445
PAM	-2.75789
PDE6G	-2.74383
P4HA2	-2.74096
SLC16A2	-2.72668
LDHD	-2.71765
DPYSL3	-2.7119
POLD4	-2.70354
EIF4EBP3	-2.7014
SLC51A	-2.70071
GSTP1	-2.68587
CYP4F11	-2.67193
PAPSS2	-2.66179
FAAH2	-2.66126
GCH1	-2.65443
PINK1	-2.65207
INPP4B	-2.64978
ADCY7	-2.64729
AKR1B10	-2.6377
MLKL	-2.63409
CTDSPL	-2.63342
CA8	-2.63113
NDUFA13	-2.60399
DGKG	-2.59975
ASL	-2.59928
RGL1	-2.59928
PHEX	-2.59101
SLC25A12	-2.57968
AMPD3	-2.56998
ABCA8	-2.56231
FAXDC2	-2.56091
LPIN2	-2.5519
ST3GAL1	-2.54749
ETFDH	-2.53524
CDKL1	-2.5308
MIOX	-2.52754
MAPKAPK2	-2.52457
TRIB3	-2.5175
ST6GAL1	-2.50888
CPS1	-2.5065
CES2	-2.50555
HSD17B14	-2.50171
B3GNT5	-2.49096
SLC7A9	-2.48532
PFKFB1	-2.46893
PLPP2	-2.45924
CBR1	-2.45652
UGT1A1	-2.44259
BCHE	-2.43779
NTAN1	-2.43533
CYB5R2	-2.43472
CYP21A2	-2.42174
FDPS	-2.39671
EIF2AK3	-2.38185
ACE	-2.37958
LMTK3	-2.36772
PTS	-2.36216
CYB5R1	-2.35801
MAPK13	-2.35708
ACSM2B	-2.3532
DYRK3	-2.35256
NAGS	-2.34919
FAS	-2.34669
NDUFV2	-2.33126
ELOVL7	-2.32159
GSTM1	-2.32119
MAP2K1	-2.31431
STK31	-2.31363
MAP3K14	-2.31023
BDH2	-2.29647
PTPRJ	-2.27437
FUT1	-2.27396
SLC51B	-2.27355
SLC7A6	-2.27193
SLC25A4	-2.26674
TXNRD1	-2.26066
FES	-2.2579
RIPK4	-2.25687
SLC28A1	-2.25454
ABHD5	-2.25203
B3GAT1	-2.24976
SLC17A4	-2.24922
PTGR1	-2.24599
AKR1B1	-2.24414
BPGM	-2.24334
STUB1	-2.23623
PLOD2	-2.22594
MGST1	-2.22291
NUDT9	-2.22279
MOGAT3	-2.22051
ABCC3	-2.2029
AURKC	-2.19437
JAK3	-2.18319
HTATIP2	-2.16191
SLC27A2	-2.15083
LOXL2	-2.13932
NEURL1	-2.1316
PDGFRB	-2.13035
DAGLB	-2.12218
BCAT2	-2.10654
GALNT4	-2.09741
CYP3A43	-2.09515
DAPK3	-2.09389
NAPRT	-2.09042
SLC20A1	-2.06523
RORA	-2.0632
DDR2	-2.05942
KCNJ11	-2.05655
PLPP1	-2.05454
CYP1B1	-2.05219
PPP1R3B	-2.0462
AGPAT2	-2.04138
SGMS2	-2.03827
SLC3A2	-2.03337
RIOK3	-2.03022
ARG1	-2.01694
NDUFS7	-2.01612
JAK1	-2.0069
ZAP70	-2.00351
PPP2CB	-2.00319
TNK1	-2.00017
MDM2	-1.99951
PLK3	-1.98911
ALDH9A1	-1.98454
TREH	-1.98101
FGGY	-1.9744
TEC	-1.97104
RNF14	-1.9564
ELOVL4	-1.95322
QPCT	-1.95243
SLC27A4	-1.93717
ACSM2A	-1.93157
DUSP10	-1.92266
DGAT2	-1.92177
HACD1	-1.91657
BMP2K	-1.91229
ATP6V1H	-1.90905
BRSK2	-1.90897
NMNAT1	-1.90213
FGFR2	-1.90176
KANSL3	-1.90162
CDK14	-1.90134
AKR1C1	-1.89992
IDS	-1.89488
PMM2	-1.88961
CNDP2	-1.87925
GAD1	-1.87816
AASS	-1.87212
ADCY1	-1.86194
ACAA2	-1.86104
GOT1	-1.85943
ECHDC2	-1.8584
SLC38A1	-1.85548
CYP4F3	-1.85526
NEK1	-1.85098
GSTO2	-1.84928
PNPLA8	-1.84852
ATP8B1	-1.84745
TRIO	-1.84615
PPID	-1.83876
ERN1	-1.83673
PFKM	-1.83103
PPP3CC	-1.82783
TBXAS1	-1.81603
PTK2B	-1.81049
ATP6V0B	-1.80225
CTSO	-1.79944
HAS3	-1.79713
COMTD1	-1.7966
GRHL1	-1.78612
NAA10	-1.78317
HERC4	-1.77638
PLCD3	-1.77437
PNP	-1.76643
ACOT4	-1.76552
MAP3K20	-1.76506
DHRS3	-1.76492
RBP4	-1.7548
USP2	-1.75435
TK2	-1.75296
MSMO1	-1.74552
KAT5	-1.7416
GALNT10	-1.74091
PDK4	-1.73909
CYP4V2	-1.72855
RNF19A	-1.72708
ACO2	-1.72007
GPX1	-1.71857
GPLD1	-1.71684
SLC17A3	-1.71428
PLA2G15	-1.71375
USP4	-1.70875
FUT4	-1.70066
DHRS2	-1.69952
PAK1	-1.69791
SFXN3	-1.69734
GLT8D2	-1.68388
CDKL3	-1.67872
HEXA	-1.67275
GSS	-1.66767
HMOX2	-1.66304
PLIN3	-1.66278
CTSL	-1.6572
COQ6	-1.64573
AMFR	-1.63975
H6PD	-1.62024
AMY2B	-1.61443
RRM2B	-1.61059
TGFBR1	-1.6104
ITPKC	-1.60817
ATP5PO	-1.59705
FTCD	-1.59132
AOC2	-1.58914
UGCG	-1.58499
ST3GAL4	-1.58465
LDLR	-1.58054
MGST3	-1.58027
NEDD4L	-1.57941
PARP14	-1.57797
KAT2B	-1.57613
PLAAT3	-1.5734
ATP6V1D	-1.56432
TUSC3	-1.55958
STK38	-1.55788
SMPD1	-1.55644
CYP4F12	-1.5564
ACOX3	-1.55472
AZIN2	-1.55342
CYP2D6	-1.54468
ECHS1	-1.53853
NME2	-1.52954
UBE2E1	-1.52782
RCL1	-1.52322
FUT2	-1.52201
ACY3	-1.51957
AK1	-1.51868
FKBP1B	-1.51031
PCMT1	-1.50863
ACSS2	-1.50268
USP9X	-1.49657
NHLRC1	-1.49468
PFKFB2	-1.49393
ATP6V1B2	-1.49061
SLC12A4	-1.48915
RNF130	-1.48697
SLC37A1	-1.48661
EPHA2	-1.47667
PLIN2	-1.47577
ZNRD1	-1.47167
SLC46A1	-1.47157
FYN	-1.46958
SLC38A2	-1.46751
SLC15A4	-1.46547
SLC9A1	-1.46506
LPIN1	-1.46402
ABCA4	-1.45674
IDH3A	-1.45289
ADI1	-1.44705
SMURF1	-1.44204
GLB1L	-1.44041
GSTM2	-1.43129
PPA1	-1.42982
MAP2K3	-1.42645
NT5C2	-1.42448
USP35	-1.42313
GSTA1	-1.4218
FABP3	-1.41898
AAK1	-1.41673
ACACB	-1.41283
ALAS1	-1.41241
ASS1	-1.40944
DUSP3	-1.40763
AOX1	-1.40273
CBLB	-1.39952
DEGS2	-1.39696
HELZ2	-1.3941
LPCAT3	-1.38943
KALRN	-1.38897
AOC3	-1.38661
SETD7	-1.3837
LSS	-1.38151
CBS	-1.37847
PARP9	-1.37506
CERS6	-1.37037
SLC22A5	-1.36422
SLC9A7	-1.36085
ABCC11	-1.3596
CMAS	-1.35703
SULT1B1	-1.35405
DCTD	-1.35337
PGM3	-1.3505
AKT3	-1.34863
JAK2	-1.34834
TRIM5	-1.34729
RNF103	-1.33732
AQP7	-1.33494
PPIB	-1.33244
ACOX1	-1.3303
RPS6KA1	-1.32941
MGAT4B	-1.32395
PJA1	-1.31924
MUL1	-1.31097
COMT	-1.29764
DPYSL2	-1.29619
PYGB	-1.29537
EXT1	-1.29283
PPP2R3A	-1.29021
STK17A	-1.28992
RCHY1	-1.28774
DUSP8	-1.28234
NMT2	-1.27976
HSD17B12	-1.27962
CARS1	-1.27813
CTSZ	-1.27276
FUCA2	-1.27177
SLC16A3	-1.26954
LPIN3	-1.26022
ACSM3	-1.25799
HERC3	-1.25745
MARCHF2	-1.25709
USP38	-1.25502
APOC3	-1.25102
FKBP14	-1.24958
PIM3	-1.24793
RNF19B	-1.24668
GPAT4	-1.23894
STK19	-1.22762
SARS2	-1.22432
DGKA	-1.22259
INSR	-1.2219
PLD1	-1.21912
ATP6V1E1	-1.21847
PIGB	-1.21437
RDH13	-1.21391
SLC20A2	-1.21171
PIM1	-1.20722
ATP6V1C1	-1.19939
USP47	-1.19192
PMVK	-1.19133
KCNJ8	-1.18883
NPAS2	-1.18865
PGK1	-1.18154
ETFA	-1.18093
USP3	-1.1797
TNFRSF21	-1.17338
PRDX1	-1.16767
IKBKE	-1.16126
RNF180	-1.15221
SLCO1B1	-1.15213
ACADS	-1.15046
UHMK1	-1.14984
FRK	-1.14904
TRDMT1	-1.14864
BMP1	-1.14803
F13B	-1.14083
SLC25A22	-1.1403
ACO1	-1.13644
PHLPP2	-1.13514
EPHA1	-1.13432
GNPNAT1	-1.13214
UBA7	-1.13182
SIRT6	-1.13059
GM2A	-1.12769
PPP2R2A	-1.12459
STK39	-1.12426
DUSP23	-1.1233
HGD	-1.11734
ACVR1C	-1.11651
SGPP1	-1.11474
GUK1	-1.11423
STK24	-1.10722
SLC7A2	-1.10677
HSD17B10	-1.10067
SLC25A20	-1.10017
AHCYL1	-1.09984
AGL	-1.09971
PIK3CB	-1.09834
DDR1	-1.09682
EGFR	-1.09265
SLC25A19	-1.09207
DUSP1	-1.09055
SUCLG1	-1.08944
DERA	-1.08842
PPP1CB	-1.08571
RNF40	-1.08495
PTPN21	-1.08145
YARS1	-1.07953
NSDHL	-1.07744
MCCC1	-1.07622
GALC	-1.07488
DUSP14	-1.07361
RNF115	-1.06936
VRK3	-1.06483
ETNPPL	-1.06284
ADH4	-1.05981
HEXB	-1.05966
PAFAH2	-1.05872
CERS2	-1.05686
SIAH1	-1.05613
TPST1	-1.05494
ATP5ME	-1.05443
QPRT	-1.05205
LYN	-1.04918
ALDH1A1	-1.0482
TARS1	-1.04698
RTCA	-1.0448
NDUFS4	-1.04444
CEPT1	-1.03342
SGMS1	-1.03103
CPT1A	-1.02628
AKR1C4	-1.02536
TPMT	-1.01731
SUCLG2	-1.01701
MLYCD	-1.01658
NEDD4	-1.01047
CTSD	-1.00967
UBE2D4	-1.00908
PNPLA2	-1.00732
GNS	-1.0065
SLC26A6	1.01915
MT-ND2	1.01923
HACD3	1.0195
SIRT5	1.0203
EYA3	1.02424
MYLIP	1.02645
ZNRF1	1.02719
PPIH	1.03196
SYVN1	1.03272
POLR2A	1.03961
UGGT2	1.04041
ABCD3	1.04125
STT3B	1.04436
TARS3	1.04868
PLA2G12B	1.04967
ADH1B	1.05194
RBBP6	1.05632
MT-CO2	1.06204
SLC43A1	1.06274
UGT2B7	1.06508
HLTF	1.06616
GCDH	1.06795
AGK	1.06857
PEMT	1.06899
DPH5	1.06907
AHCY	1.06943
UCKL1	1.07197
KMT2B	1.07652
TARS2	1.07915
HSD11B1L	1.07959
XPO7	1.08014
UBE2O	1.0848
ALDH18A1	1.09921
BCKDHB	1.09951
JMJD7-PLA2G4B	1.10161
SUOX	1.10361
DTYMK	1.10826
ABCA1	1.11046
SLC2A14	1.11126
CDC14B	1.11281
DIO1	1.11379
PARS2	1.1207
GLS	1.12081
NEK8	1.12146
CPOX	1.12302
CTDSP1	1.12407
DPM3	1.12509
PTPN18	1.12656
SLC2A3	1.13319
KMT2D	1.13697
DZIP3	1.13735
AMACR	1.13839
PHYH	1.14301
LOX	1.146
SLC2A13	1.14674
SLC24A1	1.14986
SETDB1	1.15295
SARDH	1.15343
PHKA2	1.15411
UCK1	1.15523
POLE3	1.15616
LBR	1.15714
CAD	1.15755
PPP1CC	1.15797
MACROD2	1.15918
PPIL6	1.1604
SLC26A11	1.16215
NEK3	1.16223
MT-ND4	1.16477
MAPK7	1.16499
NT5M	1.16605
ALG10	1.16739
PTPRG	1.17037
SIN3A	1.17071
PRDX2	1.17191
DMGDH	1.17295
MT-CO1	1.17601
TUT4	1.17777
PRKDC	1.17837
RAD9A	1.18076
CAT	1.18932
CS	1.19091
IMPA2	1.1938
UBR3	1.19387
PIGQ	1.19674
GCSH	1.19703
PPM1D	1.20111
TRIM33	1.20188
SLC27A1	1.20221
ALDH6A1	1.20433
IDH2	1.20738
PEX11A	1.20822
CLK2	1.21287
B3GALT6	1.2149
CREBBP	1.2159
ALB	1.21649
PPIG	1.21682
ITPKA	1.21923
PPAT	1.22023
SAP130	1.22771
RPS6KA3	1.22984
EHMT2	1.23566
SEC11C	1.24783
ACOT11	1.25101
PMM1	1.25226
FKBP11	1.25374
PLCH1	1.25529
PLCD1	1.26592
CTDSP2	1.26654
MCEE	1.27061
PHGDH	1.27565
ACP6	1.27677
XYLB	1.27696
PSAT1	1.27761
SPHK2	1.28651
L2HGDH	1.29421
SHPK	1.30875
TPI1P2	1.30962
SETDB2	1.30969
B4GALT6	1.31405
TECR	1.31479
PLD2	1.31562
USP9Y	1.32315
UBR7	1.325
MARCHF9	1.33702
DDC	1.3393
SLC25A6	1.34193
ADH5	1.34216
KAT2A	1.34269
RFWD3	1.34523
RNF31	1.34961
CHST14	1.35002
PPIL2	1.35093
MOK	1.35389
BCAT1	1.35674
CTDSPL2	1.35678
HSD17B1	1.35925
MAP3K1	1.36269
MT-ND5	1.36335
APOC1	1.36377
HS2ST1	1.37919
PGP	1.38299
DOT1L	1.38672
PIK3R3	1.39249
MT-ND1	1.40357
PIM2	1.40591
AGMAT	1.40806
CERS4	1.40861
ACAD10	1.40996
GALE	1.41152
WEE1	1.41171
PCBD1	1.41362
STK26	1.4148
PDF	1.42101
PDE7A	1.42642
PLCG1	1.43039
ALDH7A1	1.4436
IMPDH2	1.44821
ABCC4	1.44833
CYP27A1	1.44848
SLC6A9	1.44998
GMPS	1.45001
GLT8D1	1.45026
SREBF1	1.45036
NCOR2	1.45979
PAK4	1.46286
RRM1	1.46293
HAT1	1.46688
HACE1	1.47014
MCCC2	1.4775
SH3RF2	1.47918
BMPR1A	1.48186
CKMT2	1.48804
POLD3	1.49826
LCLAT1	1.50312
SETD1A	1.50534
OBSL1	1.50738
SPHK1	1.51355
NME4	1.52004
SLC25A13	1.52647
DCXR	1.52779
GPAT3	1.52891
SLC19A1	1.53748
SBK1	1.53975
SIRT3	1.54363
HAAO	1.55149
SLC5A6	1.55702
DCK	1.56055
PAFAH1B3	1.56065
PAN2	1.56406
GPAM	1.56481
MTTP	1.575
EPHB4	1.58483
CYP2E1	1.59154
PANK1	1.59307
PDE3A	1.5973
CDK6	1.60097
USP11	1.603
PIGU	1.60864
SLC5A11	1.6165
ENPP3	1.63367
ACVR2B	1.63501
STK36	1.63582
NT5DC3	1.63731
DUSP19	1.63889
ENTPD5	1.64054
DNMT3A	1.64324
GATM	1.65375
GCNT1	1.66414
PRKAR1B	1.66755
AGPAT5	1.67668
PXYLP1	1.68089
ATP5MC2	1.68147
PFAS	1.68148
CYP27B1	1.68725
PIGM	1.6884
PPIL3	1.68857
SLC47A1	1.6957
CSGALNACT1	1.7041
USP21	1.71341
ELOVL2	1.7164
SLC13A3	1.72063
CDKL5	1.72207
PARP16	1.7242
SERPINA1	1.73388
THNSL1	1.74689
PAPSS1	1.75818
WWOX	1.75878
GALM	1.75953
CHEK2	1.76302
SUV39H2	1.76667
ASNS	1.77658
ATP2B1	1.78133
MTR	1.78357
SLC2A1	1.78943
GCAT	1.79666
ERBB3	1.79955
LIPT2	1.82203
RNF5	1.82316
C1GALT1	1.82343
HEXD	1.8301
UBE2T	1.83064
PGAP1	1.83111
CILK1	1.83228
PRPS2	1.83271
WNK2	1.83525
WNK4	1.84916
CTSC	1.86619
USP1	1.87194
HS3ST3B1	1.87374
FUT8	1.87536
DAGLA	1.87968
POLA2	1.88282
PFKFB4	1.90469
SUV39H1	1.91649
GPCPD1	1.93132
PLCB1	1.93707
SCARF2	1.95641
PARP6	1.95879
SLC6A6	1.97072
MASTL	1.98895
KMT5C	2.00188
APOE	2.00751
POLE	2.00972
DNMT3B	2.01722
MAPK12	2.04438
BRSK1	2.04646
GAMT	2.05563
CHSY1	2.05728
ARSB	2.05952
ACSL4	2.0619
DYRK1B	2.06423
DGKB	2.07752
LRP2	2.09122
CEL	2.09179
GALNT7	2.09257
PASK	2.09389
CHST13	2.09566
B4GAT1	2.12143
SPTLC3	2.12754
ACADSB	2.14455
APOA1	2.14688
SLC23A2	2.15458
NMNAT3	2.15527
ART5	2.16158
FKBP7	2.16835
ACSS3	2.17635
POLD1	2.17883
MTMR7	2.1846
DNMT1	2.18461
ATP2B4	2.18991
BDH1	2.19919
NSD2	2.20742
EPHX2	2.20976
PPT2	2.21552
SLC26A1	2.22492
PRAG1	2.22953
APOA2	2.23498
PDIA4	2.24504
UBE2QL1	2.26383
SLC12A2	2.2714
VRK1	2.27525
SCD	2.28602
CHST10	2.29798
HAGHL	2.30167
IGF1R	2.30398
CDC7	2.30595
LIPE	2.32263
SH3RF3	2.33025
PRKX	2.35658
CHEK1	2.36556
NT5E	2.36982
MINPP1	2.38846
POLA1	2.39079
PDXP	2.39325
DUSP7	2.39962
SLC1A5	2.40557
RFC5	2.42745
HS6ST1	2.44634
FABP1	2.4478
INPP5D	2.45061
DHFR	2.45107
GLYCTK	2.45692
PECR	2.45966
ABCG5	2.46153
SLC7A11	2.48075
PAH	2.48082
CRLS1	2.48128
MID1	2.4815
AMT	2.50024
ABCA3	2.50149
PRODH2	2.51411
PDK1	2.51879
SLC1A4	2.52418
LRTOMT	2.54236
MYLK4	2.5481
PGLYRP2	2.55706
CHDH	2.55713
FGFR3	2.55737
SLCO3A1	2.56028
PDE8B	2.56428
MAP3K12	2.57978
SLC29A2	2.60663
POLE2	2.60701
SLC47A2	2.62591
ISYNA1	2.63539
NUDT4	2.63719
DUT	2.63754
CA5A	2.64566
GUCY2C	2.66461
KHK	2.69397
ABCC1	2.69834
PAICS	2.71232
MTHFD2	2.71668
ATP10A	2.71888
MERTK	2.73154
SLC16A10	2.74632
DSTYK	2.75401
AMN	2.75614
PKLR	2.77088
ASAH2	2.77228
GRK3	2.77627
INPP5J	2.79029
ROR1	2.79838
ALDH3A1	2.80374
DPYS	2.80666
PRKCQ	2.82971
ABCG8	2.84738
SLC9A2	2.85604
PDE4D	2.87386
PLG	2.87418
EPHX1	2.87658
BARD1	2.90624
EPHB3	2.92067
HSPG2	2.92283
GC	2.92421
CKB	2.93526
OAT	2.93596
PRKY	2.97173
PLCD4	2.97503
G6PD	2.97581
TK1	2.99487
ATP2B2	3.01018
UBE2S	3.01789
HSD11B2	3.02503
CDO1	3.02509
ALG1L2	3.03194
MELK	3.0718
TM7SF2	3.09615
EZH2	3.14426
FMO5	3.14946
CDC25C	3.15308
SLC22A7	3.17551
ATP8B2	3.18077
AGT	3.18245
PPP2R3B	3.19114
PDGFRA	3.214
CHST6	3.24237
CHSY3	3.27353
PRKAA2	3.27881
PTP4A1	3.27903
FAR2	3.28455
GSTA4	3.29158
MAK	3.30118
NT5C1B	3.30709
NEURL1B	3.31621
GLUD2	3.31692
MAP2K6	3.32067
SLC9A3	3.32933
FABP5	3.36943
PDIA2	3.38114
ST8SIA1	3.44201
UCP2	3.44586
EPHB2	3.46317
B4GALNT4	3.46565
AURKA	3.47002
ENTPD2	3.52685
NQO1	3.52842
GAL3ST1	3.55085
PYCR1	3.55568
OXCT1	3.55765
SLC38A3	3.57486
SLC6A4	3.57658
PIK3C2B	3.5955
RNF144A	3.5962
SLC27A5	3.60582
ATP1B2	3.65417
ST6GALNAC5	3.6658
ENTPD1	3.67878
COLGALT2	3.68261
SLC22A9	3.69189
PRKN	3.69446
USP6	3.70361
SLC34A1	3.70414
SLC2A4	3.7127
SULT4A1	3.71655
CDKN3	3.74268
SLC41A1	3.74378
TRPM6	3.7448
HMGCS2	3.79234
GLUL	3.81853
PTPRS	3.82999
CDC25A	3.85427
GPX2	3.86029
DCLK2	3.87353
PTPN14	3.87806
PKMYT1	3.94175
G6PC	3.96067
ALLC	3.97563
FGFR4	4.00298
OTC	4.03375
B3GAT2	4.0406
MT-ND6	4.07593
PRRT2	4.08665
EXTL1	4.13506
FGFR1	4.21737
LDHAL6A	4.22311
CERS1	4.25521
HUNK	4.27916
GLUD1	4.30363
SLC6A1	4.33006
ATP8A1	4.43486
PTP4A3	4.45546
PLK4	4.50004
SLCO4A1	4.51581
GPX5	4.52873
CA9	4.55013
UGT2B10	4.55246
SULT1E1	4.66901
ATP1A4	4.76543
ADH6	4.81005
MARCHF1	4.92697
STK33	4.94179
CKMT1B	5.00292
PRKD1	5.02714
L1CAM	5.05282
HAS2	5.06165
CTSV	5.08744
FRMPD2	5.12847
PLIN1	5.1392
CIT	5.15117
PNCK	5.19146
SLC6A7	5.20722
SLC17A2	5.21134
HK2	5.2516
NEK2	5.29793
BUB1B	5.3223
TTK	5.34872
UGT2B11	5.37469
TSSK4	5.48803
PLPPR4	5.54098
HS3ST4	5.58602
SLC29A4	5.66439
DNMT3L	5.67668
BUB1	5.68854
SLCO1A2	5.78046
POLQ	5.888
FKBP10	5.95809
MAP3K15	6.05213
CA14	6.05321
SLC18A2	6.06785
SLC34A3	6.0719
TTN	6.13893
CAMK2A	6.16903
ART3	6.22192
DUSP9	6.58535
PBK	6.58625
SLC22A11	6.73254
RBP2	6.7555
PLPPR5	6.81403
UHRF1	6.83165
UBE2C	6.85953
PLK1	6.89962
GALNT13	6.93914
MGAT4C	7.06717
RHBG	7.1198
DBH	7.1264
PCYT1B	7.41823
RRM2	7.42342
PPP2R2B	7.55495
CD36	7.55845
CDK1	7.74611
ADH1A	7.80472
PTK7	7.92473
ALOX12	8.27711
HS6ST2	8.32283
TICRR	8.43708
FABP2	8.43901
REG3A	8.60689
AURKB	8.68254
PDE6B	8.8637
B3GALT1	9.17362
SLC12A1	9.43353
DPEP1	9.48636
CYP7A1	9.60799
SLC7A10	10.9881
SLC6A11	12.2245

## Sheet: HB-295
Gene id	logFC
VNN1	-14.9814
HSD11B1	-14.6931
HYI	-13.8341
CDA	-13.302
HAO2	-13.0915
HPGD	-12.8328
SRD5A2	-12.4368
ABCC9	-12.3035
ACADL	-12.2995
CYP2C18	-12.255
CYP2B6	-11.8417
MGLL	-11.7726
NNMT	-11.7595
SDS	-11.7401
DUSP23	-11.5956
UGT1A4	-11.2113
VNN3	-11.103
UGT1A7	-11.0645
CAMK2B	-11.0194
UGT1A9	-11.0094
CYP2A6	-10.8673
IRAK3	-10.7658
ASPG	-10.6883
ABCB11	-10.4835
CYP4F22	-10.1609
SLC6A20	-10.0722
ALDOB	-9.99656
UGT1A6	-9.98941
ASPA	-9.93787
FADS6	-9.65598
UGT1A1	-9.41129
GSTA5	-9.30146
FMO3	-9.22751
CBR3	-9.13514
PTPRC	-9.13465
TDO2	-9.03253
GSTM1	-9.01379
ILK	-8.90954
CYP1A2	-8.60499
RPS6KA6	-8.60171
CYP3A4	-8.51183
KDR	-8.43816
CHST4	-8.38588
VNN2	-8.35784
ABCA8	-8.35418
ANKRD1	-8.33794
AADAC	-8.28533
EPHB6	-8.26695
KMO	-8.25605
CNDP1	-8.25481
CD38	-8.23556
PDE7B	-8.23541
AKR1B10	-8.20908
BAAT	-8.19629
BBOX1	-8.18819
TXK	-8.12757
MGAM	-8.10798
GYS2	-8.06703
CHST2	-8.01152
ACE2	-7.97615
CYP11A1	-7.96058
GDA	-7.94065
PLIN4	-7.9338
LPL	-7.90505
RET	-7.83882
TAT	-7.83462
LRAT	-7.76259
CES5A	-7.7355
RHCG	-7.68855
ANGPTL4	-7.66221
PDE1C	-7.6579
AKR1B15	-7.60026
ART4	-7.57458
PTRH1	-7.52056
USP9Y	-7.49696
BLK	-7.40707
PLCL2	-7.35041
SOD2	-7.31814
MPO	-7.27756
OXCT2	-7.16897
GATM	-7.15647
UGT1A5	-7.09817
ALDH1A3	-7.09274
LRRK2	-6.9878
CYP2C9	-6.973
RPS6KA2	-6.94669
ALOX15B	-6.9233
UGT2B15	-6.91926
FLT4	-6.8908
ACMSD	-6.87182
USP43	-6.78159
KCNJ8	-6.77938
CYP2A7	-6.74611
DUSP5	-6.7251
AKR1C8P	-6.67385
TYMP	-6.66952
GLIPR1	-6.6479
CYBRD1	-6.54254
P4HA3	-6.47877
FBP1	-6.46844
MIF	-6.45406
UGT2B17	-6.41865
SLC10A1	-6.35404
SLC26A4	-6.35236
DHRS9	-6.29133
PPM1E	-6.25952
GUCY1B1	-6.22187
LDHC	-6.21443
MAOA	-6.20772
CYP2C8	-6.15695
GFPT2	-6.15512
PRKG2	-6.14194
PLCG2	-6.11426
OLAH	-6.10406
NAT2	-6.02893
SLC3A1	-5.99471
FHL2	-5.9655
PLA2G4C	-5.93576
TPK1	-5.89708
GUCY1B2	-5.8951
KYNU	-5.87976
UBE2E2	-5.8675
RNF125	-5.81657
SLC26A7	-5.80913
AQP9	-5.7551
CYP1B1	-5.7438
PIK3C2G	-5.69381
LDHB	-5.634
ACAD11	-5.59356
MGAT2	-5.58791
SLC22A1	-5.46463
HPD	-5.44371
UGT1A3	-5.42829
NAPRT	-5.39112
CYP2C19	-5.33585
SLC25A18	-5.32505
MAP3K5	-5.30585
INPP1	-5.29915
PIK3R5	-5.21533
AKR7A3	-5.15301
CYP7B1	-5.12489
SLC41A2	-5.11092
HAO1	-5.09059
SLC1A7	-5.08801
RNF180	-5.08787
UPB1	-5.0785
GALC	-5.07239
UPP2	-5.0619
GUCY1A1	-5.05412
SLC15A1	-5.04627
SLC15A3	-5.03095
CMAHP	-5.02414
HSD17B6	-4.98273
GGTLC1	-4.95689
UPP1	-4.93145
FOSL1	-4.92281
CPS1	-4.90942
PTGR1	-4.88931
TGM2	-4.88037
CYP3A5	-4.86264
ELOVL3	-4.85835
CYP4A11	-4.80227
ALPI	-4.75535
ADH1C	-4.74795
GLYAT	-4.71982
BCHE	-4.69462
NAMPT	-4.64604
PDE2A	-4.62701
CES1	-4.62109
PTK6	-4.6121
FTH1	-4.54942
HAL	-4.54275
CDC42BPA	-4.53083
CYP3A43	-4.5233
B4GALNT2	-4.52285
HSD3B1	-4.4134
GLRX	-4.39662
NOS2	-4.38204
AKR1C2	-4.3579
RNF144B	-4.34333
ACSM1	-4.31367
HTATIP2	-4.24781
GPT	-4.23701
SLC8B1	-4.23196
RIPK3	-4.21795
GBE1	-4.21128
SDSL	-4.1941
ACP5	-4.18645
AKR1D1	-4.17959
ACOT4	-4.17694
PRKY	-4.17181
FES	-4.15771
SLC17A4	-4.132
FKBP5	-4.13012
PARP15	-4.12817
MGST1	-4.10476
PFKP	-4.0951
STS	-4.09148
CA2	-4.01281
SLCO1B1	-4.01142
CTSS	-4.01041
CLTRN	-3.99142
ADCY4	-3.97478
GLS2	-3.97442
ALDH1L2	-3.9702
SLC38A1	-3.94105
ABCC3	-3.92656
HKDC1	-3.91867
TXNRD1	-3.89441
XDH	-3.8936
TEK	-3.87917
CYP8B1	-3.86318
NAGS	-3.85358
NUDT3	-3.84057
CP	-3.80095
CYP2J2	-3.79887
ACSM5	-3.79322
ACVRL1	-3.79071
PAPSS2	-3.78063
COX7A1	-3.72415
G0S2	-3.69507
FADS3	-3.68801
LYN	-3.6864
AGPAT2	-3.68336
PIPOX	-3.6773
UGT2A3	-3.67727
CBR1	-3.67491
CDKL1	-3.65464
UGP2	-3.61562
PLK2	-3.59859
HSD3B7	-3.58728
TEC	-3.58125
STK31	-3.4993
PDE4B	-3.49927
AKR1C4	-3.47736
PPP2R2C	-3.47406
GPAT3	-3.45324
SLC17A3	-3.44111
SLC25A12	-3.44037
ABCB1	-3.42214
PARP8	-3.41962
FAR1	-3.37662
ADCY10	-3.37654
PINK1	-3.34919
SLC27A2	-3.33127
PARP12	-3.29239
CYLD	-3.28739
MLKL	-3.27127
DAPK2	-3.26905
TUSC3	-3.25851
CHST7	-3.25423
PRKAG2	-3.24203
SLC35C1	-3.24113
CA12	-3.23505
AQP3	-3.17546
MAPK11	-3.16847
CDK14	-3.1645
FUT3	-3.15813
CYB5D1	-3.14715
AQP1	-3.13145
AOC2	-3.11865
PDK4	-3.10542
BHMT2	-3.1049
SLC28A1	-3.09819
SLC38A4	-3.08644
PTGS2	-3.0794
MTMR3	-3.0673
SULT1B1	-3.05994
ACHE	-3.04003
LDHD	-3.03313
A4GALT	-3.01683
GCH1	-3.00734
BLVRB	-2.99497
DAO	-2.99336
PNP	-2.96775
SLC2A6	-2.96584
ABHD5	-2.95641
RENBP	-2.94964
MYLK	-2.91415
FMO1	-2.90053
CTSB	-2.89465
ALDH1A1	-2.89227
RIPOR1	-2.88937
SAT1	-2.87434
ETFDH	-2.85566
FLT1	-2.85354
RAG1	-2.84726
POLD4	-2.84277
LPIN2	-2.84165
CYP21A2	-2.83352
LIPG	-2.81657
AKR1B1	-2.80613
ST3GAL4	-2.80421
PPP2R3A	-2.80094
MAP3K14	-2.79363
GCNT4	-2.78981
AOX1	-2.7821
ASL	-2.77015
CYP3A7	-2.73411
ALAS1	-2.73338
IP6K3	-2.72893
ADPRH	-2.72861
PNPLA7	-2.72795
CAMK1	-2.71413
MAP2K1	-2.70227
GOT1	-2.6951
HACD1	-2.68437
TPST2	-2.6773
SLC1A1	-2.64896
KAT2B	-2.64099
CYP1A1	-2.63549
BMP2K	-2.63165
ACVR1C	-2.63152
ASS1	-2.62966
CTSO	-2.59048
MOGAT2	-2.58158
ADCY5	-2.58143
B4GALT1	-2.57158
DYRK3	-2.56662
STK32C	-2.54544
PTS	-2.52201
CPT1A	-2.51917
CYP26B1	-2.51507
ALDH1L1	-2.48921
SLC27A4	-2.48709
JAK1	-2.47576
SLC7A2	-2.47338
STUB1	-2.45932
MST1R	-2.44898
ACAA2	-2.44813
COQ6	-2.44558
DUSP1	-2.44538
NEURL1	-2.44537
MBOAT1	-2.44308
TPMT	-2.436
ABCG2	-2.42064
CLCF1	-2.41901
IDH3A	-2.41786
ACSL1	-2.41375
SERPINA3	-2.40852
GSTA2	-2.40793
EIF4EBP3	-2.39332
TIE1	-2.38819
ETNPPL	-2.38503
GALK2	-2.38276
PPP2CB	-2.38173
PCK1	-2.38018
RDH16	-2.37658
PTPRD	-2.37547
CTSL	-2.36304
GMPR	-2.362
DUOX2	-2.31649
HERC4	-2.31018
PLPP1	-2.30808
PAM	-2.30773
AMY2B	-2.30017
GALNT15	-2.28823
NMT2	-2.28792
NAA10	-2.28665
FMO4	-2.28314
CNDP2	-2.27316
NTAN1	-2.26769
DUSP2	-2.25724
HSD17B2	-2.25603
AKR1C3	-2.24539
CYP2D6	-2.22808
MCCC1	-2.22494
GGT1	-2.2189
SGK2	-2.21344
PIP5KL1	-2.21311
PTGIS	-2.20291
CBS	-2.19968
ATP6V1H	-2.19955
PPP1R3C	-2.19906
CES2	-2.18708
ACAT1	-2.17691
HECW2	-2.16539
SLC4A5	-2.16199
ERN1	-2.16012
ETFA	-2.15593
NUDT9	-2.14756
RIOK3	-2.13518
HERC3	-2.12961
BPGM	-2.12681
PRDX1	-2.12592
GCLM	-2.10272
PTPRJ	-2.10007
SLC51B	-2.09649
LPCAT3	-2.08051
IDS	-2.0786
SDR42E1	-2.07516
SETD7	-2.06704
PPP3CC	-2.06386
ACOT12	-2.06029
ME3	-2.05781
NDUFB3	-2.057
DAGLB	-2.05274
ACO2	-2.04621
RRM2B	-2.03818
PXDN	-2.02544
FAS	-2.02294
SLC7A7	-2.02254
TAOK3	-2.01355
CYB5R1	-2.012
NMNAT1	-2.012
PARP9	-2.00412
PCMT1	-2.00139
ATP8B1	-1.97618
DAPK3	-1.97158
PNPLA8	-1.96629
ATP6V1D	-1.96522
GPX1	-1.95951
DUSP10	-1.95921
RCL1	-1.95897
SLC7A9	-1.94576
ALDH1B1	-1.94384
CYP39A1	-1.94159
MARCHF3	-1.93687
AURKC	-1.93653
PMVK	-1.93402
ACOX3	-1.93354
MAP3K20	-1.93343
GSTO1	-1.9303
ST3GAL1	-1.91924
IRAK2	-1.91886
NDUFA13	-1.90685
PPA1	-1.89903
FKBP4	-1.89651
SLC7A6	-1.88736
SULT2A1	-1.88719
USP15	-1.87417
FAH	-1.86261
PLPP2	-1.85627
FDPS	-1.85278
SGMS2	-1.8458
ARG1	-1.84417
SCP2	-1.83641
RNF14	-1.83557
NAPSA	-1.82945
B4GALNT1	-1.82625
UGCG	-1.82209
PDP1	-1.82136
SLC29A3	-1.81915
ATP5PO	-1.81546
SLC3A2	-1.81474
SH3RF1	-1.81008
MTMR6	-1.79954
PHEX	-1.78615
POLK	-1.77355
HMOX2	-1.77287
SLC25A15	-1.76672
UGT2B7	-1.76652
ACO1	-1.7665
PTPRE	-1.76336
PTPRB	-1.76286
ATP6V0B	-1.76156
ALDH9A1	-1.76116
PLAAT3	-1.75738
PFKFB3	-1.75442
RNF115	-1.75323
EIF2AK3	-1.7487
AQP4	-1.74782
AMFR	-1.74391
RNF103	-1.74034
SLC25A20	-1.73776
ST6GALNAC4	-1.72855
PLB1	-1.72748
ANXA3	-1.72311
ETNK2	-1.7222
ATP2B4	-1.71857
EGFR	-1.71819
RNF217	-1.71612
RPS6KA4	-1.71226
ADI1	-1.70965
ATP5ME	-1.70695
PRODH	-1.70582
COQ3	-1.70105
ATP6V1C1	-1.70063
RNF19B	-1.68906
TK2	-1.6885
MPC2	-1.67472
DERA	-1.67168
PHLPP2	-1.6584
MAT1A	-1.65552
PLOD2	-1.65333
ENPP7	-1.64431
CMAS	-1.64337
VRK2	-1.64039
MAP2K3	-1.63805
RNF19A	-1.6372
HSD17B10	-1.63265
SUCLG1	-1.63244
MGAT4B	-1.63221
DLD	-1.62562
ME1	-1.62102
NDUFS7	-1.61622
STK38	-1.61079
PTPN3	-1.60277
CMPK2	-1.59898
SPR	-1.59242
TGFBR1	-1.59196
COMTD1	-1.59078
MDM2	-1.58789
SLC22A5	-1.58307
WNK3	-1.57369
NDUFA9	-1.57103
USP12	-1.56971
NPR1	-1.5696
SLC17A1	-1.56686
TRIM5	-1.56583
SMPD1	-1.56188
DGKA	-1.56178
CTSZ	-1.56172
SLC25A4	-1.55881
ACOX1	-1.55798
HIBCH	-1.55292
STK17A	-1.55287
RBKS	-1.55236
RDH13	-1.55128
NDUFV2	-1.54707
SLC16A2	-1.54683
FRK	-1.54606
PTK2B	-1.54565
ACADS	-1.54456
POLR3G	-1.5414
MMAA	-1.53934
SLC20A1	-1.53911
DECR1	-1.5382
TRIO	-1.53339
SHMT1	-1.53052
CERS2	-1.53026
RTCA	-1.52528
AKT3	-1.52263
B3GNT5	-1.52098
AAK1	-1.51995
RBP4	-1.51296
CTH	-1.51169
STK38L	-1.51021
CPT2	-1.5048
NEDD4L	-1.5038
PLA2G15	-1.50309
PPP3R1	-1.50267
PARP10	-1.50029
GCNT2	-1.49255
UHMK1	-1.49137
TFRC	-1.48676
TUT7	-1.48428
NEK1	-1.48399
SLC37A1	-1.48242
PPP1R1A	-1.4809
ST3GAL6	-1.47749
MYCBP2	-1.47727
PPM1B	-1.47659
DGKH	-1.47562
FGGY	-1.47545
PGM2L1	-1.47241
IRAK1	-1.47011
CTPS1	-1.46842
INSR	-1.46378
NDUFB2	-1.46273
CDKL3	-1.46059
SLC6A13	-1.46033
NEDD4	-1.45845
AK1	-1.45124
PIM1	-1.44587
TBK1	-1.44393
FUT4	-1.44356
HADHA	-1.44121
SDC1	-1.43871
RORA	-1.43803
PIM3	-1.43522
ATR	-1.43278
KANSL3	-1.43109
FH	-1.43089
PGK1	-1.4279
CEPT1	-1.41942
ITPKC	-1.41673
PGM2	-1.41579
ADA	-1.41043
CARS2	-1.40822
SLC25A22	-1.40495
NDUFS2	-1.40217
ATP6V1E1	-1.40159
NMRK1	-1.39909
NEK11	-1.39882
PAFAH2	-1.39799
CARS1	-1.39725
UBE2E1	-1.3961
USP4	-1.39488
USP38	-1.39332
CHI3L1	-1.38845
MARCHF2	-1.38741
DMGDH	-1.38552
COX4I1	-1.38483
SLC38A2	-1.38452
STK24	-1.3841
UBE2D4	-1.38354
PHYKPL	-1.37426
HARS2	-1.37276
SLC15A4	-1.37215
DUSP18	-1.37031
PCCA	-1.3678
GPD1	-1.36731
NLN	-1.36696
FUT6	-1.3656
SGMS1	-1.36329
PPID	-1.36092
DUSP8	-1.35674
ACAA1	-1.34618
USP31	-1.3461
ELOVL1	-1.34308
USP47	-1.34287
GNPNAT1	-1.34175
ATP5F1B	-1.33552
HACL1	-1.33294
PDHA1	-1.33068
PFKFB1	-1.33045
CYP4F11	-1.32826
PEPD	-1.32807
UGDH	-1.32745
CCN2	-1.32465
HGD	-1.3214
KAT5	-1.31902
PMM2	-1.3174
YES1	-1.31735
GNMT	-1.3121
GK	-1.30839
ATP6V1B2	-1.30493
DDO	-1.30234
IMPDH1	-1.30207
ZNRD1	-1.30069
SEPHS2	-1.2995
RDH14	-1.29384
PLIN3	-1.29165
LDHA	-1.28792
USP35	-1.28665
SLC46A1	-1.28575
DLAT	-1.28468
ECHS1	-1.28327
UGT2B4	-1.28223
STK10	-1.2822
SLC25A27	-1.28154
DLST	-1.28016
GUK1	-1.28002
PLIN2	-1.27923
DPYS	-1.27923
SOD1	-1.27769
NUDT5	-1.27516
HECTD3	-1.27427
H6PD	-1.274
SMURF1	-1.27183
JAK2	-1.26832
ENO1	-1.26153
ATP6V1E2	-1.26098
AKR1C1	-1.2553
DPYD	-1.23641
MSRA	-1.2329
TARS1	-1.23166
NHLRC1	-1.23023
WARS1	-1.22875
RIPK4	-1.2272
YARS1	-1.22492
NGLY1	-1.22293
AGL	-1.22279
RNF40	-1.22119
SLC25A3	-1.22094
GM2A	-1.2196
PTPN11	-1.21709
USP32	-1.21329
PIK3CB	-1.21193
UAP1	-1.20914
DHODH	-1.20829
TSTA3	-1.20582
RIPK2	-1.20393
PDE11A	-1.20382
BCO1	-1.19902
GPAT4	-1.19457
LPIN1	-1.19114
SDHB	-1.18706
PLD1	-1.18584
VARS2	-1.18377
MGST3	-1.17726
BPNT1	-1.17405
KARS1	-1.17206
RPS6KA1	-1.17047
RCHY1	-1.16718
MOCS2	-1.16427
GPD2	-1.15755
POLG	-1.15556
NDUFS4	-1.15534
PARP14	-1.15423
HCCS	-1.15378
ODC1	-1.1528
FTL	-1.151
SLC20A2	-1.14848
MAPKAPK3	-1.14645
UEVLD	-1.14622
MAP3K8	-1.14587
USP9X	-1.14399
UQCRQ	-1.14339
ATP6V1A	-1.1403
SLC25A16	-1.13842
SLC4A4	-1.13712
VRK3	-1.13319
COX6C	-1.13239
CHUK	-1.13132
NT5C2	-1.13027
ACACB	-1.12932
CERS6	-1.12737
USP3	-1.12707
DUOX1	-1.12625
NDUFB6	-1.12134
PLCD3	-1.12081
CSGALNACT2	-1.11925
PPP2R2A	-1.11801
USP25	-1.11368
IARS2	-1.11264
HADHB	-1.11047
CHKA	-1.10976
STK3	-1.10909
POR	-1.10668
SLC41A1	-1.10668
GARS1	-1.10581
GMPPB	-1.10568
RNF130	-1.10412
GYG1	-1.0978
PDHB	-1.09709
ECI2	-1.09566
SDHD	-1.09473
COX7B	-1.09421
PARP3	-1.09399
CYP4F2	-1.09345
ATP6V0E1	-1.09252
BDH2	-1.09088
SUCLG2	-1.08827
SLC52A2	-1.08638
PUS1	-1.08607
USP2	-1.08602
ME2	-1.08089
EXT1	-1.07975
COMT	-1.07949
POLR3B	-1.07462
OXSM	-1.07438
NUAK2	-1.0735
DUSP14	-1.07321
POLR1E	-1.07135
POLR3C	-1.07111
FAAH2	-1.0707
MLYCD	-1.06412
SLC17A5	-1.06338
OXSR1	-1.06309
PFKFB2	-1.06253
NARS1	-1.05563
POLR2I	-1.05442
TRIB3	-1.05389
USP40	-1.0526
ACSM2B	-1.04858
PRDX6	-1.04817
HARS1	-1.0441
SMS	-1.04401
RNF185	-1.04362
NNT	-1.04283
ATP5MC3	-1.04126
ALDH3A2	-1.03759
ITPK1	-1.03704
TRIP12	-1.0364
PLK3	-1.03269
PPM1M	-1.0309
PGM3	-1.02734
PIGB	-1.02091
KDSR	-1.01802
SLC25A5	-1.01229
SLC9A7	-1.01141
HMGCL	-1.0104
ABCB6	-1.0095
ADK	-1.00949
POLR1C	-1.00888
UBE3C	-1.00843
IMPA1	-1.00638
ABCA3	-1.00548
UBR1	-1.00506
NT5C3A	-1.00311
NEK3	1.00392
PIN4	1.00527
RFWD3	1.01015
PHPT1	1.01074
SETDB1	1.01201
CHST12	1.01343
APOA5	1.01464
SUOX	1.02049
MT-CO3	1.02784
SLC29A1	1.03182
FASN	1.03655
PPIP5K1	1.03693
NCOA3	1.04153
PRKAR1B	1.04592
DOT1L	1.05073
DZIP3	1.05431
TAF1	1.05879
SLC25A13	1.0614
SETMAR	1.06219
KAT2A	1.06487
IP6K2	1.06568
UBE2O	1.07142
SIN3A	1.07277
SH3RF2	1.07332
KMT2D	1.07595
SYNJ2	1.07619
TESK2	1.07627
SUV39H1	1.08921
CERCAM	1.0902
CTSK	1.09188
MAPK13	1.09224
FUT11	1.10283
VRK1	1.10822
PDIA5	1.11107
MT-ND4	1.12312
RDH12	1.12651
ZNRF1	1.12699
SQLE	1.12914
MANSC1	1.13328
MAP3K1	1.1351
MVD	1.1364
TSSK6	1.13923
PCYOX1	1.14067
ACSL3	1.14247
CYP4F12	1.14365
ALDH7A1	1.14452
SIRT1	1.14475
ACSL4	1.14492
GNPTAB	1.14646
GALK1	1.14781
APOC1	1.14813
SETD5	1.15301
STT3B	1.1552
SLC47A1	1.16566
POLR2A	1.17016
SLC35B2	1.17164
GSTA1	1.17337
DDC	1.17439
NCOR2	1.17486
KAT6B	1.17781
UBE2Q2	1.18085
PIGS	1.18814
SUV39H2	1.18821
NEK8	1.18942
DCK	1.19326
PDK1	1.19433
SLC25A6	1.19507
NT5E	1.19941
QARS1	1.20105
STK39	1.20335
HSD17B7	1.20597
FADS1	1.21042
ABCC4	1.21236
PDPR	1.21328
SIRT3	1.21722
MT-ND1	1.21777
AHCY	1.22933
SLC4A7	1.23047
TUT4	1.23199
LRP1	1.23305
PRKCZ	1.23423
MASTL	1.23477
MT-ND3	1.23541
RNF2	1.23563
HMGCS2	1.23826
JMJD7-PLA2G4B	1.23956
B3GNT3	1.24114
UGT2B10	1.24116
POLA2	1.24599
DUSP28	1.24622
IDUA	1.24905
ERBB2	1.25027
ABCC5	1.25066
PARP16	1.2552
NDUFB11	1.25616
DDOST	1.26029
PRDX2	1.26627
MCEE	1.267
PPM1D	1.26867
G6PC3	1.27583
ALDH3B1	1.27796
GALM	1.27856
HSD17B14	1.27921
MT-CO2	1.28868
HMGCR	1.29165
UBE2L3	1.29381
MT-CYB	1.29524
PRKCD	1.29726
PIGQ	1.31343
NLK	1.31478
LPCAT2	1.31953
LCLAT1	1.32317
ACOX2	1.32635
AADAT	1.32782
PRKAA2	1.33367
PFAS	1.33899
MANBA	1.34495
PARP6	1.34513
MAPK7	1.34801
LOX	1.34993
TBL1X	1.35009
GSTM2	1.35103
ANPEP	1.35663
RNF152	1.36645
CERS4	1.36787
SLC7A5	1.36908
ELOVL2	1.36938
MAPK3	1.36964
EXTL2	1.37688
PAH	1.37897
PTPRA	1.38101
INPPL1	1.38107
MAPK12	1.3834
MAN1A1	1.38656
PTPRG	1.38801
GGT7	1.38913
HACE1	1.39022
GPAM	1.39808
CA5B	1.40879
FKBP9	1.41458
PRKCSH	1.41606
NME4	1.42007
ABCA1	1.42192
UCKL1	1.43143
MIB2	1.43215
SLC24A1	1.43866
CDK6	1.43928
EPHA1	1.44
WWOX	1.44042
SULT1A2	1.4494
SLC27A1	1.44957
SYK	1.45653
SREBF1	1.46474
NCOA6	1.46739
EHMT2	1.47129
PECR	1.4751
STK26	1.48772
DGAT1	1.49304
TMEM91	1.4933
HAAO	1.50933
MTTP	1.51768
SETDB2	1.51807
PTPN14	1.51954
HSD11B1L	1.52039
POLD1	1.53353
GMDS	1.53679
SLC26A11	1.54569
PLOD1	1.54933
RPN2	1.5575
CREBBP	1.55807
SLC6A8	1.56152
SARDH	1.56204
STK35	1.56556
USP49	1.56606
ATP2B1	1.5669
CTDSP2	1.56916
CTSC	1.56924
MINPP1	1.57545
USP1	1.58269
SETD1A	1.58386
PAFAH1B3	1.59121
FABP1	1.59179
TRIM33	1.59966
EPHB4	1.60497
ABCC11	1.61035
PPT2	1.6153
CTDSP1	1.61569
CSGALNACT1	1.61943
CTDSPL2	1.61996
CHST3	1.62045
TECR	1.63554
ADH5	1.63658
SPHK1	1.63991
DHFR	1.64489
PIGZ	1.64628
CHPF	1.64655
SLC2A10	1.64706
RFC5	1.64953
GLB1	1.65871
ALG1L	1.66845
DUT	1.67285
DPYSL2	1.67373
RNF5	1.67581
B4GALT6	1.68256
DNMT1	1.68366
ADH1B	1.68427
LIPC	1.68927
FLVCR1	1.69004
DDAH2	1.69445
PAICS	1.69528
SLC26A1	1.69572
BMPR1A	1.70141
SLC19A1	1.70614
PDE9A	1.7069
NEK5	1.70889
GLUD2	1.72484
CDC42BPG	1.73068
MARCHF9	1.73984
CHDH	1.74526
ACSF2	1.74633
SLC23A2	1.7602
TTC3	1.76265
ARSB	1.76539
ALDH1A2	1.76804
CLK2	1.76904
CBX1	1.76936
CHKB	1.77084
PRODH2	1.77887
PIGT	1.78054
SLC6A1	1.78273
RPS6KA3	1.78684
STK36	1.78761
PAK4	1.78809
MGAT5	1.79008
GAA	1.80305
PGAP1	1.80976
GCAT	1.81789
ABCG5	1.81975
ALDH3A1	1.82181
MT-ND5	1.82326
CDKL5	1.82906
XYLT2	1.83208
TKFC	1.83366
NSD2	1.83859
GLT8D1	1.84527
TPH1	1.84635
OTC	1.84787
GC	1.85797
EXTL3	1.86137
POLE	1.86671
ALDH18A1	1.87458
PIGM	1.89129
SRC	1.89624
NEU4	1.91239
SLC6A9	1.91885
ST6GAL1	1.92829
CSNK1E	1.93823
CHEK1	1.94374
CDC7	1.94986
CHST11	1.95086
PHGDH	1.95205
NUAK1	1.95714
DUSP6	1.96582
POLE2	1.97243
SLCO2B1	1.97603
PPIL2	1.97986
ELOVL4	1.9821
GPCPD1	1.98731
MAST1	1.9906
CRLS1	1.99754
PRKN	2.00072
ATP5MC2	2.00193
PIK3C2B	2.01041
MT-CO1	2.01183
CDK19	2.01305
SLC27A5	2.0385
MYLK3	2.04196
GLYCTK	2.04828
LCAT	2.04912
POLD3	2.05144
ABCG8	2.05573
PLXNB3	2.0605
CILK1	2.07644
PAN2	2.08919
CYP2S1	2.09084
CHST13	2.09952
DIO1	2.1034
SLC2A1	2.11166
PDIA4	2.11814
G6PD	2.12411
PIK3R3	2.12724
PIGU	2.12932
PDGFRB	2.13062
ERBB3	2.13105
PASK	2.14701
AGPAT4	2.15115
ACADSB	2.15738
HSD17B7P2	2.15952
FUT2	2.16315
GLUL	2.17167
HSD17B1	2.1756
CHSY1	2.17831
UBE2S	2.20189
PRAG1	2.21317
POLA1	2.21689
FADS2	2.22075
UBE2T	2.23043
APOE	2.23671
GALNT12	2.24036
ACSS3	2.24808
SULT1C2	2.26101
MAK	2.26131
SPHK2	2.27214
DNMT3A	2.27317
C1GALT1	2.2733
GPX7	2.27777
SLC1A4	2.27913
FMO5	2.28077
FKBP9P1	2.30404
PLCG1	2.3041
MERTK	2.30911
SLC22A9	2.31661
SLC9A3	2.31772
PLA2G6	2.32227
ENTPD3	2.34413
SLC26A8	2.34558
CPT1B	2.35211
GPT2	2.35394
SLC5A9	2.35864
B3GNT8	2.36823
USP21	2.36885
HEXD	2.38822
DUSP7	2.39521
FGFR2	2.39649
MELK	2.40438
PKLR	2.40929
PDE7A	2.41081
PRKG1	2.41253
TREH	2.41617
MYLIP	2.41719
HS2ST1	2.44942
AMACR	2.4565
LRTOMT	2.45762
DYRK1B	2.46464
RBP1	2.46793
NMNAT3	2.48499
CYP2E1	2.49625
PLA2G1B	2.49646
GPX2	2.50482
ALB	2.51226
B4GAT1	2.51263
UGT2B11	2.51982
B3GALT6	2.52086
MTMR7	2.52243
ST6GALNAC1	2.52668
SLC1A2	2.54006
SPTLC3	2.54122
ACVR2A	2.56357
PLD3	2.57769
SERPINA1	2.57817
ACOT11	2.57835
MYLK4	2.5858
PPP2R3B	2.58841
MBOAT2	2.59216
PTGS1	2.59932
MACROD2	2.61582
OAT	2.62125
CHST14	2.63326
PDXP	2.64456
SULT1C4	2.65754
USP11	2.67082
GAMT	2.69217
ALG1L2	2.70714
ABCC1	2.70928
BRSK2	2.71054
PLG	2.72911
DAGLA	2.75034
ENO2	2.75825
SGK1	2.76446
EZH2	2.78203
OXCT1	2.80636
DNMT3B	2.80639
SCD	2.80673
KMT5C	2.81584
USP6	2.81602
HECW1	2.81886
BARD1	2.82136
LIPE	2.82518
PXYLP1	2.83561
ACVR2B	2.83755
LIPT2	2.8465
SULT4A1	2.852
ADH4	2.85413
AMT	2.85624
CKB	2.86461
HS6ST1	2.87476
PLA2G4A	2.88394
NQO1	2.89677
OBSL1	2.90047
SMARCD3	2.90166
CDC25A	2.90422
DUSP4	2.92569
SOAT2	2.93285
GAL3ST1	2.94472
ATP8A1	2.94562
SLC6A6	2.9596
TYRO3	2.97503
PAK6	2.97513
AMN	2.97722
SLC9A2	3.00263
GAL3ST4	3.00889
FGFR3	3.02301
MAPK4	3.02763
TK1	3.03581
ENTPD1	3.06236
PLA2G7	3.07562
PKMYT1	3.08993
BCAT1	3.09006
ENPP2	3.10216
GDPD2	3.11454
AURKA	3.12113
UBE2QL1	3.14354
APOA1	3.14741
SLC2A4	3.14776
APOA2	3.16207
SLC7A11	3.16292
PLCD4	3.19014
CHST10	3.20639
EPHB2	3.2113
MID1	3.25852
ASNS	3.26607
ATP8B2	3.2693
PRKX	3.27096
SLC28A2	3.27759
FAR2	3.28316
PFKFB4	3.28456
SCARF2	3.29263
PTPRN2	3.33735
MTHFD2	3.33857
FABP5	3.35024
CPT1C	3.38133
CTSE	3.4067
ENTPD2	3.41389
SLC5A11	3.41603
FYN	3.41961
CA5A	3.42123
CDC25C	3.42208
FKBP7	3.45728
SLC17A2	3.47227
SLC29A2	3.48366
GSTA4	3.48699
USP51	3.50898
PTPRS	3.52551
TM7SF2	3.52798
UCP2	3.53786
AGT	3.54413
PTPRO	3.5493
B3GAT2	3.5593
PDE8B	3.57218
HSD11B2	3.60403
PLCH1	3.60872
SLC12A2	3.62003
PDE5A	3.65389
UROC1	3.66269
CHSY3	3.66453
SLC12A5	3.67409
NUDT4	3.67498
CKMT1A	3.67651
STK32A	3.68477
INPP5J	3.70068
PLCB1	3.70924
MAP2K6	3.72268
PLTP	3.78337
PYCR1	3.79502
CERS1	3.80565
PADI2	3.82882
PLK4	3.83459
B3GALT2	3.83852
SLC34A2	3.85702
SLC16A10	3.86248
GPX8	3.88206
WNK4	3.8888
CHIA	3.88983
PNMT	3.891
PAPSS1	3.91153
CAMK1G	3.954
B3GNT7	3.96743
SLCO1A2	3.97445
EPHA6	4.00431
SLC1A5	4.0167
CDKN3	4.03054
DGKG	4.04739
MGAT3	4.05652
PDE4D	4.06577
RNF144A	4.07819
FGFR4	4.08566
ATP1B2	4.10566
PRKCQ	4.12986
GLUD1	4.14352
SLC2A14	4.14467
TRPM6	4.14625
SLC38A3	4.16167
BRSK1	4.16399
DIO2	4.17439
ADH6	4.26345
FUT8	4.26417
UGT3A2	4.27748
ALK	4.31324
NEURL1B	4.31977
SLC7A8	4.32519
SLC13A3	4.35635
SRPK3	4.4095
STK33	4.43977
LMTK3	4.44376
HK2	4.44956
MARCHF1	4.45509
PLIN1	4.45691
DPYSL3	4.49297
TTK	4.4991
AATK	4.55054
POLQ	4.58624
MT-ND6	4.5875
BUB1B	4.61553
CEL	4.63194
PRKD1	4.6424
PLPP7	4.67416
SCD5	4.70954
NMNAT2	4.80677
SLC24A3	4.83747
SLC6A19	4.8395
PRKCG	4.8408
BUB1	4.84257
MAP3K12	4.84796
ASAH2	4.87498
ZAP70	4.88349
SLC5A8	4.92785
SLC7A3	4.92797
CUBN	4.93311
ISYNA1	4.93681
SLC16A8	4.94093
SH3RF3	4.95654
ATP1A2	5.00956
CA9	5.01205
ACP4	5.03955
ENPP3	5.05377
SLCO4A1	5.07573
GALNT6	5.09297
HSPG2	5.1106
DNMT3L	5.14352
TSSK4	5.14899
CIT	5.16477
CKMT1B	5.16956
DUSP15	5.16967
PXDNL	5.18273
SLC1A3	5.20141
ATP6V1B1	5.24054
SLC22A7	5.28382
IGF1R	5.29611
ART5	5.29706
ROR1	5.30034
ABCC8	5.3092
SLC2A3	5.33296
PTP4A1	5.34871
WNK2	5.38243
GSTP1	5.39918
PLA2G2A	5.44078
PPP2R2B	5.45758
HUNK	5.46637
PLA2G2E	5.49674
PPP1R1B	5.54046
MAP3K15	5.54832
PBK	5.56839
CA4	5.57339
DGKB	5.57728
MYLK2	5.64621
SLC29A4	5.69167
GAL3ST3	5.71472
NEK2	5.75974
PLPPR3	5.76318
SLC18A2	5.78061
HS3ST4	5.78064
ART3	5.78066
PRRT2	5.80262
INPP5D	5.80944
PTP4A3	5.83319
PLA2G5	5.84357
PNCK	5.87404
CA6	5.90406
ROR2	5.92164
PDE3A	5.92309
GCNT1	5.97145
HAS2	6.03028
SLC22A11	6.05761
L1CAM	6.10945
AMHR2	6.12689
FGFR1	6.24276
ALLC	6.25693
GALNT13	6.26773
RNF182	6.31714
HPGDS	6.3567
LDHAL6A	6.35682
DUSP9	6.39933
PDE6B	6.39935
CHST6	6.40779
RHBG	6.42148
SLC15A2	6.45216
SLC6A4	6.45529
EPHA7	6.51994
PLK1	6.54067
DCLK2	6.58165
SOD3	6.62798
ERBB4	6.69537
EXTL1	6.73446
CPA1	6.83089
CDK1	6.88037
PIP5K1B	6.92209
ATP4A	7.03363
RRM2	7.08878
SULT1E1	7.10476
TICRR	7.13384
STRA6	7.24467
SBK1	7.25759
COLGALT2	7.27591
UHRF1	7.27978
GPX5	7.28131
EPHB3	7.33883
SLC4A8	7.36764
AQP10	7.39088
FRMPD2	7.4728
HS3ST1	7.49378
ADH1A	7.54807
CBLIF	7.56905
UBE2C	7.6331
CTSV	7.72003
SLC9A4	7.72773
FOLR1	7.8545
ATP10A	7.88799
PLA2G3	7.90071
PTPRZ1	7.93002
ALOX12	8.20644
CD36	8.22137
SLC34A3	8.27659
AURKB	8.39018
GUCY1A2	8.53487
HS6ST2	8.547
PLPPR5	8.55587
CA14	8.6038
PNLIPRP2	8.66455
MTHFD2P1	8.71588
SLC7A10	8.85238
CYP7A1	8.86041
REG3A	8.91415
DBH	8.93422
ACP3	8.96283
FKBP10	9.1375
B4GALNT4	9.33158
PTK7	9.33587
PSPHP1	9.49644
CPA2	9.53063
CPA6	9.94725
TTN	9.95744
LIPF	9.96495
PLPPR4	10.1445
HS3ST5	10.378
CAMK2A	10.6399
SLC6A11	10.699
RBP2	10.9871
SLC6A14	11.1793
B3GALT1	11.248
PCYT1B	11.6582
FUT9	12.1746
SLC22A8	12.3414
DPEP1	14.6086

## Sheet: HUH6
Gene id	logFC
VNN1	-17.3717
AQP9	-16.1013
GC	-15.3559
CYP3A4	-14.5061
HAO1	-13.7938
MGLL	-13.4575
UGT1A9	-13.3999
ACSM5	-13.2928
ALDOB	-12.8225
BCHE	-12.6308
BAAT	-12.5498
FMO3	-12.4909
HSD11B1	-12.463
PDK4	-12.4296
SRD5A2	-12.2638
PPP1R3C	-12.1233
CHST2	-12.0232
AKR1C4	-11.9073
SDR42E1	-11.7032
CTSZ	-11.6108
RHCG	-11.4898
ULK2	-11.4396
VNN3	-11.4392
DUSP23	-11.4233
F13B	-11.4182
SDS	-11.3033
TDO2	-11.2314
CYP21A2	-11.1312
PIK3C2G	-11.0956
BBOX1	-11.0781
AADAC	-11.0752
CYP1B1	-10.9882
CYP2C18	-10.9855
UGT1A7	-10.8898
SLCO1B1	-10.749
CYP2A6	-10.6948
NNMT	-10.6721
IRAK3	-10.5935
CYP8B1	-10.5545
CP	-10.4683
HTATIP2	-10.4127
LRRK2	-10.251
MAOA	-10.2442
CYP2C9	-10.2408
SLC22A3	-10.2011
SLCO1B3	-10.1366
ACADL	-10.0721
VNN2	-9.9735
SLC4A4	-9.88767
TYMP	-9.86576
NAGS	-9.83079
RPS6KA2	-9.8226
CAMK1D	-9.79985
ASPA	-9.76648
PLA2G4C	-9.75894
ACSM2A	-9.63293
ABCA8	-9.5609
PON3	-9.49682
ADH1B	-9.47312
GALNT15	-9.44252
CYP3A7	-9.36949
SLC22A9	-9.35337
SERPINA3	-9.03464
CYP1A2	-9.01861
ATP2B2	-8.9695
PTPRC	-8.9578
ANGPTL4	-8.91286
B3GNT3	-8.86748
SLCO3A1	-8.83232
UGT1A6	-8.76717
CPT1A	-8.61666
GUCY1B1	-8.61149
CYP2C19	-8.59858
OLAH	-8.49618
CYP2C8	-8.43858
UGT2B15	-8.42657
NT5E	-8.42055
ALB	-8.34206
ACSM2B	-8.31545
FKBP5	-8.31241
UGT1A1	-8.26692
KDR	-8.26318
CTSS	-8.24136
DPYS	-8.21381
SLC6A1	-8.21177
UGT2A3	-8.1205
PIK3R5	-8.10272
PDE7B	-8.06341
CD38	-8.06335
PLG	-8.04746
CAMK2B	-7.98632
DPYD	-7.96987
ADH1A	-7.93513
ACOT12	-7.9249
ABCB1	-7.90319
CDO1	-7.75997
POLE4	-7.74291
LPL	-7.73276
ARG1	-7.71168
PRKN	-7.70897
PARP6	-7.69391
PARP15	-7.68541
RET	-7.66447
CYP2J2	-7.58649
PDE1C	-7.48801
PPM1E	-7.46294
GLYAT	-7.45935
B3GAT1	-7.41257
NSD1	-7.40758
CDK20	-7.36048
GCNT4	-7.33857
PDE4B	-7.29855
DUSP10	-7.23755
BLK	-7.23467
PARP8	-7.15624
AKR1B15	-7.1547
GATM	-7.12758
GSTA5	-7.07942
CYP39A1	-7.07305
MTMR8	-7.0334
SOD2	-7.02451
AKR1C8P	-7.01297
SLC15A3	-6.96642
ITPKB	-6.95994
ABCB4	-6.95398
HAL	-6.94708
UGT1A5	-6.92439
GALC	-6.91283
SLC17A3	-6.90023
ACSM1	-6.89942
PTGS2	-6.88256
MAOB	-6.8789
NMNAT3	-6.8718
PLCL2	-6.73788
HCK	-6.67399
SLC17A4	-6.64202
SLC22A1	-6.61147
HSD17B6	-6.60139
CYP4F22	-6.59646
UBA7	-6.5671
HAO2	-6.53806
UGT1A4	-6.5239
ENPP1	-6.50084
PLIN4	-6.48015
PTPN22	-6.4752
JAK3	-6.47421
ART4	-6.45354
ASPG	-6.44454
PXDN	-6.44284
TAT	-6.40274
DGKE	-6.39502
RPS6KA6	-6.37145
AKR1C1	-6.34559
CTSO	-6.25386
UGT2B17	-6.246
ENTPD1	-6.24512
PAPSS2	-6.19377
TH	-6.18217
PTPRN2	-6.18189
CHST4	-6.16429
ELOVL2	-6.15727
ETNPPL	-6.15159
MGAM	-6.13131
COX7A1	-6.11496
NUDT11	-6.11291
AOX1	-6.05671
PAK3	-5.97071
EYA2	-5.96769
CYP4A11	-5.96264
BHMT2	-5.95291
PTGS1	-5.89055
SULT1B1	-5.88368
FBP1	-5.84241
GYS2	-5.83555
SLC38A4	-5.7824
ADH1C	-5.76541
BCO1	-5.73452
SLC22A10	-5.7286
ACMSD	-5.72098
PLPP2	-5.69446
CYP2E1	-5.67845
PLOD2	-5.58596
SLC17A1	-5.58566
SLC47A1	-5.57007
CYP3A5	-5.56965
UGT2B7	-5.5271
G6PC	-5.51342
AKR1D1	-5.4914
CMPK2	-5.45172
AWAT1	-5.43736
KMO	-5.39873
ABCC3	-5.39578
GK	-5.38488
MST1R	-5.35442
HSD3B7	-5.35295
DGKG	-5.3503
SLC4A10	-5.32524
GBE1	-5.2906
AKR1B10	-5.20654
ATP10A	-5.20224
UGT3A1	-5.1988
A4GALT	-5.18138
RDH16	-5.17095
CNDP1	-5.14919
CYP3A43	-5.14357
RNF144B	-5.1275
AKR7A3	-5.11099
B3GALT4	-5.11021
TEK	-5.09296
ABCA3	-5.08711
GSTM3	-5.07067
PNLIPRP3	-5.06804
IDO2	-5.06777
SLC25A27	-5.06417
CCN2	-5.0578
PIGZ	-5.05066
MPO	-5.04203
CA12	-5.03224
AKR1C2	-5.00967
FAAH	-5.00485
GPT	-4.96782
CHST1	-4.93767
EPHB6	-4.87174
ACE2	-4.86952
NHLRC1	-4.85232
SLC16A7	-4.84134
USP18	-4.81573
RBP1	-4.8001
SLC6A20	-4.75361
CDA	-4.73862
CES5A	-4.70716
TBXAS1	-4.69406
SLC28A1	-4.69383
RNF125	-4.67217
CLTRN	-4.64666
DUSP1	-4.60823
UGT2B10	-4.60135
GBA3	-4.58091
CPS1	-4.57415
RNF180	-4.55813
DYRK3	-4.52331
CYP2A7	-4.50918
GMPR	-4.49235
SLC41A2	-4.48153
ALOX15B	-4.437
CYP11A1	-4.42677
CYBRD1	-4.39548
ACP5	-4.38404
SLC2A6	-4.37512
MLKL	-4.34789
PAOX	-4.34061
CYP4V2	-4.33421
SLC13A5	-4.32535
SLC16A2	-4.32287
SLC35C1	-4.28188
UGT2B4	-4.27017
ACHE	-4.26767
HPD	-4.24174
PARP12	-4.24019
SULT2A1	-4.22983
DUOX2	-4.21158
PLPPR2	-4.17497
ST3GAL1	-4.15642
ALDOC	-4.14598
GFPT2	-4.12663
UGT1A3	-4.12269
SLC11A1	-4.11559
SYK	-4.09971
GLIPR1	-4.09085
STS	-4.0905
PTGIS	-4.07371
ETFDH	-4.06899
AKR1C3	-4.04843
PNPLA4	-4.01065
SLC25A18	-4.00971
NPAS2	-4.00343
KAT2B	-3.99732
MSRA	-3.98994
LDHC	-3.97684
NME3	-3.96949
DMGDH	-3.95746
DUSP8	-3.94946
CBR1	-3.93686
ABCB11	-3.9362
SLC7A2	-3.91684
B3GNT5	-3.89832
IDUA	-3.87762
TGM2	-3.87477
ACSL1	-3.86904
RNF130	-3.8565
PLIN2	-3.83484
CBR3	-3.82525
CES2	-3.81313
GNE	-3.81119
WNK3	-3.78834
CYP2U1	-3.77995
DDO	-3.74663
CYLD	-3.70946
LDHD	-3.70281
MGST1	-3.69643
EIF4EBP3	-3.69441
PLK2	-3.69226
KL	-3.68147
ALDH1A2	-3.68032
ACOT4	-3.67931
BDH1	-3.66209
MOGAT1	-3.65812
POLD4	-3.65134
ST6GALNAC2	-3.62918
OTC	-3.6179
OXCT2	-3.61638
GDA	-3.61381
ST6GAL1	-3.59322
AGXT	-3.56758
LPIN2	-3.52422
ABCC11	-3.52399
ACY3	-3.50719
KYNU	-3.49817
STK39	-3.48777
ANKRD1	-3.47403
PPIL6	-3.4723
MYLK	-3.47107
SLC10A1	-3.45238
SETD7	-3.39695
H6PD	-3.39318
TBL1X	-3.3767
CARNS1	-3.37144
IP6K3	-3.36674
DUSP2	-3.36383
ADHFE1	-3.34708
GSTA1	-3.33524
SPRYD3	-3.31504
PTPRB	-3.31131
PARP10	-3.30151
NMT2	-3.26249
BHMT	-3.25895
ACOX3	-3.25577
MAN1C1	-3.24738
DAPK2	-3.24192
GLUD2	-3.23107
CRAT	-3.22664
NAT2	-3.20979
ACSL6	-3.20366
FMO5	-3.19616
LHPP	-3.18594
ALDH4A1	-3.18481
HKDC1	-3.16644
ASS1	-3.16091
TPST2	-3.1567
PNPLA2	-3.14846
BLVRB	-3.12226
AGPAT2	-3.11594
CTSB	-3.1147
APOC3	-3.10754
TGM4	-3.10196
CYP2D6	-3.08478
NAAA	-3.0814
PTPRJ	-3.0545
TRIB3	-3.05149
TST	-3.04889
COMTD1	-3.03992
GLT8D2	-3.03804
NAMPT	-3.03235
UPB1	-3.01355
UBE2L6	-3.01332
SLC4A5	-3.00447
BMP1	-3.00072
JAK1	-2.99253
QPCT	-2.97008
MYLK4	-2.96393
MAT1A	-2.94853
SLC20A2	-2.9479
DCT	-2.94496
AK7	-2.93358
AK1	-2.92542
P4HA3	-2.90837
PGM1	-2.90632
CTSF	-2.90502
MAPK11	-2.90038
NEURL1	-2.89907
PPP3CC	-2.88694
ATP11C	-2.87939
CYP2B6	-2.86803
CYP7B1	-2.85924
TEC	-2.85763
PPP2R2C	-2.8507
SLC25A20	-2.84782
DECR1	-2.84742
HERC3	-2.83611
GLRX	-2.83447
FLT1	-2.8293
DDAH2	-2.80089
ABCD1	-2.78718
ETNK2	-2.78261
SGMS2	-2.7783
RIPOR1	-2.77817
PINK1	-2.77351
IRAK2	-2.76636
COMT	-2.76439
SGK2	-2.76161
DAO	-2.75755
G0S2	-2.75252
RBP4	-2.74939
TK2	-2.73876
CYB5R3	-2.7366
MBOAT1	-2.73476
MOXD1	-2.71124
CYB5R1	-2.70902
TNS2	-2.70892
POR	-2.693
ADPRH	-2.69187
SDSL	-2.68857
AOC2	-2.68797
GPX1	-2.68471
MAP3K14	-2.68052
ACADVL	-2.67115
SLC37A1	-2.66987
SLC40A1	-2.63194
FAXDC2	-2.63051
PTGR1	-2.62921
DYRK1B	-2.61851
MARCHF5	-2.61213
AQP4	-2.59445
AKR1B1	-2.5903
ACOX1	-2.58314
SMPD1	-2.57295
KCNJ11	-2.56937
PPP2CB	-2.56044
SLC15A1	-2.54978
ADSS1	-2.54178
TAOK3	-2.5317
GSTO2	-2.52865
SAT1	-2.52366
FGGY	-2.51918
PDF	-2.51908
FTH1	-2.51304
ERN1	-2.51055
PPARA	-2.5077
SLC25A22	-2.4887
GALT	-2.47135
SH3RF3	-2.46945
LIPA	-2.46444
AMFR	-2.46271
CLYBL	-2.4497
MAP3K10	-2.44056
ALDH3A2	-2.43982
CTSD	-2.43377
DAGLB	-2.42581
USP2	-2.40012
SLC2A9	-2.39707
RNF217	-2.39059
RBKS	-2.38553
EGFR	-2.37412
MET	-2.37231
PRKCH	-2.3553
MCCC1	-2.35494
NDUFA13	-2.35348
ST3GAL4	-2.35092
TXK	-2.34885
IKBKB	-2.3475
PMVK	-2.34453
ATP6V1B2	-2.33417
INPP1	-2.33236
SLC4A3	-2.31569
GRHL1	-2.30756
SLC27A4	-2.30708
ACAA2	-2.307
B3GLCT	-2.30341
HSD17B8	-2.29677
GNMT	-2.29129
DAPK3	-2.28684
RDH12	-2.28563
ENPP7	-2.27472
UBE2E2	-2.27463
UBE2QL1	-2.26953
SEPHS2	-2.26622
TUT7	-2.26184
CBLC	-2.25732
MKNK2	-2.25179
FADS3	-2.2501
PAM	-2.24932
MGAT4B	-2.23998
SLC17A2	-2.23449
TCIRG1	-2.23114
ACYP2	-2.22079
CTH	-2.21815
TNIK	-2.21302
ANPEP	-2.21037
HELZ2	-2.20761
TXNRD1	-2.19877
ABCG5	-2.19591
MPC1	-2.18512
ACSL5	-2.17885
PLCG2	-2.16352
FHIT	-2.15254
ECH1	-2.1452
FN3K	-2.14154
NAPRT	-2.13666
NMRK1	-2.13508
PLAAT3	-2.12928
ALAS1	-2.12542
PPP1R1A	-2.12433
SHMT1	-2.11312
ACP2	-2.11212
ABCC2	-2.11093
POLR3GL	-2.10561
FUT11	-2.10508
HYI	-2.09426
MAP3K8	-2.09384
SDC1	-2.09367
SIRT2	-2.08267
PPP2R3A	-2.07818
ABCG8	-2.06731
PRODH2	-2.06717
ENTPD5	-2.06324
PTRH1	-2.06227
NR1D1	-2.0616
XDH	-2.05886
PRKAG2	-2.05343
AQP3	-2.04747
HMOX2	-2.04088
ALDH1B1	-2.04072
GPAT4	-2.02323
PGM2L1	-2.01172
ACSM3	-2.01099
MMAA	-2.01095
ABHD6	-2.00388
PTPN3	-2.00358
TIAM2	-1.998
FITM2	-1.9973
FMO4	-1.99451
GSTK1	-1.99151
GOT1	-1.9908
PPP1R3B	-1.98158
PARP9	-1.98015
PC	-1.97706
MOGAT2	-1.97503
ALDOA	-1.97338
DUSP3	-1.96491
PLPP6	-1.96247
TGFBR1	-1.95786
FAH	-1.94785
PFKFB1	-1.94232
CDK18	-1.93771
ARSA	-1.92943
NAPSA	-1.9269
ALDH9A1	-1.91013
MLYCD	-1.90692
GCH1	-1.89426
IDH2	-1.8911
ALDH1A1	-1.89092
HIPK2	-1.89018
DHRS3	-1.88905
CHST7	-1.87723
MTHFS	-1.87681
GALK2	-1.87532
PDE8A	-1.87245
MUL1	-1.86994
NUDT9	-1.86362
MARCHF2	-1.86146
PTK2B	-1.85842
PAFAH2	-1.85528
MAP2K3	-1.85237
F2	-1.8513
MARCHF3	-1.84717
GGTLC1	-1.84645
NPC1L1	-1.84441
PHLPP2	-1.84291
STYXL1	-1.84148
HMGCL	-1.83704
MAP2K1	-1.82123
HSD11B1L	-1.81622
PNPLA7	-1.80555
CLCF1	-1.79386
ATP5F1D	-1.78806
LPIN1	-1.78679
ST3GAL2	-1.7857
ACACB	-1.78467
LYN	-1.78432
INSR	-1.78172
GSR	-1.78069
GUK1	-1.77372
HGD	-1.76805
CAT	-1.76678
MACROD1	-1.75012
PIM3	-1.74892
SLC25A4	-1.74406
RIOK3	-1.74306
PPP2R2A	-1.73237
ACO1	-1.73205
PHYH	-1.73152
CTSH	-1.72933
PTPRH	-1.72601
TGFBR2	-1.71115
TPP1	-1.70741
SLC22A18	-1.70337
GALK1	-1.70049
DGKH	-1.69931
ECHS1	-1.69411
HSD17B11	-1.69162
ME3	-1.68443
HYAL3	-1.68283
PEX11A	-1.67595
NNT	-1.6702
ITPKC	-1.6685
SLC27A1	-1.66353
VKORC1	-1.65948
MARCHF8	-1.6553
UHMK1	-1.6497
RNF103	-1.64449
CA2	-1.64158
SLC4A2	-1.64018
ACY1	-1.63928
PNPLA8	-1.63531
SLC43A1	-1.63472
UBE2H	-1.63194
CYP4F2	-1.62381
CDIPT	-1.62178
ALAD	-1.6206
LSS	-1.61866
BPGM	-1.61788
FUT6	-1.61641
SYVN1	-1.60055
LOXL2	-1.5999
ATP6V0B	-1.59977
UGP2	-1.59709
SDHA	-1.58879
UPP1	-1.58176
KDSR	-1.58116
PLA2G15	-1.57968
KANSL3	-1.57717
LDLR	-1.57388
PHYKPL	-1.56839
ACSS1	-1.56397
PPP3CA	-1.56126
EPHA2	-1.55722
ECI2	-1.55327
ACAT1	-1.55263
PLD3	-1.55108
FPGS	-1.55027
POLB	-1.54715
ABHD5	-1.54602
ENO3	-1.54527
ITPK1	-1.53441
CERS2	-1.52705
ELOVL3	-1.52484
DHRS4	-1.50909
SAT2	-1.50837
MINK1	-1.50696
PSAP	-1.4985
PCCA	-1.49791
TUT1	-1.49413
BPNT1	-1.49372
SLC22A7	-1.49148
EPHX1	-1.4881
ILK	-1.48378
ATP6V1E2	-1.48158
PARP3	-1.48095
ADI1	-1.48024
UBE2D4	-1.47995
UEVLD	-1.47369
EXT1	-1.47183
CHPF2	-1.46651
CDK14	-1.46513
HERC4	-1.46007
DIO1	-1.45789
BDH2	-1.4524
SLC38A2	-1.4466
ATP6V0D1	-1.44524
SMURF1	-1.44433
JAK2	-1.43856
ATP1B1	-1.43813
PEPD	-1.43717
PI4K2A	-1.43677
ACSS2	-1.43196
FTL	-1.42952
CDKL1	-1.42865
ACADS	-1.42323
PNPLA6	-1.41922
NDUFS2	-1.41884
CES1	-1.41212
SLC22A5	-1.40947
TSTA3	-1.40801
ETFA	-1.40773
SLC8B1	-1.40583
CNDP2	-1.40387
SCP2	-1.40289
PDE6D	-1.40258
STUB1	-1.39969
RENBP	-1.39968
CYB5R2	-1.39676
TESK1	-1.39503
ASL	-1.39266
ELOVL6	-1.38393
ATP6V1D	-1.38328
CARS1	-1.37854
VRK3	-1.37741
OGDH	-1.37712
WWP2	-1.37352
PLPBP	-1.36494
USP47	-1.3645
GBA	-1.36392
CMPK1	-1.3611
ACOT2	-1.35864
ST6GALNAC4	-1.35838
CYP51A1	-1.3551
DDAH1	-1.35303
SLC6A8	-1.34864
TNK2	-1.34651
SPHK1	-1.34593
PPOX	-1.34432
FNTA	-1.34367
RXRA	-1.34251
PNP	-1.34118
MAN2A2	-1.34045
AFMID	-1.33092
GPD1	-1.33006
SGPP1	-1.32714
B3GNT9	-1.32675
CES3	-1.32575
ATP8B1	-1.32199
NQO2	-1.32136
GSTO1	-1.3206
CERCAM	-1.31971
ATP6V1E1	-1.3119
FGA	-1.3091
RDH11	-1.3055
GPAM	-1.30502
NTAN1	-1.29618
GSTZ1	-1.29368
SLC27A2	-1.29295
USP31	-1.28897
NEDD4	-1.28742
ELOVL1	-1.28577
STK19	-1.28523
GLB1L	-1.2833
MAST3	-1.2822
MID1	-1.28142
FDPS	-1.28142
FDFT1	-1.27671
TRIO	-1.27509
RNF115	-1.27149
EBP	-1.26367
ENPP3	-1.25993
USP32	-1.25603
GPHN	-1.25213
CPT2	-1.25087
HMGCS1	-1.24781
SLC9A8	-1.24757
TRIM5	-1.24754
SRD5A3	-1.24728
PRKAA1	-1.24463
MKRN1	-1.24198
NAGLU	-1.2397
USP4	-1.23904
ASAH2	-1.23881
FRK	-1.23609
USP9X	-1.2275
NSDHL	-1.22502
ELP3	-1.22501
ARAF	-1.21562
GRHPR	-1.21443
AGPAT3	-1.21094
RPS6KB2	-1.2108
CAMK1	-1.20799
SLC2A2	-1.20338
SLC12A7	-1.19773
GARS1	-1.19662
SLC27A5	-1.19616
RNF187	-1.19575
RNF19A	-1.19505
GAK	-1.19476
FUT8	-1.19444
RIPK4	-1.19238
CSGALNACT2	-1.19198
POLG	-1.19005
HAGH	-1.18465
ATP6V1H	-1.18455
OXSM	-1.18276
NDUFA11	-1.1788
DGKQ	-1.17577
HACL1	-1.17537
MAPKAPK2	-1.17115
NSD3	-1.16946
ECHDC2	-1.16883
MTMR6	-1.16863
PLCD1	-1.16592
ADH6	-1.16343
RNF14	-1.16322
PYGL	-1.16049
ATP2B4	-1.15594
ATP6V0E1	-1.14962
SGK3	-1.14917
PI4KB	-1.14789
UQCRC1	-1.14259
YARS1	-1.13907
RCL1	-1.13453
UAP1	-1.13294
UQCRQ	-1.13163
MTHFR	-1.13059
TXNRD2	-1.12894
TPMT	-1.12746
SLC15A4	-1.12561
USP20	-1.12464
RNF126	-1.1232
GSTM4	-1.12058
B3GAT3	-1.12016
CDK9	-1.12002
SLC16A3	-1.11074
SLC3A1	-1.10972
RNF185	-1.10766
RDH5	-1.1003
ACO2	-1.10009
GGT1	-1.08978
PTPN12	-1.08814
ADCY9	-1.08394
SLC25A16	-1.081
MPST	-1.07859
ELOVL5	-1.07795
PLA2G12A	-1.07766
PCK2	-1.0769
SLC38A1	-1.07675
CYP4F11	-1.07421
MCAT	-1.07411
USP38	-1.07394
POMT1	-1.07373
SLC25A29	-1.07361
WWOX	-1.06703
HIBADH	-1.06299
CDC42BPB	-1.06092
GYG1	-1.059
DPM3	-1.05679
PTRH2	-1.04752
PRKACA	-1.04661
DUSP5	-1.04521
TIPARP	-1.04313
PIK3CA	-1.04305
DLST	-1.04069
PLD6	-1.03866
RNF13	-1.03815
TRAF7	-1.02878
UQCR11	-1.02864
CLOCK	-1.02638
PDK2	-1.02554
HADHA	-1.02531
PPIF	-1.02502
ABAT	-1.02127
B4GALT1	-1.01565
COQ6	-1.01545
UROS	-1.01518
PIGB	-1.01296
NDUFB8	-1.00925
CYP1A1	-1.00242
SOD1	-1.00192
LARS2	1.00023
RAD1	1.00398
SOAT1	1.00622
PTPN2	1.00656
CRLS1	1.01192
DPH5	1.01269
ALDH2	1.01847
PFKP	1.02161
HIRIP3	1.02929
MTHFD1L	1.0382
SLC9A1	1.04147
HACE1	1.04356
AK4	1.04531
DPM1	1.04845
CHDH	1.053
DUSP11	1.05385
POLR2D	1.05477
GMPS	1.05591
POLR2A	1.05944
FKBP3	1.06506
NCOA3	1.06585
IMPDH2	1.0671
ENOPH1	1.07629
NLK	1.07815
SETDB2	1.07821
SLC24A1	1.07998
ACVR1B	1.08071
UBA2	1.08105
MTMR2	1.08131
UBR5	1.08417
WNK1	1.08819
POLR3K	1.08946
CTDSPL	1.09112
CBR4	1.09189
STK4	1.09301
TRIM33	1.09477
SIRT1	1.09609
ASPH	1.10028
NKTR	1.10066
RNF138	1.10224
DUSP7	1.10588
LTA4H	1.10648
PRPS2	1.11037
PLCG1	1.11041
KAT2A	1.1126
RFK	1.11563
PPIP5K2	1.11923
B3GNTL1	1.12105
PLCE1	1.1211
ILKAP	1.12275
PTPRG	1.12481
SPCS3	1.12495
PDE4A	1.12553
LIPG	1.12588
TMX3	1.12757
CS	1.13696
USP11	1.13808
PIGU	1.14016
ABCA1	1.14275
KALRN	1.14476
SPTLC1	1.14489
SLC29A4	1.14592
ATP5MC3	1.14674
PIK3CD	1.14963
DZIP3	1.1508
SELENOI	1.15174
DNAJC6	1.15356
USP46	1.15457
NRF1	1.15502
PPWD1	1.16943
ACVR1C	1.17606
SLC29A2	1.18117
RPN2	1.18917
TPST1	1.1904
SLC7A6	1.19692
OXCT1	1.20004
ALDH18A1	1.20392
PRKAR1A	1.20402
SUV39H1	1.20601
UGGT1	1.20881
PKM	1.21186
ALG6	1.21256
STK35	1.21599
TNFRSF21	1.22039
SCD	1.22061
PHKA1	1.22556
TAF1	1.22671
USP49	1.22737
PAPOLG	1.22973
SQLE	1.23182
LBR	1.23559
PIM1	1.23698
AGPS	1.23751
APOE	1.23934
EXTL2	1.24734
SLC38A5	1.24957
B4GALNT1	1.25003
SMPD4	1.25278
RPIA	1.2618
SLC16A10	1.26682
SRC	1.27008
DDR1	1.27304
USP45	1.27632
GNPDA1	1.27784
CSAD	1.27874
PDIA3	1.28467
UAP1L1	1.28689
DUSP28	1.28768
STT3B	1.2912
NEK3	1.29183
HSD17B7	1.29512
HS2ST1	1.29668
PTPRA	1.3073
NUAK1	1.30875
ATM	1.32001
GNPTAB	1.324
PSAT1	1.32798
SMURF2	1.3304
AADAT	1.33195
ABCC5	1.33266
PPIL1	1.33908
SLC52A2	1.34484
LYPLA1	1.3521
SOAT2	1.35399
MCEE	1.35692
CHST12	1.35966
ICMT	1.36376
SMYD3	1.37128
DUSP6	1.37174
HSD17B14	1.37396
CTDSP2	1.3784
PRAG1	1.38433
CBL	1.38712
STAMBPL1	1.40441
PRKCE	1.405
PTGES3	1.40505
GLUD1	1.40727
PTPDC1	1.41297
RPS6KA5	1.4171
SLC19A3	1.42952
PPIL3	1.43318
CBX1	1.437
MDM2	1.43891
LCLAT1	1.44061
PDE11A	1.44153
KMT5C	1.44567
CDC14A	1.45383
IMPA2	1.4543
AHCY	1.45479
CDC14B	1.45641
TGS1	1.46089
RYK	1.46238
DCK	1.46248
SLC5A3	1.46252
CHST14	1.46532
PPP1R2	1.46551
EHMT2	1.46557
PPIG	1.47853
RNF2	1.48213
SLC2A8	1.48536
MGAT5	1.49131
UBE2N	1.49878
PRKAA2	1.49887
PTPRD	1.50094
SHPRH	1.51134
HS6ST1	1.52212
SLC7A7	1.52224
HPRT1	1.52226
SPHK2	1.5234
MANBA	1.52462
EPHB2	1.52882
CSGALNACT1	1.53577
GPCPD1	1.53676
BMPR1A	1.54351
FANCL	1.54807
PAFAH1B3	1.54868
L2HGDH	1.55802
PHPT1	1.5631
ATP8B2	1.5653
FDXR	1.5745
USP28	1.57778
TM7SF2	1.58177
NT5DC3	1.60743
BSCL2	1.6245
CDK4	1.62961
CDK2	1.63524
ABCC4	1.64443
EPHA1	1.64592
CTSC	1.64823
PIK3C2A	1.64855
MARCHF9	1.65447
PCBD2	1.65853
P4HA1	1.66293
TRPM7	1.66533
FER	1.67642
PTPN14	1.67648
RFWD3	1.68177
SLC2A4	1.68801
ME1	1.69137
PDGFRB	1.70079
HECW2	1.71314
SLC43A2	1.71807
NTAQ1	1.72635
AMN	1.72878
DGKD	1.73174
GSTA4	1.73363
PIGF	1.74695
PPP1CC	1.75245
KMT5A	1.76382
GLS2	1.77189
PPT1	1.77853
SLC36A1	1.78062
PNPT1	1.78139
CTDSPL2	1.78418
JMJD7-PLA2G4B	1.79421
GAD1	1.80874
DDC	1.80931
SLC25A6	1.81122
B3GALNT1	1.81443
TESK2	1.84455
HMGCR	1.85759
USP37	1.85959
ARSB	1.86475
GGH	1.86766
ACER2	1.86857
PDIA4	1.88235
NEK5	1.88293
RGL1	1.89535
PHGDH	1.9126
APOA1	1.9146
SLC5A6	1.91497
ALDH7A1	1.92219
FGFR3	1.93248
PPM1D	1.93979
DUSP19	1.9437
SUOX	1.94381
PTP4A3	1.94736
MAPK12	1.9518
PTPRE	1.96128
GLS	1.96915
SLC23A2	1.9694
USP21	1.98364
POLD1	1.99839
ARG2	1.99849
MAP4K4	2.00307
HACD4	2.00526
LRRK1	2.00897
ABCG2	2.01176
PFKFB4	2.02405
KMT2D	2.03099
G6PD	2.03502
RRM1	2.03607
G6PC3	2.05083
PFAS	2.05327
DUT	2.05411
DAGLA	2.05812
PDE4D	2.0601
POLA2	2.06401
PYCR1	2.06607
MASTL	2.06945
LPCAT2	2.07308
SLCO2B1	2.0759
SCLY	2.0769
PFKM	2.1104
CHKB	2.11953
NEU4	2.12273
GPD2	2.12473
PPAT	2.12934
SLC16A1	2.14565
B4GALT4	2.14705
ART5	2.14934
ASNS	2.14967
ADCY7	2.17339
SUV39H2	2.18962
HSD17B7P2	2.19671
DUSP13	2.20171
PPP2R3B	2.20546
NSD2	2.21513
CYP19A1	2.22839
DTYMK	2.23012
CDKL5	2.23849
SLC7A5	2.25396
HAT1	2.26892
SULT1A2	2.28141
ADCY10	2.28465
ELOVL7	2.28589
LIPT2	2.29715
SLC6A13	2.30389
DDR2	2.30786
PLCB4	2.31292
STK26	2.31383
CHEK2	2.33031
HMOX1	2.34586
CDK6	2.36242
MAP3K12	2.37842
NOS3	2.38657
AQP1	2.38745
POLD3	2.40065
PPIH	2.42036
DHFR	2.43254
FES	2.45398
SLC1A2	2.45922
FUT2	2.46041
ABCA4	2.47524
DNMT1	2.50304
USP1	2.5033
PRKDC	2.54297
GALNT12	2.54654
KCNJ8	2.5638
GLYCTK	2.56562
PTP4A1	2.57505
ATP2B1	2.57877
FLVCR1	2.58592
GUCY1A1	2.58994
PAICS	2.59227
PXYLP1	2.5923
ABCC1	2.59713
PAPSS1	2.59952
CPT1C	2.60095
MAP3K21	2.60427
UBE2S	2.61182
FYN	2.61402
MAPK13	2.63917
SLC7A11	2.65116
OAT	2.65467
PLB1	2.65885
EPHA10	2.66006
FGFR4	2.66763
ACVR2B	2.67514
CHST10	2.70581
PRKX	2.7458
AOAH	2.7479
ATP1A2	2.75022
DNMT3A	2.76334
SLC5A11	2.7752
CYP27B1	2.78116
SLC1A7	2.79984
POLE	2.82241
CDS1	2.82555
GAL3ST4	2.83441
POLA1	2.83924
DHDH	2.84318
MAP2K6	2.87042
AXL	2.88825
FABP3	2.91564
MARK1	2.94024
MAPK15	2.9415
ST6GALNAC1	2.95315
SMARCD3	2.96102
SCARF2	2.97197
ZAP70	2.97311
INPP5D	2.97809
PLCH1	2.9943
LGSN	2.99773
UBE2T	3.00486
SCD5	3.02836
VRK1	3.03082
PLPPR3	3.04747
CHEK1	3.05003
INPP4B	3.06229
EZH2	3.07601
CDC42BPG	3.10588
GRK3	3.10866
HSPG2	3.15523
PDE10A	3.17377
AOC1	3.18541
LDHB	3.1902
RFC5	3.2043
PPT2	3.2086
POLE2	3.26524
PDGFRA	3.27383
ALG10	3.27536
CHST3	3.29784
PASK	3.32034
PGAP1	3.32828
FABP6	3.32957
CKMT2	3.33144
TYRO3	3.33251
AMT	3.35059
CDC7	3.3527
PRKY	3.35522
CERS1	3.35549
B4GALNT3	3.35881
SLCO4A1	3.36734
SULT2B1	3.37398
SLC2A1	3.40193
TGM5	3.43452
SLC6A2	3.45069
PHEX	3.48634
B4GALT6	3.50323
ST8SIA1	3.51583
RHBG	3.51959
TPH1	3.53947
TYMS	3.58513
MERTK	3.6368
ENTPD3	3.64026
SLC12A2	3.65203
PDE7A	3.66705
NUDT4	3.67473
WNK4	3.69149
MYO3B	3.69931
FAR1	3.70403
ENO2	3.7208
SLC22A11	3.72483
CSF1R	3.75746
FGFR2	3.7763
DCLK2	3.80701
PPP2R2B	3.81018
PLA2G4F	3.81706
STK17B	3.84107
ABO	3.84992
TTN	3.86124
CPA2	3.87426
ISYNA1	3.92578
STK33	3.93314
SLC9A2	3.96593
PLCB1	4.00364
TK1	4.09224
CYP4Z1	4.09331
PLTP	4.12139
INMT	4.12167
B4GALNT2	4.1403
FOLR3	4.14776
FGFR1	4.14986
CEL	4.15595
SOD3	4.16617
B3GNT8	4.1908
BARD1	4.21608
EPHB3	4.23206
HK2	4.25544
GGT5	4.25969
SLC51B	4.26572
MELK	4.28993
ACOT11	4.33857
AATK	4.35355
HSD3B1	4.35909
GALNT3	4.41744
MYLIP	4.41972
ATP6V0A4	4.45928
LMTK3	4.46485
GALNT7	4.48273
ALOX15	4.48666
CDC25A	4.55079
STRA6	4.56101
PLCB2	4.58951
ALPI	4.59122
SLC6A6	4.6037
PADI2	4.64082
CDKN3	4.65379
SLC26A2	4.66012
SLC6A19	4.70988
WNK2	4.71577
PKMYT1	4.80576
B3GAT2	4.80841
CFTR	4.82611
AURKA	4.82616
CAMK2A	4.90444
ALG1L2	4.94217
PRKAR2B	4.94343
SLC5A2	5.01212
SBK1	5.01478
NDST4	5.04275
ADCY3	5.04999
IGF1R	5.06648
CDC25C	5.07557
ALDH1L2	5.09133
PLK4	5.12924
PBK	5.14158
SLC7A10	5.15557
CTSE	5.20351
ALPP	5.22184
CA14	5.23776
DUSP9	5.31875
PPEF1	5.38443
ACSBG2	5.39135
ATP1A4	5.42552
PGAM2	5.42552
MTHFD2	5.43891
EPHA4	5.4446
SLC26A3	5.46498
HUNK	5.46896
ROR1	5.48803
UCP2	5.52747
SLC26A9	5.56131
GAL3ST2	5.57718
CHST6	5.60839
PADI3	5.66144
UGT8	5.69136
CKB	5.69393
GALNT6	5.70013
SLC1A5	5.71225
GPX8	5.75043
CYP4X1	5.80632
BUB1B	5.82761
SLC34A3	5.83117
DNMT3B	5.89443
B4GALNT4	5.96237
SLC24A2	6.02248
GGT6	6.02945
SLC2A5	6.04039
PLA2G3	6.04963
MYLK2	6.06482
XYLT1	6.12313
SLC2A14	6.25239
PRRT2	6.27014
PLA2G4A	6.29604
GSTP1	6.33866
TTK	6.34982
PAK6	6.35748
STK32A	6.37632
SLC6A4	6.38184
CYP2S1	6.42539
SLC2A7	6.43107
GCNT1	6.45432
DUSP27	6.46265
CIT	6.5002
FABP5	6.50434
MAP3K15	6.62172
B3GNT7	6.67842
SLC1A3	6.7114
SLC18A2	6.72309
POLQ	6.76848
AQP10	6.82198
PTPRZ1	6.87751
CHI3L1	6.88454
MGAT5B	7.015
BUB1	7.05913
PLPP7	7.0617
SLC6A7	7.07358
ALPG	7.08966
CUBN	7.11811
CKM	7.12471
PDE6A	7.13929
SULT1C4	7.15793
NEK2	7.26574
UHRF1	7.33968
PLK1	7.34581
FKBP10	7.46124
UBE2C	7.49592
PNLIPRP2	7.50795
PHOSPHO1	7.76885
GUCY1A2	7.81265
TRPM6	7.8165
HS3ST5	7.87169
NMNAT2	8.06307
CYP24A1	8.08685
RRM2	8.19822
FOLR1	8.31192
SLC7A8	8.32667
DPYSL3	8.39064
AMHR2	8.39337
HEPH	8.39922
GUCY2C	8.53472
PTK7	8.68766
CDK1	8.70177
STK32B	8.72726
LRP2	8.7362
SLC6A11	8.77097
TICRR	8.81595
AURKB	9.23335
SLC4A8	9.46123
PIP5K1B	9.7417
CTSV	9.8219
CA4	9.84092
CHIT1	9.87577
HS6ST2	9.92247
GALNT13	10.1126
PSPHP1	10.3
SLCO1A2	11.4201
FRMPD2	11.614
FABP7	11.7865
RBP2	12.0784
CPA6	12.1011
PCYT1B	12.3972
SLC2A3	12.4337
DPEP1	12.7528
