# Supplementary material for: UBE2C expression is elevated in hepatoblastoma and correlates with inferior patient survival
Source: Front Genet. 2023 Jun 12;14:1170940. doi: 10.3389/fgene.2023.1170940 (PMC10291054; doi:10.3389/fgene.2023.1170940)
Supplement: Supplementary file 5 [file Table4.XLSX]

## Sheet: Taul1
Significantly changed metabolic genes that were found in all six HB cell models
ABCA3
PINK1
BBOX1
XDH
CYP11A1
PFKP
NAPRT
CYP39A1
SLC6A11
USP47
SOD2
RNF14
GDA
AQP9
PDE1C
FGFR1
GOT1
RCL1
PAPSS2
CYP2C19
PIK3R5
TEK
FGGY
GFPT2
CD38
RIPK4
CTDSP2
GUCY1A1
ALDH18A1
MAOA
APOE
DAPK3
GMPR
PPP2R3B
CDK1
FABP5
UGT2B10
HS2ST1
SLC8B1
BCHE
ADI1
PLCL2
DUSP5
PXDN
A4GALT
DAO
AKR1B15
BDH2
LRRK2
ACADL
FGFR3
NTAN1
CEL
GSTP1
MGST1
ASAH2
SRD5A2
AKR7A3
SLC3A1
ATP10A
ACO2
TPMT
PGM2L1
AURKB
USP4
ETFA
NDUFA13
SLC25A18
CYP3A5
FTH1
SLC34A3
CTSB
CAMK2B
CNDP2
AKR1C4
PMVK
CHST10
DCLK2
JAK2
PLA2G4C
BARD1
PHGDH
PTGS2
ADH1C
CYP2C9
DNMT3A
NT5E
WNK4
CYP2A7
SLC16A2
USP11
PIK3C2G
CHDH
FKBP5
ACE2
GCH1
HERC3
PTPN14
PTP4A3
PDE4D
FGFR4
SLC7A11
PPM1E
SCARF2
CHST2
ATP6V1E1
ART4
ACAA2
PLOD2
PCYT1B
HUNK
ALAS1
GPT
PDK4
BLK
DUSP10
NNMT
CA12
POLD4
TK2
ACOX3
RHBG
UBE2QL1
RPS6KA2
PDE7B
PIGB
GALNT15
PTPRC
USP38
DUSP23
VNN3
SDS
MCCC1
GGT1
PAM
PARP15
BPGM
DYRK3
PFAS
ABHD5
KMT2D
SLC29A4
ASL
SLC10A1
PARP12
ANGPTL4
NAMPT
CYP4F22
SDSL
PRAG1
RIPOR1
MARCHF9
ACP5
AMFR
LCLAT1
GYS2
FMO3
MAP3K15
SLC25A4
GBE1
GPAT4
MYLK
PGAP1
CBR3
AQP3
ALG1L2
ASPG
UGT1A7
UPB1
SLC2A6
LPIN2
RBP2
NAT2
HS6ST1
AKR1D1
SLC25A27
CTSE
LIPG
G6PD
ELOVL2
ACSL1
PTPRG
TXNRD1
AKR1B1
MAP3K12
CHST7
SLC25A20
FBP1
NEURL1
OXCT2
ATP2B4
SLC15A3
GLRX
ST3GAL4
SBK1
PDE4B
DPEP1
POLE
MAPK11
SLC35C1
STS
HAO2
ENTPD1
UBE2E2
GGTLC1
AKR1C1
DAGLA
LPL
UBE2D4
CNDP1
PTPRJ
MLKL
OTC
ABCB11
KMO
NUDT4
ABCC1
GSTA5
SLC27A2
CDKL5
CLTRN
PIGU
CTSO
CPT1A
JMJD7-PLA2G4B
CYP8B1
GPX1
VNN2
SERPINA3
PARP9
CDA
HSD17B14
EPHB2
MAP2K3
AOX1
HSD17B6
TYMP
TRIM5
BAAT
NEK2
PPM1D
KAT2B
CYP1B1
SAT1
PNP
OAT
CDC25A
B3GNT5
ZAP70
WNK2
TRIO
RENBP
DCK
SLC6A4
LDHD
DUSP7
PLIN4
B4GALNT4
CAMK1
NSD2
AKR1B10
TGM2
SLC23A2
CA14
BMPR1A
CRLS1
AADAC
GLUD2
HMOX2
ELOVL3
PLK1
ST3GAL1
GALNT13
ATP6V0B
FMO4
EZH2
GSTA4
CYP21A2
EIF4EBP3
MBOAT1
CKB
SLC2A3
MAP3K14
ACOX1
SDR42E1
RNF180
GPCPD1
B4GALT1
CTSV
DUOX2
PTRH1
HYI
HAL
AQP4
MERTK
SLC1A5
RET
MID1
ALDH1A2
RNF103
ABCC4
PPP3CC
USP9X
IP6K3
POLA1
TM7SF2
OXCT1
CYP2A6
ABCA8
STUB1
ILK
SLC22A1
MTHFD2
CDK6
SLC22A11
CTSS
CHST4
FKBP10
MPO
CERS1
PTK7
HSD3B1
SCD
HS6ST2
KYNU
SPHK1
ARSB
CYP7B1
INPP1
PRKX
ARG1
DUSP1
OLAH
IRAK3
PARP6
GALC
CHST14
TGFBR1
PPP2R2C
CYP2E1
ACO1
TICRR
PYCR1
STK33
DAPK2
USP2
UGT1A4
RDH16
UGT1A6
NMT2
SLC6A20
RIOK3
RHCG
SLC7A10
CYP4A11
PRKAG2
PNPLA8
FRMPD2
BUB1
POLQ
PBK
SLC28A1
KMT5C
MOGAT2
MARCHF2
ISYNA1
ACSM5
HSD3B7
SLCO4A1
MST1R
PPT2
MGAM
ETNPPL
PRKAA2
KDR
GLUD1
HPD
MYLIP
COQ6
B3GNT3
UBE2S
MGLL
PTPRD
ALOX15B
PLCG2
PLK2
UGT1A9
CYP1A2
NUDT9
LYN
HGD
RBP4
PLCB1
TXK
ADPRH
DNMT1
PLAAT3
ETFDH
SLC15A1
TAT
UBE2C
CYP3A7
VNN1
CYP2C18
ATP6V1H
ACSM1
PLA2G15
PTGR1
SLC18A2
H6PD
FADS3
RNF144B
HTATIP2
NEU4
GUCY1B1
HK2
RRM2
SLC27A4
FAR1
ALDH1A1
NMNAT3
FMO5
CA2
ASNS
AKR1C8P
SGMS2
PAPSS1
SLC2A4
PKMYT1
DUT
PRKY
ADH1A
SLC17A2
CYLD
BUB1B
COX7A1
INPP5D
GCNT4
AQP1
ACVR2B
CYP2C8
SLC29A2
ACMSD
GLIPR1
TTN
AMN
CIT
HERC4
PAICS
ME3
JAK1
UGP2
RNF125
UPP1
CES5A
EPHB6
CYP2B6
ITPKC
RNF130
MAP2K1
PTP4A1
ADH6
ACOT4
TDO2
HSD11B1
AKR1C3
ANKRD1
ATP6V1D
PTGS1
ALDOB
CTSZ
UHRF1
CYP4F11
PRRT2
CDKN3
CLCF1
HSPG2
SLC22A9
CP
DUSP9
UGT1A3
UGT1A5
ATP8B1
CYP3A4
SLC27A5
ACSM2B
DPYSL3
GLS2
ATP2B1
CBR1
