# Supplementary material for: UBE2C expression is elevated in hepatoblastoma and correlates with inferior patient survival
Source: Front Genet. 2023 Jun 12;14:1170940. doi: 10.3389/fgene.2023.1170940 (PMC10291054; doi:10.3389/fgene.2023.1170940)
Supplement: Supplementary file 6 [file Table1.XLSX]

## Sheet: Taul1
ABCC1	ENSG00000103222
ABCC11	ENSG00000121270
MARCH1	ENSG00000145416
MARCH2	ENSG00000099785
MARCH3	ENSG00000173926
MARCH4	ENSG00000144583
MARCH5	ENSG00000198060
MARCH6	ENSG00000145495
MARCH7	ENSG00000136536
MARCH8	ENSG00000165406
MARCH9	ENSG00000139266
MARCH10	ENSG00000173838
MARCH11	ENSG00000183654
A4GALT	ENSG00000128274
A4GNT	ENSG00000118017
AACS	ENSG00000081760
AADAC	ENSG00000114771
AADAT	ENSG00000109576
AAK1	ENSG00000115977
AANAT	ENSG00000129673
AARS	ENSG00000090861
AARS2	ENSG00000124608
AASDH	ENSG00000157426
AASDHPPT	ENSG00000149313
AASS	ENSG00000008311
AATK	ENSG00000181409
ABAT	ENSG00000183044
ABCA1	ENSG00000165029
ABCA3	ENSG00000167972
ABCA4	ENSG00000198691
ABCA8	ENSG00000141338
ABCB1	ENSG00000085563
ABCB11	ENSG00000073734
ABCB4	ENSG00000005471
ABCB6	ENSG00000115657
ABCC2	ENSG00000023839
ABCC3	ENSG00000108846
ABCC4	ENSG00000125257
ABCC5	ENSG00000114770
ABCC8	ENSG00000006071
ABCC9	ENSG00000069431
ABCD1	ENSG00000101986
ABCD2	ENSG00000173208
ABCD3	ENSG00000117528
ABCG2	ENSG00000118777
ABCG5	ENSG00000138075
ABCG8	ENSG00000143921
ABHD12	ENSG00000100997
ABHD5	ENSG00000011198
ABHD6	ENSG00000163686
ABL1	ENSG00000097007
ABL2	ENSG00000143322
ABO	ENSG00000175164
ACAA1	ENSG00000060971
ACAA2	ENSG00000167315
ACACA	ENSG00000275176
ACACB	ENSG00000076555
ACAD10	ENSG00000111271
ACAD11	ENSG00000240303
ACAD8	ENSG00000151498
ACAD9	ENSG00000177646
ACADL	ENSG00000115361
ACADM	ENSG00000117054
ACADS	ENSG00000122971
ACADSB	ENSG00000196177
ACADVL	ENSG00000072778
ACAT1	ENSG00000075239
ACAT2	ENSG00000120437
ACE	ENSG00000159640
ACE2	ENSG00000130234
ACER1	ENSG00000167769
ACER2	ENSG00000177076
ACER3	ENSG00000078124
ACHE	ENSG00000087085
ACLY	ENSG00000131473
ACMSD	ENSG00000153086
ACO1	ENSG00000122729
ACO2	ENSG00000100412
ACOT1	ENSG00000184227
ACOT11	ENSG00000162390
ACOT12	ENSG00000172497
ACOT13	ENSG00000112304
ACOT2	ENSG00000119673
ACOT4	ENSG00000177465
ACOT6	ENSG00000205669
ACOT7	ENSG00000097021
ACOT8	ENSG00000101473
ACOX1	ENSG00000161533
ACOX2	ENSG00000168306
ACOX3	ENSG00000087008
ACP1	ENSG00000143727
ACP2	ENSG00000134575
ACP5	ENSG00000102575
ACP6	ENSG00000162836
ACP7	ENSG00000183760
ACPP	ENSG00000014257
ACPT	ENSG00000142513
ACSBG1	ENSG00000103740
ACSBG2	ENSG00000130377
ACSF2	ENSG00000167107
ACSF3	ENSG00000176715
ACSL1	ENSG00000151726
ACSL3	ENSG00000123983
ACSL4	ENSG00000068366
ACSL5	ENSG00000197142
ACSL6	ENSG00000164398
ACSM1	ENSG00000166743
ACSM2A	ENSG00000183747
ACSM2B	ENSG00000066813
ACSM3	ENSG00000005187
ACSM4	ENSG00000215009
ACSM5	ENSG00000183549
ACSS1	ENSG00000154930
ACSS2	ENSG00000131069
ACSS3	ENSG00000111058
ACVR1	ENSG00000115170
ACVR1B	ENSG00000135503
ACVR1C	ENSG00000123612
ACVR2A	ENSG00000121989
ACVR2B	ENSG00000114739
ACVRL1	ENSG00000139567
ACY1	ENSG00000243989
ACY3	ENSG00000132744
ACYP1	ENSG00000119640
ACYP2	ENSG00000170634
ADA	ENSG00000196839
ADCY1	ENSG00000164742
ADCY10	ENSG00000143199
ADCY2	ENSG00000078295
ADCY3	ENSG00000138031
ADCY4	ENSG00000129467
ADCY5	ENSG00000173175
ADCY6	ENSG00000174233
ADCY7	ENSG00000121281
ADCY8	ENSG00000155897
ADCY9	ENSG00000162104
ADH1A	ENSG00000187758
ADH1B	ENSG00000196616
ADH1C	ENSG00000248144
ADH4	ENSG00000198099
ADH5	ENSG00000197894
ADH6	ENSG00000172955
ADH7	ENSG00000196344
ADHFE1	ENSG00000147576
ADI1	ENSG00000182551
ADK	ENSG00000156110
ADO	ENSG00000181915
ADPGK	ENSG00000159322
ADPRH	ENSG00000144843
ADRBK1	ENSG00000173020
ADRBK2	ENSG00000100077
ADSL	ENSG00000239900
ADSS	ENSG00000035687
ADSSL1	ENSG00000185100
AFMID	ENSG00000183077
AGA	ENSG00000038002
AGK	ENSG00000006530
AGL	ENSG00000162688
AGMAT	ENSG00000116771
AGPAT1	ENSG00000228892
AGPAT2	ENSG00000169692
AGPAT3	ENSG00000160216
AGPAT4	ENSG00000026652
AGPAT5	ENSG00000155189
AGPAT6	ENSG00000158669
AGPS	ENSG00000018510
AGT	ENSG00000135744
AGXT	ENSG00000172482
AGXT2	ENSG00000113492
AHCY	ENSG00000101444
AHCYL1	ENSG00000168710
AHCYL2	ENSG00000158467
AICDA	ENSG00000111732
AK1	ENSG00000106992
AK2	ENSG00000004455
AK3	ENSG00000147853
AK4	ENSG00000162433
AK5	ENSG00000154027
AK7	ENSG00000140057
AKR1A1	ENSG00000117448
AKR1B1	ENSG00000085662
AKR1B10	ENSG00000198074
AKR1B15	ENSG00000227471
AKR1C1	ENSG00000187134
AKR1C2	ENSG00000151632
AKR1C3	ENSG00000196139
AKR1C4	ENSG00000198610
AKR1C8P	ENSG00000264006
AKR1D1	ENSG00000122787
AKR7A2	ENSG00000053371
AKR7A3	ENSG00000162482
AKT1	ENSG00000142208
AKT2	ENSG00000105221
AKT3	ENSG00000117020
ALAD	ENSG00000148218
ALAS1	ENSG00000023330
ALAS2	ENSG00000158578
ALB	ENSG00000163631
ALDH18A1	ENSG00000059573
ALDH1A1	ENSG00000165092
ALDH1A2	ENSG00000128918
ALDH1A3	ENSG00000184254
ALDH1B1	ENSG00000137124
ALDH1L1	ENSG00000144908
ALDH1L2	ENSG00000136010
ALDH2	ENSG00000111275
ALDH3A1	ENSG00000108602
ALDH3A2	ENSG00000072210
ALDH3B1	ENSG00000006534
ALDH3B2	ENSG00000132746
ALDH4A1	ENSG00000159423
ALDH5A1	ENSG00000112294
ALDH6A1	ENSG00000119711
ALDH7A1	ENSG00000164904
ALDH9A1	ENSG00000143149
ALDOA	ENSG00000149925
ALDOB	ENSG00000136872
ALDOC	ENSG00000109107
ALG1	ENSG00000033011
ALG10	ENSG00000139133
ALG11	ENSG00000253710
ALG12	ENSG00000182858
ALG13	ENSG00000101901
ALG14	ENSG00000172339
ALG1L	ENSG00000189366
ALG1L2	ENSG00000251287
ALG2	ENSG00000119523
ALG3	ENSG00000214160
ALG5	ENSG00000120697
ALG6	ENSG00000088035
ALG8	ENSG00000159063
ALG9	ENSG00000086848
ALK	ENSG00000171094
ALLC	ENSG00000151360
ALOX12	ENSG00000108839
ALOX12B	ENSG00000179477
ALOX15	ENSG00000161905
ALOX15B	ENSG00000179593
ALOX5	ENSG00000275565
ALPI	ENSG00000163295
ALPL	ENSG00000162551
ALPP	ENSG00000163283
ALPPL2	ENSG00000163286
AMACR	ENSG00000242110
AMD1	ENSG00000123505
AMDHD1	ENSG00000139344
AMDHD2	ENSG00000162066
AMFR	ENSG00000159461
AMHR2	ENSG00000135409
AMN	ENSG00000166126
AMPD1	ENSG00000116748
AMPD2	ENSG00000116337
AMPD3	ENSG00000133805
AMT	ENSG00000145020
AMY1A	ENSG00000237763
AMY1B	ENSG00000174876
AMY1C	ENSG00000187733
AMY2A	ENSG00000243480
AMY2B	ENSG00000240038
ANAPC11	ENSG00000141552
ANGPTL4	ENSG00000167772
ANKRD1	ENSG00000148677
ANPEP	ENSG00000166825
ANXA3	ENSG00000138772
AOAH	ENSG00000136250
AOC1	ENSG00000002726
AOC2	ENSG00000131480
AOC3	ENSG00000131471
AOX1	ENSG00000138356
APOA1	ENSG00000118137
APOA2	ENSG00000158874
APOA5	ENSG00000110243
APOB	ENSG00000084674
APOC1	ENSG00000130208
APOC3	ENSG00000110245
APOC4-APOC2	ENSG00000224916
APOE	ENSG00000130203
APRT	ENSG00000198931
AQP1	ENSG00000240583
AQP10	ENSG00000143595
AQP2	ENSG00000167580
AQP3	ENSG00000165272
AQP4	ENSG00000171885
AQP5	ENSG00000161798
AQP7	ENSG00000165269
AQP8	ENSG00000103375
AQP9	ENSG00000103569
ARAF	ENSG00000078061
ARCN1	ENSG00000095139
ARG1	ENSG00000118520
ARG2	ENSG00000081181
ARSA	ENSG00000100299
ARSB	ENSG00000113273
ART1	ENSG00000129744
ART3	ENSG00000156219
ART4	ENSG00000111339
ART5	ENSG00000167311
AS3MT	ENSG00000214435
ASAH1	ENSG00000104763
ASAH2	ENSG00000188611
ASH1L	ENSG00000116539
ASL	ENSG00000126522
ASMT	ENSG00000196433
ASNS	ENSG00000070669
ASPA	ENSG00000108381
ASPG	ENSG00000166183
ASPH	ENSG00000198363
ASRGL1	ENSG00000162174
ASS1	ENSG00000130707
ATE1	ENSG00000107669
ATHL1	ENSG00000142102
ATIC	ENSG00000138363
ATM	ENSG00000149311
ATP10A	ENSG00000206190
ATP11A	ENSG00000068650
ATP11C	ENSG00000101974
ATP1A1	ENSG00000163399
ATP1A2	ENSG00000018625
ATP1A3	ENSG00000105409
ATP1A4	ENSG00000132681
ATP1B1	ENSG00000143153
ATP1B2	ENSG00000129244
ATP1B3	ENSG00000069849
ATP1B4	ENSG00000101892
ATP2B1	ENSG00000070961
ATP2B2	ENSG00000157087
ATP2B3	ENSG00000067842
ATP2B4	ENSG00000058668
ATP4A	ENSG00000105675
ATP4B	ENSG00000186009
ATP5A1	ENSG00000152234
ATP5B	ENSG00000110955
ATP5C1	ENSG00000165629
ATP5D	ENSG00000099624
ATP5E	ENSG00000124172
ATP5F1	ENSG00000116459
ATP5G1	ENSG00000159199
ATP5G2	ENSG00000135390
ATP5G3	ENSG00000154518
ATP5H	ENSG00000167863
ATP5I	ENSG00000169020
ATP5J	ENSG00000154723
ATP5J2	ENSG00000241468
ATP5L	ENSG00000167283
ATP5L2	ENSG00000249222
ATP5O	ENSG00000241837
ATP5S	ENSG00000125375
ATP6V0A1	ENSG00000033627
ATP6V0A2	ENSG00000185344
ATP6V0A4	ENSG00000105929
ATP6V0B	ENSG00000117410
ATP6V0C	ENSG00000185883
ATP6V0D1	ENSG00000159720
ATP6V0D2	ENSG00000147614
ATP6V0E1	ENSG00000113732
ATP6V1A	ENSG00000114573
ATP6V1B1	ENSG00000116039
ATP6V1B2	ENSG00000147416
ATP6V1C1	ENSG00000155097
ATP6V1C2	ENSG00000143882
ATP6V1D	ENSG00000100554
ATP6V1E1	ENSG00000131100
ATP6V1E2	ENSG00000250565
ATP6V1F	ENSG00000128524
ATP6V1G1	ENSG00000136888
ATP6V1G2	ENSG00000226850
ATP6V1G3	ENSG00000151418
ATP6V1H	ENSG00000047249
ATP8A1	ENSG00000124406
ATP8B1	ENSG00000081923
ATP8B2	ENSG00000143515
ATR	ENSG00000175054
AUH	ENSG00000148090
AURKA	ENSG00000087586
AURKB	ENSG00000178999
AURKC	ENSG00000105146
AWAT1	ENSG00000204195
AWAT2	ENSG00000147160
AXL	ENSG00000167601
AZIN2	ENSG00000142920
B3GALNT1	ENSG00000169255
B3GALNT2	ENSG00000162885
B3GALT1	ENSG00000172318
B3GALT2	ENSG00000162630
B3GALT4	ENSG00000235863
B3GALT5	ENSG00000183778
B3GALT6	ENSG00000176022
B3GAT1	ENSG00000109956
B3GAT2	ENSG00000112309
B3GAT3	ENSG00000149541
B3GLCT	ENSG00000187676
B3GNT1	ENSG00000174684
B3GNT2	ENSG00000170340
B3GNT3	ENSG00000179913
B3GNT4	ENSG00000176383
B3GNT5	ENSG00000176597
B3GNT6	ENSG00000198488
B3GNT7	ENSG00000156966
B3GNT8	ENSG00000177191
B3GNT9	ENSG00000237172
B3GNTL1	ENSG00000175711
B4GALNT1	ENSG00000135454
B4GALNT2	ENSG00000167080
B4GALNT3	ENSG00000139044
B4GALNT4	ENSG00000182272
B4GALT1	ENSG00000086062
B4GALT2	ENSG00000117411
B4GALT3	ENSG00000158850
B4GALT4	ENSG00000121578
B4GALT5	ENSG00000158470
B4GALT6	ENSG00000118276
B4GALT7	ENSG00000027847
BAAT	ENSG00000136881
BARD1	ENSG00000138376
BBOX1	ENSG00000129151
BCAP31	ENSG00000185825
BCAT1	ENSG00000060982
BCAT2	ENSG00000105552
BCHE	ENSG00000114200
BCKDHA	ENSG00000248098
BCKDHB	ENSG00000083123
BCKDK	ENSG00000103507
BCO1	ENSG00000135697
BCR	ENSG00000186716
BDH1	ENSG00000161267
BDH2	ENSG00000164039
BHMT	ENSG00000145692
BHMT2	ENSG00000132840
BIRC6	ENSG00000115760
BLK	ENSG00000136573
BLVRA	ENSG00000106605
BLVRB	ENSG00000090013
BMP1	ENSG00000168487
BMP2K	ENSG00000138756
BMPR1A	ENSG00000107779
BMPR1B	ENSG00000138696
BMPR2	ENSG00000204217
BMX	ENSG00000102010
BPGM	ENSG00000172331
BPNT1	ENSG00000162813
BRAF	ENSG00000157764
BRAP	ENSG00000089234
BRPF1	ENSG00000156983
BRSK1	ENSG00000160469
BRSK2	ENSG00000174672
BSCL2	ENSG00000168000
BSG	ENSG00000172270
BTD	ENSG00000169814
BTK	ENSG00000010671
BUB1	ENSG00000169679
BUB1B	ENSG00000156970
C1GALT1	ENSG00000106392
CA1	ENSG00000133742
CA12	ENSG00000074410
CA13	ENSG00000185015
CA14	ENSG00000118298
CA2	ENSG00000104267
CA3	ENSG00000164879
CA4	ENSG00000167434
CA5A	ENSG00000174990
CA5B	ENSG00000169239
CA6	ENSG00000131686
CA7	ENSG00000168748
CA8	ENSG00000178538
CA9	ENSG00000107159
CAD	ENSG00000084774
CALM1	ENSG00000198668
CAMK1	ENSG00000134072
CAMK1D	ENSG00000183049
CAMK1G	ENSG00000008118
CAMK2A	ENSG00000070808
CAMK2B	ENSG00000058404
CAMK2D	ENSG00000145349
CAMK2G	ENSG00000148660
CAMK4	ENSG00000152495
CAMKK1	ENSG00000004660
CAMKK2	ENSG00000110931
CANT1	ENSG00000171302
CARM1	ENSG00000142453
CARNS1	ENSG00000172508
CARS	ENSG00000110619
CARS2	ENSG00000134905
CASK	ENSG00000147044
CAT	ENSG00000121691
CBL	ENSG00000110395
CBLB	ENSG00000114423
CBLC	ENSG00000142273
CBLL1	ENSG00000105879
CBR1	ENSG00000159228
CBR3	ENSG00000159231
CBR4	ENSG00000145439
CBS	ENSG00000160200
CBX1	ENSG00000108468
CCBL1	ENSG00000171097
CCBL2	ENSG00000137944
CCNB1IP1	ENSG00000100814
CD36	ENSG00000135218
CD38	ENSG00000004468
CDA	ENSG00000158825
CDC14A	ENSG00000079335
CDC14B	ENSG00000081377
CDC25A	ENSG00000164045
CDC25B	ENSG00000101224
CDC25C	ENSG00000158402
CDC34	ENSG00000099804
CDC42BPA	ENSG00000143776
CDC42BPB	ENSG00000198752
CDC42BPG	ENSG00000171219
CDC7	ENSG00000097046
CDIPT	ENSG00000103502
CDK1	ENSG00000170312
CDK10	ENSG00000185324
CDK11A	ENSG00000008128
CDK11B	ENSG00000248333
CDK12	ENSG00000167258
CDK13	ENSG00000065883
CDK14	ENSG00000058091
CDK15	ENSG00000138395
CDK16	ENSG00000102225
CDK17	ENSG00000059758
CDK18	ENSG00000117266
CDK19	ENSG00000155111
CDK2	ENSG00000123374
CDK20	ENSG00000156345
CDK4	ENSG00000135446
CDK5	ENSG00000164885
CDK6	ENSG00000105810
CDK7	ENSG00000134058
CDK8	ENSG00000132964
CDK9	ENSG00000136807
CDKL1	ENSG00000100490
CDKL2	ENSG00000138769
CDKL3	ENSG00000006837
CDKL4	ENSG00000205111
CDKL5	ENSG00000008086
CDKN3	ENSG00000100526
CDO1	ENSG00000129596
CDS1	ENSG00000163624
CDS2	ENSG00000101290
CDY1	ENSG00000172288
CDY1B	ENSG00000172352
CDY2A	ENSG00000182415
CDY2B	ENSG00000129873
CEL	ENSG00000170835
CEPT1	ENSG00000134255
CERCAM	ENSG00000167123
CERK	ENSG00000100422
CERS1	ENSG00000223802
CERS2	ENSG00000143418
CERS3	ENSG00000154227
CERS4	ENSG00000090661
CERS5	ENSG00000139624
CERS6	ENSG00000172292
CES1	ENSG00000198848
CES2	ENSG00000172831
CES3	ENSG00000172828
CES5A	ENSG00000159398
CFTR	ENSG00000001626
CH25H	ENSG00000138135
CHAT	ENSG00000070748
CHD9	ENSG00000177200
CHDH	ENSG00000016391
CHEK1	ENSG00000149554
CHEK2	ENSG00000183765
CHFR	ENSG00000072609
CHI3L1	ENSG00000133048
CHIA	ENSG00000134216
CHIT1	ENSG00000133063
CHKA	ENSG00000110721
CHKB	ENSG00000100288
CHMP4A	ENSG00000254505
CHPF	ENSG00000123989
CHPF2	ENSG00000033100
CHPT1	ENSG00000111666
CHST1	ENSG00000175264
CHST10	ENSG00000115526
CHST11	ENSG00000171310
CHST12	ENSG00000136213
CHST13	ENSG00000180767
CHST14	ENSG00000169105
CHST2	ENSG00000175040
CHST3	ENSG00000122863
CHST4	ENSG00000140835
CHST5	ENSG00000135702
CHST6	ENSG00000183196
CHST7	ENSG00000147119
CHST8	ENSG00000124302
CHST9	ENSG00000154080
CHSY1	ENSG00000131873
CHSY3	ENSG00000198108
CHUK	ENSG00000213341
CHURC1-FNTB	ENSG00000125954
CIDEA	ENSG00000176194
CINP	ENSG00000100865
CIT	ENSG00000122966
CKB	ENSG00000166165
CKM	ENSG00000104879
CKMT1A	ENSG00000223572
CKMT1B	ENSG00000237289
CKMT2	ENSG00000131730
CLC	ENSG00000105205
CLCF1	ENSG00000175505
CLK1	ENSG00000013441
CLK2	ENSG00000176444
CLK3	ENSG00000179335
CLK4	ENSG00000113240
CLOCK	ENSG00000134852
CLPS	ENSG00000137392
CLYBL	ENSG00000125246
CMA1	ENSG00000092009
CMAHP	ENSG00000168405
CMAS	ENSG00000111726
CMPK1	ENSG00000162368
CMPK2	ENSG00000134326
CMTR1	ENSG00000137200
CNDP1	ENSG00000150656
CNDP2	ENSG00000133313
CNOT4	ENSG00000080802
CNP	ENSG00000173786
COASY	ENSG00000068120
COL4A3BP	ENSG00000113163
COLGALT1	ENSG00000130309
COLGALT2	ENSG00000198756
COMT	ENSG00000093010
COMTD1	ENSG00000165644
COPA	ENSG00000122218
COPB1	ENSG00000129083
COPB2	ENSG00000184432
COPE	ENSG00000105669
COPG1	ENSG00000181789
COPG2	ENSG00000158623
COQ2	ENSG00000173085
COQ3	ENSG00000132423
COQ5	ENSG00000110871
COQ6	ENSG00000119723
COQ7	ENSG00000167186
COX4I1	ENSG00000131143
COX4I2	ENSG00000131055
COX5A	ENSG00000178741
COX5B	ENSG00000135940
COX6A1	ENSG00000111775
COX6A2	ENSG00000156885
COX6B1	ENSG00000126267
COX6B2	ENSG00000160471
COX6C	ENSG00000164919
COX7A1	ENSG00000161281
COX7A2	ENSG00000112695
COX7A2L	ENSG00000115944
COX7B	ENSG00000131174
COX7B2	ENSG00000170516
COX7C	ENSG00000127184
COX8A	ENSG00000176340
COX8C	ENSG00000277018
CP	ENSG00000047457
CPA1	ENSG00000091704
CPA2	ENSG00000158516
CPA5	ENSG00000158525
CPA6	ENSG00000165078
CPOX	ENSG00000080819
CPS1	ENSG00000021826
CPT1A	ENSG00000110090
CPT1B	ENSG00000205560
CPT1C	ENSG00000169169
CPT2	ENSG00000157184
CRAT	ENSG00000095321
CREBBP	ENSG00000005339
CRLS1	ENSG00000088766
CROT	ENSG00000005469
CS	ENSG00000062485
CSAD	ENSG00000139631
CSF1R	ENSG00000182578
CSGALNACT1	ENSG00000147408
CSGALNACT2	ENSG00000169826
CSK	ENSG00000103653
CSNK1A1	ENSG00000113712
CSNK1A1L	ENSG00000180138
CSNK1D	ENSG00000141551
CSNK1E	ENSG00000213923
CSNK1G1	ENSG00000169118
CSNK1G2	ENSG00000133275
CSNK1G3	ENSG00000151292
CSNK2A1	ENSG00000101266
CSNK2A2	ENSG00000070770
CSNK2B	ENSG00000224398
CTBP1	ENSG00000159692
CTDP1	ENSG00000060069
CTDSP1	ENSG00000144579
CTDSP2	ENSG00000175215
CTDSPL	ENSG00000144677
CTDSPL2	ENSG00000137770
CTGF	ENSG00000118523
CTH	ENSG00000116761
CTPS1	ENSG00000171793
CTPS2	ENSG00000047230
CTSA	ENSG00000064601
CTSB	ENSG00000164733
CTSC	ENSG00000109861
CTSD	ENSG00000117984
CTSE	ENSG00000196188
CTSF	ENSG00000174080
CTSG	ENSG00000100448
CTSH	ENSG00000103811
CTSK	ENSG00000143387
CTSL	ENSG00000135047
CTSO	ENSG00000256043
CTSS	ENSG00000163131
CTSV	ENSG00000136943
CTSW	ENSG00000172543
CTSZ	ENSG00000101160
CUBN	ENSG00000107611
CWC27	ENSG00000153015
CYB5D1	ENSG00000182224
CYB5R1	ENSG00000159348
CYB5R2	ENSG00000166394
CYB5R3	ENSG00000100243
CYBRD1	ENSG00000071967
CYC1	ENSG00000179091
CYLD	ENSG00000083799
CYP11A1	ENSG00000140459
CYP11B1	ENSG00000160882
CYP11B2	ENSG00000179142
CYP17A1	ENSG00000148795
CYP19A1	ENSG00000137869
CYP1A1	ENSG00000140465
CYP1A2	ENSG00000140505
CYP1B1	ENSG00000138061
CYP21A2	ENSG00000231852
CYP24A1	ENSG00000019186
CYP26A1	ENSG00000095596
CYP26B1	ENSG00000003137
CYP27A1	ENSG00000135929
CYP27B1	ENSG00000111012
CYP2A13	ENSG00000197838
CYP2A6	ENSG00000255974
CYP2A7	ENSG00000198077
CYP2B6	ENSG00000197408
CYP2C18	ENSG00000108242
CYP2C19	ENSG00000165841
CYP2C8	ENSG00000138115
CYP2C9	ENSG00000138109
CYP2D6	ENSG00000100197
CYP2E1	ENSG00000130649
CYP2F1	ENSG00000197446
CYP2J2	ENSG00000134716
CYP2S1	ENSG00000167600
CYP2U1	ENSG00000155016
CYP39A1	ENSG00000146233
CYP3A4	ENSG00000160868
CYP3A43	ENSG00000021461
CYP3A5	ENSG00000106258
CYP3A7	ENSG00000160870
CYP46A1	ENSG00000036530
CYP4A11	ENSG00000187048
CYP4B1	ENSG00000142973
CYP4F11	ENSG00000171903
CYP4F12	ENSG00000186204
CYP4F2	ENSG00000186115
CYP4F22	ENSG00000171954
CYP4F3	ENSG00000186529
CYP4F8	ENSG00000186526
CYP4V2	ENSG00000145476
CYP4X1	ENSG00000186377
CYP4Z1	ENSG00000186160
CYP51A1	ENSG00000001630
CYP7A1	ENSG00000167910
CYP7B1	ENSG00000172817
CYP8B1	ENSG00000180432
DAD1	ENSG00000129562
DAGLA	ENSG00000134780
DAGLB	ENSG00000164535
DAO	ENSG00000110887
DAPK1	ENSG00000196730
DAPK2	ENSG00000035664
DAPK3	ENSG00000167657
DARS	ENSG00000115866
DARS2	ENSG00000117593
DBH	ENSG00000123454
DBI	ENSG00000155368
DBT	ENSG00000137992
DCK	ENSG00000156136
DCLK1	ENSG00000133083
DCLK2	ENSG00000170390
DCT	ENSG00000080166
DCTD	ENSG00000129187
DCTPP1	ENSG00000179958
DCXR	ENSG00000169738
DDAH1	ENSG00000153904
DDAH2	ENSG00000213722
DDC	ENSG00000132437
DDO	ENSG00000203797
DDOST	ENSG00000244038
DDR1	ENSG00000204580
DDR2	ENSG00000162733
DECR1	ENSG00000104325
DECR2	ENSG00000274296
DEGS1	ENSG00000143753
DEGS2	ENSG00000168350
DERA	ENSG00000023697
DGAT1	ENSG00000185000
DGAT2	ENSG00000062282
DGKA	ENSG00000065357
DGKB	ENSG00000136267
DGKD	ENSG00000077044
DGKE	ENSG00000153933
DGKG	ENSG00000058866
DGKH	ENSG00000102780
DGKI	ENSG00000157680
DGKQ	ENSG00000145214
DGKZ	ENSG00000149091
DGUOK	ENSG00000114956
DHCR24	ENSG00000116133
DHCR7	ENSG00000172893
DHDH	ENSG00000104808
DHFR	ENSG00000228716
DHODH	ENSG00000102967
DHRS2	ENSG00000100867
DHRS3	ENSG00000162496
DHRS4	ENSG00000157326
DHRS9	ENSG00000073737
DIO1	ENSG00000211452
DIO2	ENSG00000211448
DIO3	ENSG00000197406
DLAT	ENSG00000150768
DLD	ENSG00000091140
DLST	ENSG00000119689
DMGDH	ENSG00000132837
DMPK	ENSG00000104936
DNAJC6	ENSG00000116675
DNMT1	ENSG00000130816
DNMT3A	ENSG00000119772
DNMT3B	ENSG00000088305
DNMT3L	ENSG00000142182
DOLPP1	ENSG00000167130
DOT1L	ENSG00000104885
DPAGT1	ENSG00000172269
DPEP1	ENSG00000015413
DPEP2	ENSG00000167261
DPEP3	ENSG00000141096
DPH5	ENSG00000117543
DPM1	ENSG00000000419
DPM2	ENSG00000136908
DPM3	ENSG00000179085
DPYD	ENSG00000188641
DPYS	ENSG00000147647
DPYSL2	ENSG00000092964
DPYSL3	ENSG00000113657
DSTYK	ENSG00000133059
DTYMK	ENSG00000168393
DUOX1	ENSG00000137857
DUOX2	ENSG00000140279
DUPD1	ENSG00000188716
DUSP1	ENSG00000120129
DUSP10	ENSG00000143507
DUSP11	ENSG00000144048
DUSP12	ENSG00000081721
DUSP13	ENSG00000079393
DUSP14	ENSG00000276023
DUSP15	ENSG00000149599
DUSP16	ENSG00000111266
DUSP18	ENSG00000167065
DUSP19	ENSG00000162999
DUSP2	ENSG00000158050
DUSP21	ENSG00000189037
DUSP22	ENSG00000112679
DUSP23	ENSG00000158716
DUSP26	ENSG00000133878
DUSP27	ENSG00000198842
DUSP28	ENSG00000188542
DUSP3	ENSG00000108861
DUSP4	ENSG00000120875
DUSP5	ENSG00000138166
DUSP6	ENSG00000139318
DUSP7	ENSG00000164086
DUSP8	ENSG00000184545
DUSP9	ENSG00000130829
DUT	ENSG00000128951
DYRK1A	ENSG00000157540
DYRK1B	ENSG00000105204
DYRK2	ENSG00000127334
DYRK3	ENSG00000143479
DYRK4	ENSG00000010219
DZIP3	ENSG00000198919
EARS2	ENSG00000103356
EBP	ENSG00000147155
ECH1	ENSG00000104823
ECHDC2	ENSG00000121310
ECHS1	ENSG00000127884
ECI1	ENSG00000167969
ECI2	ENSG00000198721
EGFR	ENSG00000146648
EHHADH	ENSG00000113790
EHMT1	ENSG00000181090
EHMT2	ENSG00000204371
EIF2AK1	ENSG00000086232
EIF2AK2	ENSG00000055332
EIF2AK3	ENSG00000172071
EIF2AK4	ENSG00000128829
EIF4EBP3	ENSG00000243056
ELOVL1	ENSG00000066322
ELOVL2	ENSG00000197977
ELOVL3	ENSG00000119915
ELOVL4	ENSG00000118402
ELOVL5	ENSG00000012660
ELOVL6	ENSG00000170522
ELOVL7	ENSG00000164181
ELP3	ENSG00000134014
ENGASE	ENSG00000167280
ENO1	ENSG00000074800
ENO2	ENSG00000111674
ENO3	ENSG00000108515
ENOPH1	ENSG00000145293
ENPP1	ENSG00000197594
ENPP2	ENSG00000136960
ENPP3	ENSG00000154269
ENPP6	ENSG00000164303
ENPP7	ENSG00000182156
ENTPD1	ENSG00000138185
ENTPD2	ENSG00000054179
ENTPD3	ENSG00000168032
ENTPD4	ENSG00000197217
ENTPD5	ENSG00000187097
ENTPD6	ENSG00000197586
ENTPD8	ENSG00000188833
EP300	ENSG00000100393
EPHA1	ENSG00000146904
EPHA10	ENSG00000183317
EPHA2	ENSG00000142627
EPHA3	ENSG00000044524
EPHA4	ENSG00000116106
EPHA5	ENSG00000145242
EPHA6	ENSG00000080224
EPHA7	ENSG00000135333
EPHA8	ENSG00000070886
EPHB1	ENSG00000154928
EPHB2	ENSG00000133216
EPHB3	ENSG00000182580
EPHB4	ENSG00000196411
EPHB6	ENSG00000106123
EPHX1	ENSG00000143819
EPHX2	ENSG00000120915
EPM2A	ENSG00000112425
EPRS	ENSG00000136628
EPT1	ENSG00000138018
EPX	ENSG00000121053
ERBB2	ENSG00000141736
ERBB3	ENSG00000065361
ERBB4	ENSG00000178568
ERN1	ENSG00000178607
ERN2	ENSG00000134398
ESD	ENSG00000139684
ETFA	ENSG00000140374
ETFB	ENSG00000105379
ETFDH	ENSG00000171503
ETNK1	ENSG00000139163
ETNK2	ENSG00000143845
ETNPPL	ENSG00000164089
EXT1	ENSG00000182197
EXT2	ENSG00000151348
EXTL1	ENSG00000158008
EXTL2	ENSG00000162694
EXTL3	ENSG00000012232
EYA1	ENSG00000104313
EYA2	ENSG00000064655
EYA3	ENSG00000158161
EYA4	ENSG00000112319
EZH1	ENSG00000108799
EZH2	ENSG00000106462
F13A1	ENSG00000124491
F13B	ENSG00000143278
F2	ENSG00000180210
FAAH	ENSG00000117480
FAAH2	ENSG00000165591
FABP1	ENSG00000163586
FABP12	ENSG00000197416
FABP2	ENSG00000145384
FABP3	ENSG00000121769
FABP4	ENSG00000170323
FABP5	ENSG00000164687
FABP6	ENSG00000170231
FABP7	ENSG00000164434
FABP9	ENSG00000205186
FADS1	ENSG00000149485
FADS2	ENSG00000134824
FADS3	ENSG00000221968
FADS6	ENSG00000172782
FAH	ENSG00000103876
FAM20B	ENSG00000116199
FAM65A	ENSG00000039523
FANCL	ENSG00000115392
FAR1	ENSG00000197601
FAR2	ENSG00000064763
FARS2	ENSG00000145982
FARSA	ENSG00000179115
FARSB	ENSG00000116120
FAS	ENSG00000026103
FASN	ENSG00000169710
FASTK	ENSG00000164896
FAXDC2	ENSG00000170271
FBP1	ENSG00000165140
FBP2	ENSG00000130957
FDFT1	ENSG00000079459
FDPS	ENSG00000160752
FDXR	ENSG00000161513
FECH	ENSG00000066926
FER	ENSG00000151422
FES	ENSG00000182511
FGA	ENSG00000171560
FGFR1	ENSG00000077782
FGFR2	ENSG00000066468
FGFR3	ENSG00000068078
FGFR4	ENSG00000160867
FGGY	ENSG00000172456
FGR	ENSG00000000938
FH	ENSG00000091483
FHIT	ENSG00000189283
FHL2	ENSG00000115641
FIG4	ENSG00000112367
FITM1	ENSG00000139914
FITM2	ENSG00000197296
FKBP10	ENSG00000141756
FKBP11	ENSG00000134285
FKBP14	ENSG00000106080
FKBP1A	ENSG00000088832
FKBP1B	ENSG00000119782
FKBP2	ENSG00000173486
FKBP3	ENSG00000100442
FKBP4	ENSG00000004478
FKBP5	ENSG00000096060
FKBP6	ENSG00000077800
FKBP7	ENSG00000079150
FKBP8	ENSG00000105701
FKBP9	ENSG00000122642
FKBP9P1	ENSG00000176826
FLAD1	ENSG00000160688
FLT1	ENSG00000102755
FLT3	ENSG00000122025
FLT4	ENSG00000037280
FLVCR1	ENSG00000162769
FMO1	ENSG00000010932
FMO2	ENSG00000094963
FMO3	ENSG00000007933
FMO4	ENSG00000076258
FMO5	ENSG00000131781
FMO6P	ENSG00000117507
FN3K	ENSG00000167363
FN3KRP	ENSG00000141560
FNTA	ENSG00000168522
FNTB	ENSG00000257365
FOLR1	ENSG00000110195
FOLR2	ENSG00000165457
FOLR3	ENSG00000110203
FOSL1	ENSG00000175592
FPGS	ENSG00000136877
FPGT	ENSG00000254685
FRK	ENSG00000111816
FRMPD2	ENSG00000170324
FTCD	ENSG00000160282
FTH1	ENSG00000167996
FTL	ENSG00000087086
FTMT	ENSG00000181867
FUCA1	ENSG00000179163
FUCA2	ENSG00000001036
FUK	ENSG00000157353
FUT1	ENSG00000174951
FUT10	ENSG00000172728
FUT11	ENSG00000196968
FUT2	ENSG00000176920
FUT3	ENSG00000171124
FUT4	ENSG00000196371
FUT5	ENSG00000130383
FUT6	ENSG00000156413
FUT7	ENSG00000180549
FUT8	ENSG00000033170
FUT9	ENSG00000172461
FYN	ENSG00000010810
G0S2	ENSG00000123689
G6PC	ENSG00000131482
G6PC2	ENSG00000278373
G6PC3	ENSG00000141349
G6PD	ENSG00000160211
GAA	ENSG00000171298
GAD1	ENSG00000128683
GAD2	ENSG00000136750
GAK	ENSG00000178950
GAL3ST1	ENSG00000128242
GAL3ST2	ENSG00000154252
GAL3ST3	ENSG00000175229
GAL3ST4	ENSG00000197093
GALC	ENSG00000054983
GALE	ENSG00000117308
GALK1	ENSG00000108479
GALK2	ENSG00000156958
GALM	ENSG00000143891
GALNS	ENSG00000141012
GALNT1	ENSG00000141429
GALNT10	ENSG00000164574
GALNT11	ENSG00000178234
GALNT12	ENSG00000119514
GALNT13	ENSG00000144278
GALNT14	ENSG00000158089
GALNT15	ENSG00000131386
GALNT2	ENSG00000143641
GALNT3	ENSG00000115339
GALNT4	ENSG00000257594
GALNT5	ENSG00000136542
GALNT6	ENSG00000139629
GALNT7	ENSG00000109586
GALNT8	ENSG00000130035
GALNT9	ENSG00000182870
GALNTL5	ENSG00000106648
GALT	ENSG00000213930
GAMT	ENSG00000130005
GANC	ENSG00000214013
GAPDH	ENSG00000111640
GAPDHS	ENSG00000105679
GARS	ENSG00000106105
GART	ENSG00000262473
GATM	ENSG00000171766
GBA	ENSG00000177628
GBA2	ENSG00000070610
GBA3	ENSG00000249948
GBE1	ENSG00000114480
GBGT1	ENSG00000148288
GC	ENSG00000145321
GCAT	ENSG00000100116
GCDH	ENSG00000105607
GCH1	ENSG00000131979
GCK	ENSG00000106633
GCLC	ENSG00000001084
GCLM	ENSG00000023909
GCNT1	ENSG00000187210
GCNT2	ENSG00000111846
GCNT3	ENSG00000140297
GCNT4	ENSG00000176928
GCNT6	ENSG00000205318
GCNT7	ENSG00000124091
GCSH	ENSG00000140905
GDA	ENSG00000119125
GDE1	ENSG00000006007
GDPD2	ENSG00000130055
GFPT1	ENSG00000198380
GFPT2	ENSG00000131459
GGCT	ENSG00000006625
GGH	ENSG00000137563
GGPS1	ENSG00000152904
GGT1	ENSG00000100031
GGT2	ENSG00000133475
GGT3P	ENSG00000197421
GGT5	ENSG00000099998
GGT6	ENSG00000167741
GGT7	ENSG00000131067
GGTLC1	ENSG00000149435
GGTLC2	ENSG00000100121
GIF	ENSG00000134812
GK	ENSG00000198814
GK2	ENSG00000196475
GK3P	ENSG00000249244
GLA	ENSG00000102393
GLB1	ENSG00000170266
GLB1L	ENSG00000163521
GLCE	ENSG00000138604
GLDC	ENSG00000178445
GLIPR1	ENSG00000139278
GLO1	ENSG00000124767
GLRX	ENSG00000173221
GLRX2	ENSG00000023572
GLS	ENSG00000115419
GLS2	ENSG00000135423
GLT6D1	ENSG00000204007
GLT8D1	ENSG00000016864
GLT8D2	ENSG00000120820
GLTP	ENSG00000139433
GLUD1	ENSG00000148672
GLUD2	ENSG00000182890
GLUL	ENSG00000135821
GLYAT	ENSG00000149124
GLYCTK	ENSG00000168237
GM2A	ENSG00000196743
GMDS	ENSG00000112699
GMPPA	ENSG00000144591
GMPPB	ENSG00000173540
GMPR	ENSG00000137198
GMPR2	ENSG00000100938
GMPS	ENSG00000163655
GNE	ENSG00000159921
GNMT	ENSG00000124713
GNPAT	ENSG00000116906
GNPDA1	ENSG00000113552
GNPDA2	ENSG00000163281
GNPNAT1	ENSG00000100522
GNPTAB	ENSG00000111670
GNS	ENSG00000135677
GOT1	ENSG00000120053
GOT2	ENSG00000125166
GPAA1	ENSG00000197858
GPAM	ENSG00000119927
GPAT2	ENSG00000186281
GPAT3	ENSG00000138678
GPCPD1	ENSG00000125772
GPD1	ENSG00000167588
GPD2	ENSG00000115159
GPHN	ENSG00000171723
GPI	ENSG00000105220
GPIHBP1	ENSG00000277494
GPLD1	ENSG00000112293
GPT	ENSG00000167701
GPT2	ENSG00000166123
GPX1	ENSG00000233276
GPX2	ENSG00000176153
GPX3	ENSG00000211445
GPX4	ENSG00000167468
GPX5	ENSG00000224586
GPX6	ENSG00000198704
GPX7	ENSG00000116157
GPX8	ENSG00000164294
GRHL1	ENSG00000134317
GRHPR	ENSG00000137106
GRK1	ENSG00000185974
GRK7	ENSG00000114124
GSR	ENSG00000104687
GSS	ENSG00000100983
GSTA1	ENSG00000243955
GSTA2	ENSG00000244067
GSTA3	ENSG00000174156
GSTA4	ENSG00000170899
GSTA5	ENSG00000182793
GSTK1	ENSG00000197448
GSTM1	ENSG00000134184
GSTM2	ENSG00000213366
GSTM3	ENSG00000134202
GSTM4	ENSG00000168765
GSTM5	ENSG00000134201
GSTO1	ENSG00000148834
GSTO2	ENSG00000065621
GSTP1	ENSG00000084207
GSTT1	ENSG00000277656
GSTT2	ENSG00000099984
GSTZ1	ENSG00000100577
GTF2F1	ENSG00000125651
GTF3C4	ENSG00000125484
GUCA1A	ENSG00000048545
GUCY1A2	ENSG00000152402
GUCY1A3	ENSG00000164116
GUCY1B2	ENSG00000123201
GUCY1B3	ENSG00000061918
GUCY2C	ENSG00000070019
GUCY2D	ENSG00000132518
GUCY2F	ENSG00000101890
GUK1	ENSG00000143774
GUSB	ENSG00000169919
GYG1	ENSG00000163754
GYG2	ENSG00000056998
GYS1	ENSG00000104812
GYS2	ENSG00000111713
H6PD	ENSG00000049239
HAAO	ENSG00000162882
HACD1	ENSG00000165996
HACD2	ENSG00000206527
HACD3	ENSG00000074696
HACD4	ENSG00000188921
HACE1	ENSG00000085382
HACL1	ENSG00000131373
HADH	ENSG00000138796
HADHA	ENSG00000084754
HADHB	ENSG00000138029
HAGH	ENSG00000063854
HAGHL	ENSG00000103253
HAL	ENSG00000084110
HAO1	ENSG00000101323
HAO2	ENSG00000116882
HARS	ENSG00000170445
HARS2	ENSG00000112855
HAS1	ENSG00000105509
HAS2	ENSG00000170961
HAS3	ENSG00000103044
HAT1	ENSG00000128708
HCCS	ENSG00000004961
HCK	ENSG00000101336
HCST	ENSG00000126264
HDAC3	ENSG00000171720
HDC	ENSG00000140287
HDLBP	ENSG00000115677
HECTD1	ENSG00000092148
HECTD2	ENSG00000165338
HECTD3	ENSG00000126107
HECW1	ENSG00000002746
HECW2	ENSG00000138411
HELZ2	ENSG00000130589
HEPH	ENSG00000089472
HERC1	ENSG00000103657
HERC2	ENSG00000128731
HERC3	ENSG00000138641
HERC4	ENSG00000148634
HEXA	ENSG00000213614
HEXB	ENSG00000049860
HEXDC	ENSG00000169660
HGD	ENSG00000113924
HIBADH	ENSG00000106049
HIBCH	ENSG00000198130
HIF1AN	ENSG00000166135
HIGD2A	ENSG00000146066
HIPK1	ENSG00000163349
HIPK2	ENSG00000064393
HIPK3	ENSG00000110422
HIRIP3	ENSG00000149929
HK1	ENSG00000156515
HK2	ENSG00000159399
HK3	ENSG00000160883
HKDC1	ENSG00000156510
HLCS	ENSG00000159267
HLTF	ENSG00000071794
HMBS	ENSG00000256269
HMGCL	ENSG00000117305
HMGCLL1	ENSG00000146151
HMGCR	ENSG00000113161
HMGCS1	ENSG00000112972
HMGCS2	ENSG00000134240
HMOX1	ENSG00000100292
HMOX2	ENSG00000103415
HNMT	ENSG00000150540
HPD	ENSG00000158104
HPGD	ENSG00000164120
HPGDS	ENSG00000163106
HPRT1	ENSG00000165704
HS2ST1	ENSG00000153936
HS3ST1	ENSG00000002587
HS3ST2	ENSG00000122254
HS3ST3A1	ENSG00000153976
HS3ST3B1	ENSG00000125430
HS3ST4	ENSG00000182601
HS3ST5	ENSG00000249853
HS3ST6	ENSG00000276333
HS6ST1	ENSG00000136720
HS6ST2	ENSG00000171004
HS6ST3	ENSG00000185352
HSD11B1	ENSG00000117594
HSD11B1L	ENSG00000167733
HSD11B2	ENSG00000176387
HSD17B1	ENSG00000108786
HSD17B10	ENSG00000072506
HSD17B11	ENSG00000198189
HSD17B12	ENSG00000149084
HSD17B14	ENSG00000087076
HSD17B2	ENSG00000086696
HSD17B3	ENSG00000130948
HSD17B4	ENSG00000133835
HSD17B6	ENSG00000025423
HSD17B7	ENSG00000132196
HSD17B7P2	ENSG00000099251
HSD17B8	ENSG00000204228
HSD3B1	ENSG00000203857
HSD3B2	ENSG00000203859
HSD3B7	ENSG00000099377
HSPG2	ENSG00000142798
HTATIP2	ENSG00000109854
HUNK	ENSG00000142149
HUWE1	ENSG00000086758
HYAL3	ENSG00000186792
HYALP1	ENSG00000228211
HYI	ENSG00000178922
HYKK	ENSG00000188266
IARS	ENSG00000196305
IARS2	ENSG00000067704
ICK	ENSG00000112144
ICMT	ENSG00000116237
ICT1	ENSG00000167862
IDH1	ENSG00000138413
IDH2	ENSG00000182054
IDH3A	ENSG00000166411
IDH3B	ENSG00000101365
IDH3G	ENSG00000067829
IDI1	ENSG00000067064
IDI2	ENSG00000148377
IDO1	ENSG00000131203
IDO2	ENSG00000188676
IDS	ENSG00000010404
IDUA	ENSG00000127415
IGF1R	ENSG00000140443
IKBKB	ENSG00000104365
IKBKE	ENSG00000263528
IL4I1	ENSG00000104951
ILK	ENSG00000166333
ILKAP	ENSG00000132323
IMPA1	ENSG00000133731
IMPA2	ENSG00000141401
IMPDH1	ENSG00000106348
IMPDH2	ENSG00000178035
INMT	ENSG00000241644
INPP1	ENSG00000151689
INPP4A	ENSG00000040933
INPP4B	ENSG00000109452
INPP5A	ENSG00000068383
INPP5B	ENSG00000204084
INPP5D	ENSG00000168918
INPP5E	ENSG00000148384
INPP5F	ENSG00000198825
INPP5J	ENSG00000185133
INPPL1	ENSG00000165458
INSL3	ENSG00000248099
INSR	ENSG00000171105
INSRR	ENSG00000027644
IP6K1	ENSG00000176095
IP6K2	ENSG00000068745
IP6K3	ENSG00000161896
IPMK	ENSG00000151151
IRAK1	ENSG00000184216
IRAK2	ENSG00000134070
IRAK3	ENSG00000090376
IRAK4	ENSG00000198001
IREB2	ENSG00000136381
ISYNA1	ENSG00000105655
ITCH	ENSG00000078747
ITK	ENSG00000113263
ITPA	ENSG00000125877
ITPK1	ENSG00000100605
ITPKA	ENSG00000137825
ITPKB	ENSG00000143772
ITPKC	ENSG00000086544
IVD	ENSG00000128928
JAK1	ENSG00000162434
JAK2	ENSG00000096968
JAK3	ENSG00000105639
JMJD7-PLA2G4B	ENSG00000168970
KALRN	ENSG00000160145
KANSL3	ENSG00000114982
KARS	ENSG00000065427
KAT2A	ENSG00000108773
KAT2B	ENSG00000114166
KAT5	ENSG00000172977
KAT6A	ENSG00000083168
KAT6B	ENSG00000156650
KAT7	ENSG00000136504
KAT8	ENSG00000103510
KCNJ11	ENSG00000187486
KCNJ8	ENSG00000121361
KDR	ENSG00000128052
KDSR	ENSG00000119537
KHK	ENSG00000138030
KIT	ENSG00000157404
KL	ENSG00000133116
KMO	ENSG00000117009
KMT2A	ENSG00000118058
KMT2B	ENSG00000272333
KMT2C	ENSG00000055609
KMT2D	ENSG00000167548
KMT2E	ENSG00000005483
KMT5A	ENSG00000183955
KMT5B	ENSG00000110066
KMT5C	ENSG00000133247
KPNA6	ENSG00000025800
KYNU	ENSG00000115919
L1CAM	ENSG00000198910
L2HGDH	ENSG00000087299
LALBA	ENSG00000167531
LAP3	ENSG00000002549
LARS	ENSG00000133706
LARS2	ENSG00000011376
LATS1	ENSG00000131023
LATS2	ENSG00000150457
LBR	ENSG00000143815
LCAT	ENSG00000213398
LCK	ENSG00000182866
LCLAT1	ENSG00000172954
LCT	ENSG00000115850
LDHA	ENSG00000134333
LDHAL6A	ENSG00000166800
LDHAL6B	ENSG00000171989
LDHB	ENSG00000111716
LDHC	ENSG00000166796
LDHD	ENSG00000166816
LDLR	ENSG00000130164
LGALS13	ENSG00000105198
LGMN	ENSG00000100600
LGSN	ENSG00000146166
LHPP	ENSG00000107902
LIAS	ENSG00000121897
LIMK1	ENSG00000106683
LIMK2	ENSG00000182541
LIPA	ENSG00000107798
LIPC	ENSG00000166035
LIPE	ENSG00000079435
LIPF	ENSG00000182333
LIPG	ENSG00000101670
LIPT1	ENSG00000144182
LIPT2	ENSG00000175536
LMTK2	ENSG00000164715
LMTK3	ENSG00000142235
LOC286297	ENSG00000184906
LOC344967	ENSG00000205794
LOX	ENSG00000113083
LOXL2	ENSG00000134013
LPCAT1	ENSG00000153395
LPCAT2	ENSG00000087253
LPCAT3	ENSG00000111684
LPCAT4	ENSG00000176454
LPIN1	ENSG00000134324
LPIN2	ENSG00000101577
LPIN3	ENSG00000132793
LPL	ENSG00000175445
LPO	ENSG00000167419
LRAT	ENSG00000121207
LRP1	ENSG00000123384
LRP2	ENSG00000081479
LRRK1	ENSG00000154237
LRRK2	ENSG00000188906
LRSAM1	ENSG00000148356
LRTOMT	ENSG00000184154
LSS	ENSG00000160285
LTA4H	ENSG00000111144
LTC4S	ENSG00000213316
LTK	ENSG00000062524
LYN	ENSG00000254087
LYPLA1	ENSG00000120992
LYPLA2	ENSG00000011009
LYZL1	ENSG00000120563
MACROD1	ENSG00000133315
MACROD2	ENSG00000172264
MAGEA2B	ENSG00000183305
MAK	ENSG00000111837
MAN1A1	ENSG00000111885
MAN1A2	ENSG00000198162
MAN1B1	ENSG00000177239
MAN1C1	ENSG00000117643
MAN2A1	ENSG00000112893
MAN2A2	ENSG00000196547
MAN2B1	ENSG00000104774
MAN2C1	ENSG00000140400
MANBA	ENSG00000109323
MANSC1	ENSG00000111261
MAOA	ENSG00000189221
MAOB	ENSG00000069535
MAP2K1	ENSG00000169032
MAP2K2	ENSG00000126934
MAP2K3	ENSG00000034152
MAP2K4	ENSG00000065559
MAP2K5	ENSG00000137764
MAP2K6	ENSG00000108984
MAP2K7	ENSG00000076984
MAP3K1	ENSG00000095015
MAP3K10	ENSG00000130758
MAP3K11	ENSG00000173327
MAP3K12	ENSG00000139625
MAP3K13	ENSG00000073803
MAP3K14	ENSG00000006062
MAP3K15	ENSG00000180815
MAP3K2	ENSG00000169967
MAP3K20	ENSG00000091436
MAP3K21	ENSG00000143674
MAP3K3	ENSG00000198909
MAP3K4	ENSG00000085511
MAP3K5	ENSG00000197442
MAP3K6	ENSG00000142733
MAP3K7	ENSG00000135341
MAP3K8	ENSG00000107968
MAP3K9	ENSG00000006432
MAP4K1	ENSG00000104814
MAP4K2	ENSG00000168067
MAP4K3	ENSG00000011566
MAP4K4	ENSG00000071054
MAP4K5	ENSG00000012983
MAPK1	ENSG00000100030
MAPK10	ENSG00000109339
MAPK11	ENSG00000185386
MAPK12	ENSG00000188130
MAPK13	ENSG00000156711
MAPK14	ENSG00000112062
MAPK15	ENSG00000181085
MAPK3	ENSG00000102882
MAPK4	ENSG00000141639
MAPK6	ENSG00000069956
MAPK7	ENSG00000166484
MAPK8	ENSG00000107643
MAPK9	ENSG00000050748
MAPKAPK2	ENSG00000162889
MAPKAPK3	ENSG00000114738
MAPKAPK5	ENSG00000089022
MARK1	ENSG00000116141
MARK2	ENSG00000072518
MARK3	ENSG00000075413
MARK4	ENSG00000007047
MARS	ENSG00000166986
MARS2	ENSG00000247626
MAST1	ENSG00000105613
MAST2	ENSG00000086015
MAST3	ENSG00000099308
MAST4	ENSG00000069020
MASTL	ENSG00000120539
MAT1A	ENSG00000151224
MAT2A	ENSG00000168906
MAT2B	ENSG00000038274
MATK	ENSG00000007264
MBOAT1	ENSG00000172197
MBOAT2	ENSG00000143797
MCAT	ENSG00000100294
MCCC1	ENSG00000078070
MCCC2	ENSG00000131844
MCEE	ENSG00000124370
MDH1	ENSG00000014641
MDH1B	ENSG00000138400
MDH2	ENSG00000146701
MDM2	ENSG00000135679
MDP1	ENSG00000213920
ME1	ENSG00000065833
ME2	ENSG00000082212
ME3	ENSG00000151376
MECR	ENSG00000116353
MED1	ENSG00000125686
MELK	ENSG00000165304
MERTK	ENSG00000153208
MET	ENSG00000105976
METTL1	ENSG00000037897
METTL3	ENSG00000165819
MGAM	ENSG00000257335
MGAT1	ENSG00000131446
MGAT2	ENSG00000168282
MGAT3	ENSG00000128268
MGAT4A	ENSG00000071073
MGAT4B	ENSG00000161013
MGAT4C	ENSG00000182050
MGAT4D	ENSG00000205301
MGAT5	ENSG00000152127
MGAT5B	ENSG00000167889
MGEA5	ENSG00000198408
MGLL	ENSG00000074416
MGMT	ENSG00000170430
MGRN1	ENSG00000102858
MGST1	ENSG00000008394
MGST2	ENSG00000085871
MGST3	ENSG00000143198
MIA3	ENSG00000154305
MIB1	ENSG00000101752
MIB2	ENSG00000197530
MID1	ENSG00000101871
MIF	ENSG00000240972
MINK1	ENSG00000141503
MINPP1	ENSG00000107789
MIOX	ENSG00000100253
MIP	ENSG00000135517
MKNK1	ENSG00000079277
MKNK2	ENSG00000099875
MKRN1	ENSG00000133606
MKRN2	ENSG00000075975
MKRN3	ENSG00000179455
MLKL	ENSG00000168404
MLYCD	ENSG00000103150
MMAA	ENSG00000151611
MOCS1	ENSG00000124615
MOCS2	ENSG00000164172
MOGAT1	ENSG00000124003
MOGAT2	ENSG00000166391
MOGAT3	ENSG00000106384
MOGS	ENSG00000115275
MOK	ENSG00000080823
MOS	ENSG00000172680
MOXD1	ENSG00000079931
MPC1	ENSG00000060762
MPC2	ENSG00000143158
MPI	ENSG00000178802
MPO	ENSG00000005381
MPST	ENSG00000128309
MSMO1	ENSG00000052802
MSRA	ENSG00000175806
MST1R	ENSG00000164078
MT-CO1	ENSG00000198804
MT-CO2	ENSG00000198712
MT-CO3	ENSG00000198938
MT-CYB	ENSG00000198727
MT-ND1	ENSG00000198888
MT-ND2	ENSG00000198763
MT-ND3	ENSG00000198840
MT-ND4	ENSG00000198886
MT-ND4L	ENSG00000212907
MT-ND5	ENSG00000198786
MT-ND6	ENSG00000198695
MTAP	ENSG00000099810
MTFMT	ENSG00000103707
MTHFD1	ENSG00000100714
MTHFD1L	ENSG00000120254
MTHFD2	ENSG00000065911
MTHFD2L	ENSG00000163738
MTHFD2P1	ENSG00000244681
MTHFR	ENSG00000177000
MTHFS	ENSG00000136371
MTMR1	ENSG00000063601
MTMR14	ENSG00000163719
MTMR2	ENSG00000087053
MTMR3	ENSG00000100330
MTMR6	ENSG00000139505
MTMR7	ENSG00000003987
MTMR8	ENSG00000102043
MTPAP	ENSG00000107951
MTR	ENSG00000116984
MTRR	ENSG00000124275
MTTP	ENSG00000138823
MUL1	ENSG00000090432
MUSK	ENSG00000030304
MUT	ENSG00000146085
MVD	ENSG00000167508
MVK	ENSG00000110921
MYBBP1A	ENSG00000132382
MYCBP2	ENSG00000005810
MYLIP	ENSG00000007944
MYLK	ENSG00000065534
MYLK2	ENSG00000101306
MYLK3	ENSG00000140795
MYLK4	ENSG00000145949
MYO3A	ENSG00000095777
MYO3B	ENSG00000071909
MYO5B	ENSG00000167306
NAA10	ENSG00000102030
NAAA	ENSG00000138744
NADK	ENSG00000008130
NADSYN1	ENSG00000172890
NAGA	ENSG00000198951
NAGK	ENSG00000124357
NAGLU	ENSG00000108784
NAGPA	ENSG00000103174
NAGS	ENSG00000161653
NAMPT	ENSG00000105835
NANP	ENSG00000170191
NANS	ENSG00000095380
NAPRT	ENSG00000147813
NAPSA	ENSG00000131400
NARS	ENSG00000134440
NARS2	ENSG00000137513
NAT1	ENSG00000171428
NAT2	ENSG00000156006
NCOA1	ENSG00000084676
NCOA2	ENSG00000140396
NCOA3	ENSG00000124151
NCOA6	ENSG00000198646
NCOR1	ENSG00000141027
NCOR2	ENSG00000196498
NDST1	ENSG00000070614
NDST2	ENSG00000166507
NDST3	ENSG00000164100
NDST4	ENSG00000138653
NDUFA1	ENSG00000125356
NDUFA10	ENSG00000130414
NDUFA11	ENSG00000174886
NDUFA12	ENSG00000184752
NDUFA13	ENSG00000186010
NDUFA2	ENSG00000131495
NDUFA3	ENSG00000277722
NDUFA4	ENSG00000189043
NDUFA5	ENSG00000128609
NDUFA6	ENSG00000273397
NDUFA7	ENSG00000267855
NDUFA8	ENSG00000119421
NDUFA9	ENSG00000139180
NDUFAB1	ENSG00000004779
NDUFB1	ENSG00000183648
NDUFB10	ENSG00000140990
NDUFB11	ENSG00000147123
NDUFB2	ENSG00000090266
NDUFB3	ENSG00000119013
NDUFB4	ENSG00000065518
NDUFB5	ENSG00000136521
NDUFB6	ENSG00000165264
NDUFB7	ENSG00000099795
NDUFB8	ENSG00000166136
NDUFB9	ENSG00000147684
NDUFC1	ENSG00000109390
NDUFC2	ENSG00000151366
NDUFS1	ENSG00000023228
NDUFS2	ENSG00000158864
NDUFS3	ENSG00000213619
NDUFS4	ENSG00000164258
NDUFS5	ENSG00000168653
NDUFS6	ENSG00000145494
NDUFS7	ENSG00000115286
NDUFS8	ENSG00000110717
NDUFV1	ENSG00000167792
NDUFV2	ENSG00000178127
NDUFV3	ENSG00000160194
NEDD4	ENSG00000069869
NEDD4L	ENSG00000049759
NEK1	ENSG00000137601
NEK11	ENSG00000114670
NEK2	ENSG00000117650
NEK3	ENSG00000136098
NEK4	ENSG00000114904
NEK5	ENSG00000197168
NEK6	ENSG00000119408
NEK7	ENSG00000151414
NEK8	ENSG00000160602
NEK9	ENSG00000119638
NEU1	ENSG00000228691
NEU2	ENSG00000115488
NEU3	ENSG00000162139
NEU4	ENSG00000204099
NEURL1	ENSG00000107954
NEURL1B	ENSG00000214357
NGLY1	ENSG00000151092
NHLRC1	ENSG00000187566
NIT2	ENSG00000114021
NKTR	ENSG00000114857
NLK	ENSG00000087095
NLN	ENSG00000123213
NME1	ENSG00000239672
NME2	ENSG00000243678
NME3	ENSG00000103024
NME4	ENSG00000103202
NME6	ENSG00000172113
NME7	ENSG00000143156
NMNAT1	ENSG00000173614
NMNAT2	ENSG00000157064
NMNAT3	ENSG00000163864
NMRK1	ENSG00000106733
NMT1	ENSG00000136448
NMT2	ENSG00000152465
NNMT	ENSG00000166741
NNT	ENSG00000112992
NOL9	ENSG00000162408
NOS1	ENSG00000089250
NOS2	ENSG00000007171
NOS2P1	ENSG00000265788
NOS2P2	ENSG00000167494
NOS3	ENSG00000164867
NPAS2	ENSG00000170485
NPC1	ENSG00000141458
NPC1L1	ENSG00000015520
NPR1	ENSG00000169418
NPR2	ENSG00000159899
NQO1	ENSG00000181019
NQO2	ENSG00000124588
NR1D1	ENSG00000126368
NRF1	ENSG00000106459
NSD1	ENSG00000165671
NSDHL	ENSG00000147383
NSF	ENSG00000073969
NT5C	ENSG00000125458
NT5C1A	ENSG00000116981
NT5C1B	ENSG00000185013
NT5C1B-RDH14	ENSG00000250741
NT5C2	ENSG00000076685
NT5C3A	ENSG00000122643
NT5DC3	ENSG00000111696
NT5E	ENSG00000135318
NT5M	ENSG00000205309
NTAN1	ENSG00000157045
NTRK1	ENSG00000198400
NTRK2	ENSG00000148053
NTRK3	ENSG00000140538
NUAK1	ENSG00000074590
NUAK2	ENSG00000163545
NUDT10	ENSG00000122824
NUDT11	ENSG00000196368
NUDT12	ENSG00000112874
NUDT2	ENSG00000164978
NUDT3	ENSG00000272325
NUDT4	ENSG00000173598
NUDT5	ENSG00000165609
NUDT9	ENSG00000170502
OARD1	ENSG00000124596
OAT	ENSG00000065154
OBSL1	ENSG00000124006
OCRL	ENSG00000122126
ODC1	ENSG00000115758
OGDH	ENSG00000105953
OGT	ENSG00000147162
OLAH	ENSG00000152463
OPLAH	ENSG00000178814
OTC	ENSG00000036473
OTUD5	ENSG00000068308
OXCT1	ENSG00000083720
OXCT2	ENSG00000198754
OXSM	ENSG00000151093
OXSR1	ENSG00000172939
P4HA1	ENSG00000122884
P4HA2	ENSG00000072682
P4HA3	ENSG00000149380
P4HB	ENSG00000185624
PADI1	ENSG00000142623
PADI2	ENSG00000117115
PADI3	ENSG00000142619
PADI4	ENSG00000159339
PADI6	ENSG00000276747
PAFAH1B1	ENSG00000007168
PAFAH1B2	ENSG00000168092
PAFAH1B3	ENSG00000079462
PAFAH2	ENSG00000158006
PAH	ENSG00000171759
PAICS	ENSG00000128050
PAK1	ENSG00000149269
PAK2	ENSG00000180370
PAK3	ENSG00000077264
PAK4	ENSG00000130669
PAK6	ENSG00000137843
PAK7	ENSG00000101349
PAM	ENSG00000145730
PAN2	ENSG00000135473
PANK1	ENSG00000152782
PANK2	ENSG00000125779
PANK3	ENSG00000120137
PANK4	ENSG00000157881
PAOX	ENSG00000148832
PAPD4	ENSG00000164329
PAPD7	ENSG00000112941
PAPOLA	ENSG00000090060
PAPOLB	ENSG00000218823
PAPOLG	ENSG00000115421
PAPSS1	ENSG00000138801
PAPSS2	ENSG00000198682
PARK2	ENSG00000185345
PARP1	ENSG00000143799
PARP10	ENSG00000178685
PARP11	ENSG00000111224
PARP12	ENSG00000059378
PARP14	ENSG00000173193
PARP15	ENSG00000173200
PARP16	ENSG00000138617
PARP2	ENSG00000129484
PARP3	ENSG00000041880
PARP4	ENSG00000102699
PARP6	ENSG00000137817
PARP8	ENSG00000151883
PARP9	ENSG00000138496
PARS2	ENSG00000162396
PASK	ENSG00000115687
PBK	ENSG00000168078
PC	ENSG00000173599
PCBD1	ENSG00000166228
PCBD2	ENSG00000132570
PCCA	ENSG00000175198
PCCB	ENSG00000114054
PCK1	ENSG00000124253
PCK2	ENSG00000100889
PCMT1	ENSG00000120265
PCYOX1	ENSG00000116005
PCYT1A	ENSG00000161217
PCYT1B	ENSG00000102230
PCYT2	ENSG00000185813
PDE10A	ENSG00000112541
PDE11A	ENSG00000128655
PDE1A	ENSG00000115252
PDE1B	ENSG00000123360
PDE1C	ENSG00000154678
PDE2A	ENSG00000186642
PDE3A	ENSG00000172572
PDE3B	ENSG00000152270
PDE4A	ENSG00000065989
PDE4B	ENSG00000184588
PDE4C	ENSG00000105650
PDE4D	ENSG00000113448
PDE5A	ENSG00000138735
PDE6A	ENSG00000132915
PDE6B	ENSG00000133256
PDE6C	ENSG00000095464
PDE6D	ENSG00000156973
PDE6G	ENSG00000185527
PDE6H	ENSG00000139053
PDE7A	ENSG00000205268
PDE7B	ENSG00000171408
PDE8A	ENSG00000073417
PDE8B	ENSG00000113231
PDE9A	ENSG00000160191
PDF	ENSG00000258429
PDGFRA	ENSG00000134853
PDGFRB	ENSG00000113721
PDHA1	ENSG00000131828
PDHA2	ENSG00000163114
PDHB	ENSG00000168291
PDHX	ENSG00000110435
PDIA2	ENSG00000185615
PDIA3	ENSG00000167004
PDIA4	ENSG00000155660
PDIA5	ENSG00000065485
PDIA6	ENSG00000143870
PDK1	ENSG00000152256
PDK2	ENSG00000005882
PDK3	ENSG00000067992
PDK4	ENSG00000004799
PDP1	ENSG00000164951
PDP2	ENSG00000172840
PDPK1	ENSG00000140992
PDPR	ENSG00000090857
PDXK	ENSG00000160209
PDXP	ENSG00000241360
PDZD4	ENSG00000067840
PEAK1	ENSG00000173517
PECR	ENSG00000115425
PEMT	ENSG00000133027
PEPD	ENSG00000124299
PEX11A	ENSG00000166821
PFAS	ENSG00000178921
PFKFB1	ENSG00000158571
PFKFB2	ENSG00000123836
PFKFB3	ENSG00000170525
PFKFB4	ENSG00000114268
PFKL	ENSG00000141959
PFKM	ENSG00000152556
PFKP	ENSG00000067057
PGAM1	ENSG00000171314
PGAM2	ENSG00000164708
PGAM5	ENSG00000247077
PGAP1	ENSG00000197121
PGD	ENSG00000142657
PGK1	ENSG00000102144
PGK2	ENSG00000170950
[truncated: 1,285 more rows]
