# Supplementary material for: UBE2C expression is elevated in hepatoblastoma and correlates with inferior patient survival
Source: Front Genet. 2023 Jun 12;14:1170940. doi: 10.3389/fgene.2023.1170940 (PMC10291054; doi:10.3389/fgene.2023.1170940)
Supplement: Supplementary file 7 [file Table5.XLSX]

## Sheet: Taul1
Gene	log2 FC
UBE2C	-3.02199
AC141930.1	-2.44087
AOC4P	-1.25623
RIBC1	-1.02998
FOSB	-0.902556
ERP27	-0.856893
SLC22A7	-0.551972
PLEKHJ1	-0.544865
MT1G	-0.530585
MT1F	-0.524377
WNT8A	-0.48485
HOGA1	-0.464292
CORIN	-0.375839
PRODH2	-0.369984
CUBN	-0.36969
EPCAM	-0.364266
SLC16A2	-0.349708
ELN	-0.337248
FGG	-0.323671
RELL1	-0.310952
SERPINA6	-0.307159
SERPINC1	-0.306528
APOC3	-0.29883
MT2A	-0.298717
CD4	-0.298696
AC005041.3	-0.291036
SLC1A2	-0.290849
IGFBP1	-0.269125
ITIH2	-0.265048
MIGA1	-0.248789
MTTP	-0.24037
GIPC2	-0.238225
SLC6A4	-0.23303
CPVL	-0.219632
P4HA1	-0.20613
NDRG1	-0.204123
AMDHD1	-0.201741
GPR160	-0.19452
HNMT	-0.185123
ARL6IP1	-0.176007
CSRP1	-0.172798
CD9	-0.170402
CDK2	-0.157946
DDC	-0.149852
ALDH5A1	-0.137628
PRTG	-0.135944
MBNL3	-0.131327
HMGA2	-0.128874
CEP170B	0.125931
TCF7	0.125999
MICALL1	0.131629
FOXP4	0.132266
KAT2A	0.13256
RBM38	0.13582
SULF2	0.138045
FAM83H	0.139807
SCAF1	0.14122
TPRN	0.145101
NR2F6	0.148738
B3GALT6	0.149229
JUND	0.149982
PIDD1	0.150443
PKDCC	0.15188
TRIM8	0.154673
NT5DC2	0.156131
ATP13A2	0.156912
SLC9A1	0.157245
AUTS2	0.159176
FBRSL1	0.159594
CARM1	0.160603
HDAC7	0.161438
CDKN1A	0.162675
CSF1	0.165414
ZMYND19	0.167414
FBXL6	0.1679
DGKQ	0.170742
SCRIB	0.172482
BICRA	0.173323
MLLT1	0.173794
ZNF385A	0.177487
CDK2AP1	0.180789
RERE	0.180809
RUSC2	0.181159
MEX3D	0.184421
PTOV1	0.184753
ZNF488	0.184843
FBXL14	0.185721
RAVER1	0.18912
BRI3	0.191196
CDC42BPG	0.193587
TUBB6	0.196798
CELSR1	0.205084
TESK1	0.205178
UBALD2	0.206301
DACT2	0.210372
E2F1	0.214742
ZNRF1	0.217996
ZNRF2P1	0.220414
PSKH1	0.23989
MAZ	0.25491
EGR1	0.262593
TXNDC5	0.27337
TNFRSF12A	0.287444
CTXN1	0.316245
PIK3C2B	0.432716
AC016596.1	0.853293
MIR3687-1	0.861312
IFITM10	1.15507
MIR3648-1	1.18318
FP671120.4	1.79193
RF01518	1.86108
